# Supplementary material for: A global dataset of CO2 emissions and ancillary data related to emissions for 343 cities
Source: Sci Data. 2019 Jan 15;6:180280. doi: 10.1038/sdata.2018.280 (PMC6335610; doi:10.1038/sdata.2018.280)
Supplement: Supplementary file 1 [file sdata2018280-isa1.zip]

Archive with 3 entries (3 files):
- i_Investigation.txt
- s_Cais349A_study.txt
- a_Cais349A_assay.txt
