# Supplementary material for: A global dataset of CO2 emissions and ancillary data related to emissions for 343 cities
Source: Sci Data. 2019 Jan 15;6:180280. doi: 10.1038/sdata.2018.280 (PMC6335610; doi:10.1038/sdata.2018.280)
Supplement: Supplementary file 1 [file sdata2018280-isa1.zip › i_Investigation.txt]

# Investigation File generated for Scientific Data with Investigation File Authoring Tool version 0.1.0 on 31/10/2018 - This metadata file is CC0
ONTOLOGY SOURCE REFERENCE
Term Source Name	UO	GAZ	ERO	OBI	ENVO
Term Source File	http://data.bioontology.org/ontologies/UO	http://data.bioontology.org/ontologies/GAZ	http://data.bioontology.org/ontologies/ERO	http://data.bioontology.org/ontologies/OBI	http://data.bioontology.org/ontologies/ENVO
Term Source Version	unknown	$Revision: 1.512 $	2013-08-02	2014-08-18	
Term Source Description	Units of Measurement Ontology	Gazetteer	Eagle-I Research Resource Ontology	Ontology for Biomedical Investigations	Environment Ontology
INVESTIGATION
Investigation Identifier
Investigation Title
Investigation Description
Investigation Submission Date
Investigation Public Release Date
INVESTIGATION PUBLICATIONS
Investigation PubMed ID
Investigation Publication DOI
Investigation Publication Author List
Investigation Publication Title
Investigation Publication Status
Investigation Publication Status Term Accession Number
Investigation Publication Status Term Source REF
INVESTIGATION CONTACTS
Investigation Person Last Name
Investigation Person Mid Initials
Investigation Person First Name
Investigation Person Address
Investigation Person Phone
Investigation Person Fax
Investigation Person Email
Investigation Person Affiliation
Investigation Person Roles
Investigation Person Roles Term Accession Number
Investigation Person Roles Term Source REF
STUDY
Study Identifier	10.1038/sdata.2018.280
Study Title	A global dataset of CO2 emissions and ancillary data related to emissions for 343 cities
Study Submission Date	06/07/2018
Study Public Release Date	15/01/2019
Study Description	http://www.nature.com/articles/sdata2018280#abstract
Study File Name	s_Cais349A_study.txt
Comment[Subject Keywords]	//;//;/;//
Comment[Manuscript Licence]	CC BY-4.0
Comment[Experimental Metadata Licence]	CC0
Comment[Supplementary Information File Name]	
Comment[Supplementary Information File Type]	x-zip-compressed
Comment[Supplementary Information File URL]	http://www.nature.com/articles/sdata2018280#supplementary-information
Comment[Data Repository]	Joint Research Centre (JRC)/Netherlands Environmental Assessment Agency (PBL);PANGAEA
Comment[Data Record Accession]	doi:10.2904/EDGARv4.2;doi:10.1594/PANGAEA.884141
Comment[Data Record URI]	https://doi.org/10.2904/EDGARv4.2;https://doi.org/10.1594/PANGAEA.884141
STUDY DESIGN DESCRIPTORS
Study Design Type	data integration objective	data validation objective
Study Design Type Term Accession Number	ERO:0100092	ERO:0100094
Study Design Type Term Source REF	ERO	ERO
STUDY PUBLICATIONS
Study PubMed ID
Study Publication DOI
Study Publication Author List
Study Publication Title
Study Publication Status
Study Publication Status Term Accession Number
Study Publication Status Term Source REF
STUDY FACTORS
Study Factor Name	geographic region	city
Study Factor Type	geographic location	city
Study Factor Type Term Accession Number	GAZ:00000448	ENVO:00000856
Study Factor Type Term Source REF	OBI	ENVO
STUDY ASSAYS
Study Assay Measurement Type	carbon dioxide emission
Study Assay Measurement Type Term Accession Number	ENVO:01000770
Study Assay Measurement Type Term Source REF	ENVO
Study Assay Technology Type	digital curation
Study Assay Technology Type Term Accession Number	OBI:0302914
Study Assay Technology Type Term Source REF	OBI
Study Assay Technology Platform	""
Study Assay File Name	a_Cais349A_assay.txt
STUDY PROTOCOLS
Study Protocol Name	read from Source Name	assigned	Technical Validation	All steps	Step 1	Step 2	Step 3	Step 4
Study Protocol Type	information acquisition	information acquisition	information acquisition	data transformation	data transformation	data transformation	data transformation	data transformation
Study Protocol Type Term Accession Number	OBI:0600013	OBI:0600013	OBI:0600013	OBI:0200000	OBI:0200000	OBI:0200000	OBI:0200000	""
Study Protocol Type Term Source REF	OBI	OBI	OBI	ERO	ERO	ERO	ERO	""
Study Protocol Description								
Study Protocol URI	""	""	""	""	""	""	""	""
Study Protocol Version								
Study Protocol Parameters Name	""	""	""	""	""	""	""	""
Study Protocol Parameters Name Term Accession Number	""	""	""	""	""	""	""	""
Study Protocol Parameters Name Term Source REF	""	""	""	""	""	""	""	""
Study Protocol Components Name	""	""	""	""	""	""	""	""
Study Protocol Components Type	""	""	""	""	""	""	""	""
Study Protocol Components Type Term Accession Number	""	""	""	""	""	""	""	""
Study Protocol Components Type Term Source REF	""	""	""	""	""	""	""	""
STUDY CONTACTS
Study Person Last Name	Nangini	Peregon	Ciais	Weddige	Vogel	Wang	Bréon	Bachra	Wang	Gurney	Yamagata	Appleby	Telahoun	Canadell	Grübler	Dhakal	Creutzig
Study Person First Name	Cathy	Anna	Philippe	Ulf	Felix	Jun	François-Marie	Simeran	Yilong	Kevin	Yoshiki	Kyra	Sara	Josep G.	Arnulf	Shobhakar	Felix
Study Person Mid Initials																	
Study Person Email	""	""	philippe.ciais@lsce.ipsl.fr	""	""	""	""	""	""	""	""	""	""	""	""	""	""
Study Person Phone																	
Study Person Fax																	
Study Person Address																	
Study Person Affiliation	Laboratoire des Sciences du Climat et de l’Environnement CEA CNRS UVSQ Institut Pierre-Simon Laplace, Gif-sur-Yvette, France	Laboratoire des Sciences du Climat et de l’Environnement CEA CNRS UVSQ Institut Pierre-Simon Laplace, Gif-sur-Yvette, France	Laboratoire des Sciences du Climat et de l’Environnement CEA CNRS UVSQ Institut Pierre-Simon Laplace, Gif-sur-Yvette, France	Mercator Research Institute on Global Commons and Climate Change, Berlin, Germany	Climate Research Division, Environment and Climate Change Canada, Toronto, Canada	Peking University Shenzhen Graduate School, Key Laboratory for Human and Environmental Science and Technology, Shenzhen, China	Laboratoire des Sciences du Climat et de l’Environnement CEA CNRS UVSQ Institut Pierre-Simon Laplace, Gif-sur-Yvette, France	CDP Worldwide, London, England	Laboratoire des Sciences du Climat et de l’Environnement CEA CNRS UVSQ Institut Pierre-Simon Laplace, Gif-sur-Yvette, France	Arizona State University, Arizona, USA	National Institute for Environmental Studies, Tsukuba, Japan	CDP Worldwide, London, England	CDP Worldwide, London, England	Global Carbon Project, CSIRO Oceans and Atmosphere, Canberra, Australia	International Institute for Applied Systems Analysis, Laxenburg, Austria	Department of Energy, Environment and Climate Change, Asian Institute of Technology, Klong Luang, Pathumthani, Thailand	Mercator Research Institute on Global Commons and Climate Change, Berlin, Germany
Study Person Roles																	
Study Person Roles Term Accession Number																	
Study Person Roles Term Source REF																	
Comment[Study Person ORCID]			0000-0001-8560-4943											0000-0002-8788-3218			0000-0002-5710-3348
Comment[Funder]																	
Comment[FundRef ID]																	
Comment[Funder Term Source REF]																	
Comment[Grant Identifier]																	
