# Supplementary material for: A global dataset of CO2 emissions and ancillary data related to emissions for 343 cities
Source: Sci Data. 2019 Jan 15;6:180280. doi: 10.1038/sdata.2018.280 (PMC6335610; doi:10.1038/sdata.2018.280)
Supplement: Supplementary file 1 [file sdata2018280-isa1.zip › s_Cais349A_study.txt]

Source Name	Characteristics[environment type]	Term Source REF	Term Accession Number	Characteristics[geographical location]	Term Source REF	Term Accession Number	Characteristics[Northernmost latitude]	Unit	Term Source REF	Term Accession Number	Characteristics[Easternmost longitude]	Unit	Term Source REF	Term Accession Number	Protocol REF	Sample Name	Factor Value[geographic region]	Factor Value[city]
CDP2016	anthropogenic habitat	ENVO	ENVO:00002031	Kingdom of Denmark	GAZ	GAZ:00002635	56.167	degree	UO	UO:0000185	10.25	degree	UO	UO:0000185	read from Source Name	City name CDP.Aarhus	Europe	Aarhus
CDP2016	anthropogenic habitat	ENVO	ENVO:00002031	Kingdom of Denmark	GAZ	GAZ:00002635	56.167	degree	UO	UO:0000185	10.25	degree	UO	UO:0000185	read from Source Name	Definition CDP.Aarhus	Europe	Aarhus
CDP2016	anthropogenic habitat	ENVO	ENVO:00002031	Kingdom of Denmark	GAZ	GAZ:00002635	56.167	degree	UO	UO:0000185	10.25	degree	UO	UO:0000185	read from Source Name	Reporting year CDP.Aarhus	Europe	Aarhus
assigned value	anthropogenic habitat	ENVO	ENVO:00002031	Kingdom of Denmark	GAZ	GAZ:00002635	56.167	degree	UO	UO:0000185	10.25	degree	UO	UO:0000185	assigned	Scope-1 source dataset.Aarhus	Europe	Aarhus
CDP2016	anthropogenic habitat	ENVO	ENVO:00002031	Kingdom of Denmark	GAZ	GAZ:00002635	56.167	degree	UO	UO:0000185	10.25	degree	UO	UO:0000185	read from Source Name	Scope-1 GHG emissions units.Aarhus	Europe	Aarhus
CDP2016	anthropogenic habitat	ENVO	ENVO:00002031	Kingdom of Denmark	GAZ	GAZ:00002635	56.167	degree	UO	UO:0000185	10.25	degree	UO	UO:0000185	read from Source Name	Year of emission.Aarhus	Europe	Aarhus
CDP2016	anthropogenic habitat	ENVO	ENVO:00002031	Kingdom of Denmark	GAZ	GAZ:00002635	56.167	degree	UO	UO:0000185	10.25	degree	UO	UO:0000185	read from Source Name	Emissions protocol.Aarhus	Europe	Aarhus
CDP2016	anthropogenic habitat	ENVO	ENVO:00002031	Kingdom of Denmark	GAZ	GAZ:00002635	56.167	degree	UO	UO:0000185	10.25	degree	UO	UO:0000185	read from Source Name	Gases included CDP.Aarhus	Europe	Aarhus
CDP2016	anthropogenic habitat	ENVO	ENVO:00002031	Kingdom of Denmark	GAZ	GAZ:00002635	56.167	degree	UO	UO:0000185	10.25	degree	UO	UO:0000185	read from Source Name	Methodology details CDP.Aarhus	Europe	Aarhus
CDP2016	anthropogenic habitat	ENVO	ENVO:00002031	Kingdom of Denmark	GAZ	GAZ:00002635	56.167	degree	UO	UO:0000185	10.25	degree	UO	UO:0000185	assigned	CDP2016 data edited CDP.Aarhus	Europe	Aarhus
CDP2016	anthropogenic habitat	ENVO	ENVO:00002031	Kingdom of Denmark	GAZ	GAZ:00002635	56.167	degree	UO	UO:0000185	10.25	degree	UO	UO:0000185	read from Source Name	Total emissions CDP tCO2-eq.Aarhus	Europe	Aarhus
CDP2016	anthropogenic habitat	ENVO	ENVO:00002031	Kingdom of Denmark	GAZ	GAZ:00002635	56.167	degree	UO	UO:0000185	10.25	degree	UO	UO:0000185	read from Source Name	City location CDP degrees.Aarhus	Europe	Aarhus
OTHERS	anthropogenic habitat	ENVO	ENVO:00002031	Kingdom of Denmark	GAZ	GAZ:00002635	56.167	degree	UO	UO:0000185	10.25	degree	UO	UO:0000185	read from Source Name	Latitude others degrees.Aarhus	Europe	Aarhus
OTHERS	anthropogenic habitat	ENVO	ENVO:00002031	Kingdom of Denmark	GAZ	GAZ:00002635	56.167	degree	UO	UO:0000185	10.25	degree	UO	UO:0000185	read from Source Name	Longitude others degrees.Aarhus	Europe	Aarhus
OTHERS	anthropogenic habitat	ENVO	ENVO:00002031	Kingdom of Denmark	GAZ	GAZ:00002635	56.167	degree	UO	UO:0000185	10.25	degree	UO	UO:0000185	read from Source Name	Coordinate source others.Aarhus	Europe	Aarhus
CDP2016	anthropogenic habitat	ENVO	ENVO:00002031	Kingdom of Denmark	GAZ	GAZ:00002635	56.167	degree	UO	UO:0000185	10.25	degree	UO	UO:0000185	read from Source Name	Country.Aarhus	Europe	Aarhus
CDP2016	anthropogenic habitat	ENVO	ENVO:00002031	Kingdom of Denmark	GAZ	GAZ:00002635	56.167	degree	UO	UO:0000185	10.25	degree	UO	UO:0000185	read from Source Name	Region.Aarhus	Europe	Aarhus
CDP2016	anthropogenic habitat	ENVO	ENVO:00002031	Kingdom of Denmark	GAZ	GAZ:00002635	56.167	degree	UO	UO:0000185	10.25	degree	UO	UO:0000185	read from Source Name	Population CDP.Aarhus	Europe	Aarhus
CDP2016	anthropogenic habitat	ENVO	ENVO:00002031	Kingdom of Denmark	GAZ	GAZ:00002635	56.167	degree	UO	UO:0000185	10.25	degree	UO	UO:0000185	read from Source Name	Population year CDP.Aarhus	Europe	Aarhus
OTHERS	anthropogenic habitat	ENVO	ENVO:00002031	Kingdom of Denmark	GAZ	GAZ:00002635	56.167	degree	UO	UO:0000185	10.25	degree	UO	UO:0000185	read from Source Name	Population others.Aarhus	Europe	Aarhus
OTHERS	anthropogenic habitat	ENVO	ENVO:00002031	Kingdom of Denmark	GAZ	GAZ:00002635	56.167	degree	UO	UO:0000185	10.25	degree	UO	UO:0000185	read from Source Name	Population year others.Aarhus	Europe	Aarhus
OTHERS	anthropogenic habitat	ENVO	ENVO:00002031	Kingdom of Denmark	GAZ	GAZ:00002635	56.167	degree	UO	UO:0000185	10.25	degree	UO	UO:0000185	read from Source Name	Population source others.Aarhus	Europe	Aarhus
OTHERS	anthropogenic habitat	ENVO	ENVO:00002031	Kingdom of Denmark	GAZ	GAZ:00002635	56.167	degree	UO	UO:0000185	10.25	degree	UO	UO:0000185	read from Source Name	City area others km2.Aarhus	Europe	Aarhus
OTHERS	anthropogenic habitat	ENVO	ENVO:00002031	Kingdom of Denmark	GAZ	GAZ:00002635	56.167	degree	UO	UO:0000185	10.25	degree	UO	UO:0000185	read from Source Name	City area source others.Aarhus	Europe	Aarhus
clim	anthropogenic habitat	ENVO	ENVO:00002031	Kingdom of Denmark	GAZ	GAZ:00002635	56.167	degree	UO	UO:0000185	10.25	degree	UO	UO:0000185	read from Source Name	HDD 15.5C clim degrees C × days.Aarhus	Europe	Aarhus
clim	anthropogenic habitat	ENVO	ENVO:00002031	Kingdom of Denmark	GAZ	GAZ:00002635	56.167	degree	UO	UO:0000185	10.25	degree	UO	UO:0000185	read from Source Name	CDD 23C clim degrees C × days.Aarhus	Europe	Aarhus
OTHERS	anthropogenic habitat	ENVO	ENVO:00002031	Kingdom of Denmark	GAZ	GAZ:00002635	56.167	degree	UO	UO:0000185	10.25	degree	UO	UO:0000185	read from Source Name	GDP-PPP year others.Aarhus	Europe	Aarhus
OTHERS	anthropogenic habitat	ENVO	ENVO:00002031	Kingdom of Denmark	GAZ	GAZ:00002635	56.167	degree	UO	UO:0000185	10.25	degree	UO	UO:0000185	read from Source Name	Diesel price 2014 others USD/liter.Aarhus	Europe	Aarhus
OTHERS	anthropogenic habitat	ENVO	ENVO:00002031	Kingdom of Denmark	GAZ	GAZ:00002635	56.167	degree	UO	UO:0000185	10.25	degree	UO	UO:0000185	read from Source Name	Gasoline price 2014 others USD/liter.Aarhus	Europe	Aarhus
OTHERS	anthropogenic habitat	ENVO	ENVO:00002031	Kingdom of Denmark	GAZ	GAZ:00002635	56.167	degree	UO	UO:0000185	10.25	degree	UO	UO:0000185	read from Source Name	Household size others people/household.Aarhus	Europe	Aarhus
OTHERS	anthropogenic habitat	ENVO	ENVO:00002031	Kingdom of Denmark	GAZ	GAZ:00002635	56.167	degree	UO	UO:0000185	10.25	degree	UO	UO:0000185	read from Source Name	Household size year others.Aarhus	Europe	Aarhus
OTHERS	anthropogenic habitat	ENVO	ENVO:00002031	Kingdom of Denmark	GAZ	GAZ:00002635	56.167	degree	UO	UO:0000185	10.25	degree	UO	UO:0000185	read from Source Name	Household size source others.Aarhus	Europe	Aarhus
INRIX	anthropogenic habitat	ENVO	ENVO:00002031	Kingdom of Denmark	GAZ	GAZ:00002635	56.167	degree	UO	UO:0000185	10.25	degree	UO	UO:0000185	read from Source Name	Congestion rank INRIX dimensionless.Aarhus	Europe	Aarhus
INRIX	anthropogenic habitat	ENVO	ENVO:00002031	Kingdom of Denmark	GAZ	GAZ:00002635	56.167	degree	UO	UO:0000185	10.25	degree	UO	UO:0000185	read from Source Name	Peak hours spent in congestion INRIX hours.Aarhus	Europe	Aarhus
INRIX	anthropogenic habitat	ENVO	ENVO:00002031	Kingdom of Denmark	GAZ	GAZ:00002635	56.167	degree	UO	UO:0000185	10.25	degree	UO	UO:0000185	read from Source Name	INRIX congestion index INRIX dimensionless.Aarhus	Europe	Aarhus
INRIX	anthropogenic habitat	ENVO	ENVO:00002031	Kingdom of Denmark	GAZ	GAZ:00002635	56.167	degree	UO	UO:0000185	10.25	degree	UO	UO:0000185	read from Source Name	Average congestion rate INRIX percent.Aarhus	Europe	Aarhus
TomTom	anthropogenic habitat	ENVO	ENVO:00002031	Kingdom of Denmark	GAZ	GAZ:00002635	56.167	degree	UO	UO:0000185	10.25	degree	UO	UO:0000185	read from Source Name	Congestion rank TomTom dimensionless.Aarhus	Europe	Aarhus
TomTom	anthropogenic habitat	ENVO	ENVO:00002031	Kingdom of Denmark	GAZ	GAZ:00002635	56.167	degree	UO	UO:0000185	10.25	degree	UO	UO:0000185	read from Source Name	Congestion level TomTom × 100 percent.Aarhus	Europe	Aarhus
TomTom	anthropogenic habitat	ENVO	ENVO:00002031	Kingdom of Denmark	GAZ	GAZ:00002635	56.167	degree	UO	UO:0000185	10.25	degree	UO	UO:0000185	read from Source Name	Congestion change TomTom × 100 percent.Aarhus	Europe	Aarhus
TomTom	anthropogenic habitat	ENVO	ENVO:00002031	Kingdom of Denmark	GAZ	GAZ:00002635	56.167	degree	UO	UO:0000185	10.25	degree	UO	UO:0000185	read from Source Name	Morning peak TomTom percent.Aarhus	Europe	Aarhus
TomTom	anthropogenic habitat	ENVO	ENVO:00002031	Kingdom of Denmark	GAZ	GAZ:00002635	56.167	degree	UO	UO:0000185	10.25	degree	UO	UO:0000185	read from Source Name	Evening peak TomTom percent.Aarhus	Europe	Aarhus
UEX	anthropogenic habitat	ENVO	ENVO:00002031	Kingdom of Denmark	GAZ	GAZ:00002635	56.167	degree	UO	UO:0000185	10.25	degree	UO	UO:0000185	read from Source Name	Urban area name UEX.Aarhus	Europe	Aarhus
UEX	anthropogenic habitat	ENVO	ENVO:00002031	Kingdom of Denmark	GAZ	GAZ:00002635	56.167	degree	UO	UO:0000185	10.25	degree	UO	UO:0000185	read from Source Name	Low BUA - 1990 UEX km2.Aarhus	Europe	Aarhus
UEX	anthropogenic habitat	ENVO	ENVO:00002031	Kingdom of Denmark	GAZ	GAZ:00002635	56.167	degree	UO	UO:0000185	10.25	degree	UO	UO:0000185	read from Source Name	Low BUA - 2000 UEX km2.Aarhus	Europe	Aarhus
UEX	anthropogenic habitat	ENVO	ENVO:00002031	Kingdom of Denmark	GAZ	GAZ:00002635	56.167	degree	UO	UO:0000185	10.25	degree	UO	UO:0000185	read from Source Name	Low BUA - 2014 UEX km2.Aarhus	Europe	Aarhus
UEX	anthropogenic habitat	ENVO	ENVO:00002031	Kingdom of Denmark	GAZ	GAZ:00002635	56.167	degree	UO	UO:0000185	10.25	degree	UO	UO:0000185	read from Source Name	High BUA - 1990 UEX km2.Aarhus	Europe	Aarhus
UEX	anthropogenic habitat	ENVO	ENVO:00002031	Kingdom of Denmark	GAZ	GAZ:00002635	56.167	degree	UO	UO:0000185	10.25	degree	UO	UO:0000185	read from Source Name	High BUA - 2000 UEX km2.Aarhus	Europe	Aarhus
UEX	anthropogenic habitat	ENVO	ENVO:00002031	Kingdom of Denmark	GAZ	GAZ:00002635	56.167	degree	UO	UO:0000185	10.25	degree	UO	UO:0000185	read from Source Name	High BUA - 2014 UEX km2.Aarhus	Europe	Aarhus
UEX	anthropogenic habitat	ENVO	ENVO:00002031	Kingdom of Denmark	GAZ	GAZ:00002635	56.167	degree	UO	UO:0000185	10.25	degree	UO	UO:0000185	read from Source Name	Low BUA percent - 1990 UEX percent.Aarhus	Europe	Aarhus
UEX	anthropogenic habitat	ENVO	ENVO:00002031	Kingdom of Denmark	GAZ	GAZ:00002635	56.167	degree	UO	UO:0000185	10.25	degree	UO	UO:0000185	read from Source Name	Low BUA percent - 2000 UEX percent.Aarhus	Europe	Aarhus
UEX	anthropogenic habitat	ENVO	ENVO:00002031	Kingdom of Denmark	GAZ	GAZ:00002635	56.167	degree	UO	UO:0000185	10.25	degree	UO	UO:0000185	read from Source Name	Low BUA percent - 2014 UEX percent.Aarhus	Europe	Aarhus
UEX	anthropogenic habitat	ENVO	ENVO:00002031	Kingdom of Denmark	GAZ	GAZ:00002635	56.167	degree	UO	UO:0000185	10.25	degree	UO	UO:0000185	read from Source Name	High BUA percent - 1990 UEX percent.Aarhus	Europe	Aarhus
UEX	anthropogenic habitat	ENVO	ENVO:00002031	Kingdom of Denmark	GAZ	GAZ:00002635	56.167	degree	UO	UO:0000185	10.25	degree	UO	UO:0000185	read from Source Name	High BUA percent - 2000 UEX percent.Aarhus	Europe	Aarhus
UEX	anthropogenic habitat	ENVO	ENVO:00002031	Kingdom of Denmark	GAZ	GAZ:00002635	56.167	degree	UO	UO:0000185	10.25	degree	UO	UO:0000185	read from Source Name	High BUA percent - 2014 UEX percent.Aarhus	Europe	Aarhus
UEX	anthropogenic habitat	ENVO	ENVO:00002031	Kingdom of Denmark	GAZ	GAZ:00002635	56.167	degree	UO	UO:0000185	10.25	degree	UO	UO:0000185	read from Source Name	Low BUA population density - 1990 UEX people/km2.Aarhus	Europe	Aarhus
UEX	anthropogenic habitat	ENVO	ENVO:00002031	Kingdom of Denmark	GAZ	GAZ:00002635	56.167	degree	UO	UO:0000185	10.25	degree	UO	UO:0000185	read from Source Name	High BUA population density - 1990 UEX people/km2.Aarhus	Europe	Aarhus
UEX	anthropogenic habitat	ENVO	ENVO:00002031	Kingdom of Denmark	GAZ	GAZ:00002635	56.167	degree	UO	UO:0000185	10.25	degree	UO	UO:0000185	read from Source Name	Low BUA population density - 2000 UEX people/km2.Aarhus	Europe	Aarhus
UEX	anthropogenic habitat	ENVO	ENVO:00002031	Kingdom of Denmark	GAZ	GAZ:00002635	56.167	degree	UO	UO:0000185	10.25	degree	UO	UO:0000185	read from Source Name	High BUA population density - 2000 UEX people/km2.Aarhus	Europe	Aarhus
UEX	anthropogenic habitat	ENVO	ENVO:00002031	Kingdom of Denmark	GAZ	GAZ:00002635	56.167	degree	UO	UO:0000185	10.25	degree	UO	UO:0000185	read from Source Name	Low BUA population density - 2014 UEX people/km2.Aarhus	Europe	Aarhus
UEX	anthropogenic habitat	ENVO	ENVO:00002031	Kingdom of Denmark	GAZ	GAZ:00002635	56.167	degree	UO	UO:0000185	10.25	degree	UO	UO:0000185	read from Source Name	High BUA population density - 2014 UEX people/km2.Aarhus	Europe	Aarhus
OTHERS	anthropogenic habitat	ENVO	ENVO:00002031	Kingdom of Denmark	GAZ	GAZ:00002635	56.167	degree	UO	UO:0000185	10.25	degree	UO	UO:0000185	read from Source Name	Exports others m3.Aarhus	Europe	Aarhus
OTHERS	anthropogenic habitat	ENVO	ENVO:00002031	Kingdom of Denmark	GAZ	GAZ:00002635	56.167	degree	UO	UO:0000185	10.25	degree	UO	UO:0000185	read from Source Name	Production others m3.Aarhus	Europe	Aarhus
OTHERS	anthropogenic habitat	ENVO	ENVO:00002031	Kingdom of Denmark	GAZ	GAZ:00002635	56.167	degree	UO	UO:0000185	10.25	degree	UO	UO:0000185	read from Source Name	Natgas Export/Production ratio others.Aarhus	Europe	Aarhus
OTHERS	anthropogenic habitat	ENVO	ENVO:00002031	Kingdom of Denmark	GAZ	GAZ:00002635	56.167	degree	UO	UO:0000185	10.25	degree	UO	UO:0000185	read from Source Name	CH4_waste/capita others tCH4/capita.Aarhus	Europe	Aarhus
OTHERS	anthropogenic habitat	ENVO	ENVO:00002031	Kingdom of Denmark	GAZ	GAZ:00002635	56.167	degree	UO	UO:0000185	10.25	degree	UO	UO:0000185	read from Source Name	CH4_wastenatgas/capita others tCH4/capita.Aarhus	Europe	Aarhus
OTHERS	anthropogenic habitat	ENVO	ENVO:00002031	Kingdom of Denmark	GAZ	GAZ:00002635	56.167	degree	UO	UO:0000185	10.25	degree	UO	UO:0000185	read from Source Name	Corrected CH4_wastenatgas/capita others tCH4/capita.Aarhus	Europe	Aarhus
CDP2016	anthropogenic habitat	ENVO	ENVO:00002031	Kingdom of Denmark	GAZ	GAZ:00002635	56.167	degree	UO	UO:0000185	10.25	degree	UO	UO:0000185	Technical Validation	PQF CDP.Aarhus	Europe	Aarhus
OTHERS	anthropogenic habitat	ENVO	ENVO:00002031	Kingdom of Denmark	GAZ	GAZ:00002635	56.167	degree	UO	UO:0000185	10.25	degree	UO	UO:0000185	Technical Validation	PQF OTHERS.Aarhus	Europe	Aarhus
OTHERS	anthropogenic habitat	ENVO	ENVO:00002031	Kingdom of Denmark	GAZ	GAZ:00002635	56.167	degree	UO	UO:0000185	10.25	degree	UO	UO:0000185	Technical Validation	HQF OTHERS.Aarhus	Europe	Aarhus
CDP2016	anthropogenic habitat	ENVO	ENVO:00002031	United States of America	GAZ	GAZ:00002459	40.1	degree	UO	UO:0000185	-75.099722	degree	UO	UO:0000185	read from Source Name	City name CDP.Abington	North America	Abington
CDP2016	anthropogenic habitat	ENVO	ENVO:00002031	United States of America	GAZ	GAZ:00002459	40.1	degree	UO	UO:0000185	-75.099722	degree	UO	UO:0000185	read from Source Name	Definition CDP.Abington	North America	Abington
CDP2016	anthropogenic habitat	ENVO	ENVO:00002031	United States of America	GAZ	GAZ:00002459	40.1	degree	UO	UO:0000185	-75.099722	degree	UO	UO:0000185	read from Source Name	Reporting year CDP.Abington	North America	Abington
CDP2016	anthropogenic habitat	ENVO	ENVO:00002031	United States of America	GAZ	GAZ:00002459	40.1	degree	UO	UO:0000185	-75.099722	degree	UO	UO:0000185	read from Source Name	Scope-1 GHG emissions tCO2 or tCO2-eq.Abington	North America	Abington
assigned value	anthropogenic habitat	ENVO	ENVO:00002031	United States of America	GAZ	GAZ:00002459	40.1	degree	UO	UO:0000185	-75.099722	degree	UO	UO:0000185	assigned	Scope-1 source dataset.Abington	North America	Abington
CDP2016	anthropogenic habitat	ENVO	ENVO:00002031	United States of America	GAZ	GAZ:00002459	40.1	degree	UO	UO:0000185	-75.099722	degree	UO	UO:0000185	read from Source Name	Scope-1 GHG emissions units.Abington	North America	Abington
CDP2016	anthropogenic habitat	ENVO	ENVO:00002031	United States of America	GAZ	GAZ:00002459	40.1	degree	UO	UO:0000185	-75.099722	degree	UO	UO:0000185	read from Source Name	Year of emission.Abington	North America	Abington
CDP2016	anthropogenic habitat	ENVO	ENVO:00002031	United States of America	GAZ	GAZ:00002459	40.1	degree	UO	UO:0000185	-75.099722	degree	UO	UO:0000185	read from Source Name	Emissions protocol.Abington	North America	Abington
CDP2016	anthropogenic habitat	ENVO	ENVO:00002031	United States of America	GAZ	GAZ:00002459	40.1	degree	UO	UO:0000185	-75.099722	degree	UO	UO:0000185	read from Source Name	Gases included CDP.Abington	North America	Abington
CDP2016	anthropogenic habitat	ENVO	ENVO:00002031	United States of America	GAZ	GAZ:00002459	40.1	degree	UO	UO:0000185	-75.099722	degree	UO	UO:0000185	read from Source Name	Methodology details CDP.Abington	North America	Abington
CDP2016	anthropogenic habitat	ENVO	ENVO:00002031	United States of America	GAZ	GAZ:00002459	40.1	degree	UO	UO:0000185	-75.099722	degree	UO	UO:0000185	read from Source Name	Increase/Decrease from last year CDP.Abington	North America	Abington
CDP2016	anthropogenic habitat	ENVO	ENVO:00002031	United States of America	GAZ	GAZ:00002459	40.1	degree	UO	UO:0000185	-75.099722	degree	UO	UO:0000185	read from Source Name	Reason for increase/decrease in emissions CDP.Abington	North America	Abington
CDP2016	anthropogenic habitat	ENVO	ENVO:00002031	United States of America	GAZ	GAZ:00002459	40.1	degree	UO	UO:0000185	-75.099722	degree	UO	UO:0000185	assigned	CDP2016 data edited CDP.Abington	North America	Abington
CDP2016	anthropogenic habitat	ENVO	ENVO:00002031	United States of America	GAZ	GAZ:00002459	40.1	degree	UO	UO:0000185	-75.099722	degree	UO	UO:0000185	read from Source Name	Scope-2 CDP tCO2-eq.Abington	North America	Abington
CDP2016	anthropogenic habitat	ENVO	ENVO:00002031	United States of America	GAZ	GAZ:00002459	40.1	degree	UO	UO:0000185	-75.099722	degree	UO	UO:0000185	read from Source Name	Total emissions CDP tCO2-eq.Abington	North America	Abington
CDP2016	anthropogenic habitat	ENVO	ENVO:00002031	United States of America	GAZ	GAZ:00002459	40.1	degree	UO	UO:0000185	-75.099722	degree	UO	UO:0000185	read from Source Name	City location CDP degrees.Abington	North America	Abington
OTHERS	anthropogenic habitat	ENVO	ENVO:00002031	United States of America	GAZ	GAZ:00002459	40.1	degree	UO	UO:0000185	-75.099722	degree	UO	UO:0000185	read from Source Name	Latitude others degrees.Abington	North America	Abington
OTHERS	anthropogenic habitat	ENVO	ENVO:00002031	United States of America	GAZ	GAZ:00002459	40.1	degree	UO	UO:0000185	-75.099722	degree	UO	UO:0000185	read from Source Name	Longitude others degrees.Abington	North America	Abington
OTHERS	anthropogenic habitat	ENVO	ENVO:00002031	United States of America	GAZ	GAZ:00002459	40.1	degree	UO	UO:0000185	-75.099722	degree	UO	UO:0000185	read from Source Name	Coordinate source others.Abington	North America	Abington
CDP2016	anthropogenic habitat	ENVO	ENVO:00002031	United States of America	GAZ	GAZ:00002459	40.1	degree	UO	UO:0000185	-75.099722	degree	UO	UO:0000185	read from Source Name	Country.Abington	North America	Abington
CDP2016	anthropogenic habitat	ENVO	ENVO:00002031	United States of America	GAZ	GAZ:00002459	40.1	degree	UO	UO:0000185	-75.099722	degree	UO	UO:0000185	read from Source Name	Region.Abington	North America	Abington
CDP2016	anthropogenic habitat	ENVO	ENVO:00002031	United States of America	GAZ	GAZ:00002459	40.1	degree	UO	UO:0000185	-75.099722	degree	UO	UO:0000185	read from Source Name	Population CDP.Abington	North America	Abington
CDP2016	anthropogenic habitat	ENVO	ENVO:00002031	United States of America	GAZ	GAZ:00002459	40.1	degree	UO	UO:0000185	-75.099722	degree	UO	UO:0000185	read from Source Name	Population year CDP.Abington	North America	Abington
OTHERS	anthropogenic habitat	ENVO	ENVO:00002031	United States of America	GAZ	GAZ:00002459	40.1	degree	UO	UO:0000185	-75.099722	degree	UO	UO:0000185	read from Source Name	Population others.Abington	North America	Abington
OTHERS	anthropogenic habitat	ENVO	ENVO:00002031	United States of America	GAZ	GAZ:00002459	40.1	degree	UO	UO:0000185	-75.099722	degree	UO	UO:0000185	read from Source Name	Population year others.Abington	North America	Abington
OTHERS	anthropogenic habitat	ENVO	ENVO:00002031	United States of America	GAZ	GAZ:00002459	40.1	degree	UO	UO:0000185	-75.099722	degree	UO	UO:0000185	read from Source Name	Population source others.Abington	North America	Abington
CDP2016	anthropogenic habitat	ENVO	ENVO:00002031	United States of America	GAZ	GAZ:00002459	40.1	degree	UO	UO:0000185	-75.099722	degree	UO	UO:0000185	read from Source Name	City area CDP km2.Abington	North America	Abington
OTHERS	anthropogenic habitat	ENVO	ENVO:00002031	United States of America	GAZ	GAZ:00002459	40.1	degree	UO	UO:0000185	-75.099722	degree	UO	UO:0000185	read from Source Name	City area others km2.Abington	North America	Abington
OTHERS	anthropogenic habitat	ENVO	ENVO:00002031	United States of America	GAZ	GAZ:00002459	40.1	degree	UO	UO:0000185	-75.099722	degree	UO	UO:0000185	read from Source Name	City area source year others.Abington	North America	Abington
OTHERS	anthropogenic habitat	ENVO	ENVO:00002031	United States of America	GAZ	GAZ:00002459	40.1	degree	UO	UO:0000185	-75.099722	degree	UO	UO:0000185	read from Source Name	City area source others.Abington	North America	Abington
CDP2016	anthropogenic habitat	ENVO	ENVO:00002031	United States of America	GAZ	GAZ:00002459	40.1	degree	UO	UO:0000185	-75.099722	degree	UO	UO:0000185	read from Source Name	Average altitude m.Abington	North America	Abington
CDP2016	anthropogenic habitat	ENVO	ENVO:00002031	United States of America	GAZ	GAZ:00002459	40.1	degree	UO	UO:0000185	-75.099722	degree	UO	UO:0000185	read from Source Name	Average annual temperature CDP degrees Celsius.Abington	North America	Abington
clim	anthropogenic habitat	ENVO	ENVO:00002031	United States of America	GAZ	GAZ:00002459	40.1	degree	UO	UO:0000185	-75.099722	degree	UO	UO:0000185	read from Source Name	HDD 15.5C clim degrees C × days.Abington	North America	Abington
clim	anthropogenic habitat	ENVO	ENVO:00002031	United States of America	GAZ	GAZ:00002459	40.1	degree	UO	UO:0000185	-75.099722	degree	UO	UO:0000185	read from Source Name	CDD 23C clim degrees C × days.Abington	North America	Abington
OTHERS	anthropogenic habitat	ENVO	ENVO:00002031	United States of America	GAZ	GAZ:00002459	40.1	degree	UO	UO:0000185	-75.099722	degree	UO	UO:0000185	read from Source Name	GDP-PPP year others.Abington	North America	Abington
OTHERS	anthropogenic habitat	ENVO	ENVO:00002031	United States of America	GAZ	GAZ:00002459	40.1	degree	UO	UO:0000185	-75.099722	degree	UO	UO:0000185	read from Source Name	nGDP source others.Abington	North America	Abington
OTHERS	anthropogenic habitat	ENVO	ENVO:00002031	United States of America	GAZ	GAZ:00002459	40.1	degree	UO	UO:0000185	-75.099722	degree	UO	UO:0000185	read from Source Name	Mean one-way travel time others minutes.Abington	North America	Abington
OTHERS	anthropogenic habitat	ENVO	ENVO:00002031	United States of America	GAZ	GAZ:00002459	40.1	degree	UO	UO:0000185	-75.099722	degree	UO	UO:0000185	read from Source Name	Mean one-way travel time year others.Abington	North America	Abington
OTHERS	anthropogenic habitat	ENVO	ENVO:00002031	United States of America	GAZ	GAZ:00002459	40.1	degree	UO	UO:0000185	-75.099722	degree	UO	UO:0000185	read from Source Name	Diesel price 2014 others USD/liter.Abington	North America	Abington
OTHERS	anthropogenic habitat	ENVO	ENVO:00002031	United States of America	GAZ	GAZ:00002459	40.1	degree	UO	UO:0000185	-75.099722	degree	UO	UO:0000185	read from Source Name	Gasoline price 2014 others USD/liter.Abington	North America	Abington
OTHERS	anthropogenic habitat	ENVO	ENVO:00002031	United States of America	GAZ	GAZ:00002459	40.1	degree	UO	UO:0000185	-75.099722	degree	UO	UO:0000185	read from Source Name	Household size others people/household.Abington	North America	Abington
OTHERS	anthropogenic habitat	ENVO	ENVO:00002031	United States of America	GAZ	GAZ:00002459	40.1	degree	UO	UO:0000185	-75.099722	degree	UO	UO:0000185	read from Source Name	Household size year others.Abington	North America	Abington
OTHERS	anthropogenic habitat	ENVO	ENVO:00002031	United States of America	GAZ	GAZ:00002459	40.1	degree	UO	UO:0000185	-75.099722	degree	UO	UO:0000185	read from Source Name	Household size source others.Abington	North America	Abington
UEX	anthropogenic habitat	ENVO	ENVO:00002031	United States of America	GAZ	GAZ:00002459	40.1	degree	UO	UO:0000185	-75.099722	degree	UO	UO:0000185	read from Source Name	Urban area name UEX.Abington	North America	Abington
OTHERS	anthropogenic habitat	ENVO	ENVO:00002031	United States of America	GAZ	GAZ:00002459	40.1	degree	UO	UO:0000185	-75.099722	degree	UO	UO:0000185	read from Source Name	Exports others m3.Abington	North America	Abington
OTHERS	anthropogenic habitat	ENVO	ENVO:00002031	United States of America	GAZ	GAZ:00002459	40.1	degree	UO	UO:0000185	-75.099722	degree	UO	UO:0000185	read from Source Name	Production others m3.Abington	North America	Abington
OTHERS	anthropogenic habitat	ENVO	ENVO:00002031	United States of America	GAZ	GAZ:00002459	40.1	degree	UO	UO:0000185	-75.099722	degree	UO	UO:0000185	read from Source Name	Natgas Export/Production ratio others.Abington	North America	Abington
OTHERS	anthropogenic habitat	ENVO	ENVO:00002031	United States of America	GAZ	GAZ:00002459	40.1	degree	UO	UO:0000185	-75.099722	degree	UO	UO:0000185	read from Source Name	CH4_waste/capita others tCH4/capita.Abington	North America	Abington
OTHERS	anthropogenic habitat	ENVO	ENVO:00002031	United States of America	GAZ	GAZ:00002459	40.1	degree	UO	UO:0000185	-75.099722	degree	UO	UO:0000185	read from Source Name	CH4_wastenatgas/capita others tCH4/capita.Abington	North America	Abington
OTHERS	anthropogenic habitat	ENVO	ENVO:00002031	United States of America	GAZ	GAZ:00002459	40.1	degree	UO	UO:0000185	-75.099722	degree	UO	UO:0000185	read from Source Name	Corrected CH4_wastenatgas/capita others tCH4/capita.Abington	North America	Abington
CDP2016 and OTHERS	anthropogenic habitat	ENVO	ENVO:00002031	United States of America	GAZ	GAZ:00002459	40.1	degree	UO	UO:0000185	-75.099722	degree	UO	UO:0000185	Technical Validation	AQF CDP/OTHERS.Abington	North America	Abington
CDP2016	anthropogenic habitat	ENVO	ENVO:00002031	United States of America	GAZ	GAZ:00002459	40.1	degree	UO	UO:0000185	-75.099722	degree	UO	UO:0000185	Technical Validation	PQF CDP.Abington	North America	Abington
OTHERS	anthropogenic habitat	ENVO	ENVO:00002031	United States of America	GAZ	GAZ:00002459	40.1	degree	UO	UO:0000185	-75.099722	degree	UO	UO:0000185	Technical Validation	PQF OTHERS.Abington	North America	Abington
OTHERS	anthropogenic habitat	ENVO	ENVO:00002031	United States of America	GAZ	GAZ:00002459	40.1	degree	UO	UO:0000185	-75.099722	degree	UO	UO:0000185	Technical Validation	HQF OTHERS.Abington	North America	Abington
CDP2016	anthropogenic habitat	ENVO	ENVO:00002031	Ethiopia	GAZ	GAZ:00000567	9.03	degree	UO	UO:0000185	38.74	degree	UO	UO:0000185	read from Source Name	City name CDP.Addis Ababa	Africa	Addis Ababa
CDP2016	anthropogenic habitat	ENVO	ENVO:00002031	Ethiopia	GAZ	GAZ:00000567	9.03	degree	UO	UO:0000185	38.74	degree	UO	UO:0000185	read from Source Name	Definition CDP.Addis Ababa	Africa	Addis Ababa
CDP2016	anthropogenic habitat	ENVO	ENVO:00002031	Ethiopia	GAZ	GAZ:00000567	9.03	degree	UO	UO:0000185	38.74	degree	UO	UO:0000185	read from Source Name	Reporting year CDP.Addis Ababa	Africa	Addis Ababa
CDP2016	anthropogenic habitat	ENVO	ENVO:00002031	Ethiopia	GAZ	GAZ:00000567	9.03	degree	UO	UO:0000185	38.74	degree	UO	UO:0000185	read from Source Name	Scope-1 GHG emissions tCO2 or tCO2-eq.Addis Ababa	Africa	Addis Ababa
assigned value	anthropogenic habitat	ENVO	ENVO:00002031	Ethiopia	GAZ	GAZ:00000567	9.03	degree	UO	UO:0000185	38.74	degree	UO	UO:0000185	assigned	Scope-1 source dataset.Addis Ababa	Africa	Addis Ababa
CDP2016	anthropogenic habitat	ENVO	ENVO:00002031	Ethiopia	GAZ	GAZ:00000567	9.03	degree	UO	UO:0000185	38.74	degree	UO	UO:0000185	read from Source Name	Scope-1 GHG emissions units.Addis Ababa	Africa	Addis Ababa
CDP2016	anthropogenic habitat	ENVO	ENVO:00002031	Ethiopia	GAZ	GAZ:00000567	9.03	degree	UO	UO:0000185	38.74	degree	UO	UO:0000185	read from Source Name	Year of emission.Addis Ababa	Africa	Addis Ababa
CDP2016	anthropogenic habitat	ENVO	ENVO:00002031	Ethiopia	GAZ	GAZ:00000567	9.03	degree	UO	UO:0000185	38.74	degree	UO	UO:0000185	read from Source Name	Emissions protocol.Addis Ababa	Africa	Addis Ababa
CDP2016	anthropogenic habitat	ENVO	ENVO:00002031	Ethiopia	GAZ	GAZ:00000567	9.03	degree	UO	UO:0000185	38.74	degree	UO	UO:0000185	read from Source Name	Gases included CDP.Addis Ababa	Africa	Addis Ababa
CDP2016	anthropogenic habitat	ENVO	ENVO:00002031	Ethiopia	GAZ	GAZ:00000567	9.03	degree	UO	UO:0000185	38.74	degree	UO	UO:0000185	read from Source Name	Methodology details CDP.Addis Ababa	Africa	Addis Ababa
CDP2016	anthropogenic habitat	ENVO	ENVO:00002031	Ethiopia	GAZ	GAZ:00000567	9.03	degree	UO	UO:0000185	38.74	degree	UO	UO:0000185	read from Source Name	Increase/Decrease from last year CDP.Addis Ababa	Africa	Addis Ababa
CDP2016	anthropogenic habitat	ENVO	ENVO:00002031	Ethiopia	GAZ	GAZ:00000567	9.03	degree	UO	UO:0000185	38.74	degree	UO	UO:0000185	read from Source Name	Reason for increase/decrease in emissions CDP.Addis Ababa	Africa	Addis Ababa
CDP2016	anthropogenic habitat	ENVO	ENVO:00002031	Ethiopia	GAZ	GAZ:00000567	9.03	degree	UO	UO:0000185	38.74	degree	UO	UO:0000185	assigned	CDP2016 data edited CDP.Addis Ababa	Africa	Addis Ababa
CDP2016	anthropogenic habitat	ENVO	ENVO:00002031	Ethiopia	GAZ	GAZ:00000567	9.03	degree	UO	UO:0000185	38.74	degree	UO	UO:0000185	read from Source Name	Total emissions CDP tCO2-eq.Addis Ababa	Africa	Addis Ababa
CDP2016	anthropogenic habitat	ENVO	ENVO:00002031	Ethiopia	GAZ	GAZ:00000567	9.03	degree	UO	UO:0000185	38.74	degree	UO	UO:0000185	read from Source Name	City location CDP degrees.Addis Ababa	Africa	Addis Ababa
OTHERS	anthropogenic habitat	ENVO	ENVO:00002031	Ethiopia	GAZ	GAZ:00000567	9.03	degree	UO	UO:0000185	38.74	degree	UO	UO:0000185	read from Source Name	Latitude others degrees.Addis Ababa	Africa	Addis Ababa
OTHERS	anthropogenic habitat	ENVO	ENVO:00002031	Ethiopia	GAZ	GAZ:00000567	9.03	degree	UO	UO:0000185	38.74	degree	UO	UO:0000185	read from Source Name	Longitude others degrees.Addis Ababa	Africa	Addis Ababa
OTHERS	anthropogenic habitat	ENVO	ENVO:00002031	Ethiopia	GAZ	GAZ:00000567	9.03	degree	UO	UO:0000185	38.74	degree	UO	UO:0000185	read from Source Name	Coordinate source others.Addis Ababa	Africa	Addis Ababa
CDP2016	anthropogenic habitat	ENVO	ENVO:00002031	Ethiopia	GAZ	GAZ:00000567	9.03	degree	UO	UO:0000185	38.74	degree	UO	UO:0000185	read from Source Name	Country.Addis Ababa	Africa	Addis Ababa
CDP2016	anthropogenic habitat	ENVO	ENVO:00002031	Ethiopia	GAZ	GAZ:00000567	9.03	degree	UO	UO:0000185	38.74	degree	UO	UO:0000185	read from Source Name	Region.Addis Ababa	Africa	Addis Ababa
CDP2016	anthropogenic habitat	ENVO	ENVO:00002031	Ethiopia	GAZ	GAZ:00000567	9.03	degree	UO	UO:0000185	38.74	degree	UO	UO:0000185	read from Source Name	Population CDP.Addis Ababa	Africa	Addis Ababa
CDP2016	anthropogenic habitat	ENVO	ENVO:00002031	Ethiopia	GAZ	GAZ:00000567	9.03	degree	UO	UO:0000185	38.74	degree	UO	UO:0000185	read from Source Name	Population year CDP.Addis Ababa	Africa	Addis Ababa
OTHERS	anthropogenic habitat	ENVO	ENVO:00002031	Ethiopia	GAZ	GAZ:00000567	9.03	degree	UO	UO:0000185	38.74	degree	UO	UO:0000185	read from Source Name	Population others.Addis Ababa	Africa	Addis Ababa
OTHERS	anthropogenic habitat	ENVO	ENVO:00002031	Ethiopia	GAZ	GAZ:00000567	9.03	degree	UO	UO:0000185	38.74	degree	UO	UO:0000185	read from Source Name	Population year others.Addis Ababa	Africa	Addis Ababa
OTHERS	anthropogenic habitat	ENVO	ENVO:00002031	Ethiopia	GAZ	GAZ:00000567	9.03	degree	UO	UO:0000185	38.74	degree	UO	UO:0000185	read from Source Name	Population source others.Addis Ababa	Africa	Addis Ababa
CDP2016	anthropogenic habitat	ENVO	ENVO:00002031	Ethiopia	GAZ	GAZ:00000567	9.03	degree	UO	UO:0000185	38.74	degree	UO	UO:0000185	read from Source Name	City area CDP km2.Addis Ababa	Africa	Addis Ababa
OTHERS	anthropogenic habitat	ENVO	ENVO:00002031	Ethiopia	GAZ	GAZ:00000567	9.03	degree	UO	UO:0000185	38.74	degree	UO	UO:0000185	read from Source Name	City area others km2.Addis Ababa	Africa	Addis Ababa
OTHERS	anthropogenic habitat	ENVO	ENVO:00002031	Ethiopia	GAZ	GAZ:00000567	9.03	degree	UO	UO:0000185	38.74	degree	UO	UO:0000185	read from Source Name	City area source year others.Addis Ababa	Africa	Addis Ababa
OTHERS	anthropogenic habitat	ENVO	ENVO:00002031	Ethiopia	GAZ	GAZ:00000567	9.03	degree	UO	UO:0000185	38.74	degree	UO	UO:0000185	read from Source Name	City area source others.Addis Ababa	Africa	Addis Ababa
CDP2016	anthropogenic habitat	ENVO	ENVO:00002031	Ethiopia	GAZ	GAZ:00000567	9.03	degree	UO	UO:0000185	38.74	degree	UO	UO:0000185	read from Source Name	Average altitude m.Addis Ababa	Africa	Addis Ababa
clim	anthropogenic habitat	ENVO	ENVO:00002031	Ethiopia	GAZ	GAZ:00000567	9.03	degree	UO	UO:0000185	38.74	degree	UO	UO:0000185	read from Source Name	HDD 15.5C clim degrees C × days.Addis Ababa	Africa	Addis Ababa
clim	anthropogenic habitat	ENVO	ENVO:00002031	Ethiopia	GAZ	GAZ:00000567	9.03	degree	UO	UO:0000185	38.74	degree	UO	UO:0000185	read from Source Name	CDD 23C clim degrees C × days.Addis Ababa	Africa	Addis Ababa
CDP2016	anthropogenic habitat	ENVO	ENVO:00002031	Ethiopia	GAZ	GAZ:00000567	9.03	degree	UO	UO:0000185	38.74	degree	UO	UO:0000185	read from Source Name	GDP unit CDP.Addis Ababa	Africa	Addis Ababa
OTHERS	anthropogenic habitat	ENVO	ENVO:00002031	Ethiopia	GAZ	GAZ:00000567	9.03	degree	UO	UO:0000185	38.74	degree	UO	UO:0000185	read from Source Name	GDP-PPP others $BN.Addis Ababa	Africa	Addis Ababa
OTHERS	anthropogenic habitat	ENVO	ENVO:00002031	Ethiopia	GAZ	GAZ:00000567	9.03	degree	UO	UO:0000185	38.74	degree	UO	UO:0000185	read from Source Name	GDP-PPP source others.Addis Ababa	Africa	Addis Ababa
OTHERS	anthropogenic habitat	ENVO	ENVO:00002031	Ethiopia	GAZ	GAZ:00000567	9.03	degree	UO	UO:0000185	38.74	degree	UO	UO:0000185	read from Source Name	GDP-PPP year others.Addis Ababa	Africa	Addis Ababa
OTHERS	anthropogenic habitat	ENVO	ENVO:00002031	Ethiopia	GAZ	GAZ:00000567	9.03	degree	UO	UO:0000185	38.74	degree	UO	UO:0000185	read from Source Name	Diesel price 2014 others USD/liter.Addis Ababa	Africa	Addis Ababa
OTHERS	anthropogenic habitat	ENVO	ENVO:00002031	Ethiopia	GAZ	GAZ:00000567	9.03	degree	UO	UO:0000185	38.74	degree	UO	UO:0000185	read from Source Name	Gasoline price 2014 others USD/liter.Addis Ababa	Africa	Addis Ababa
UEX	anthropogenic habitat	ENVO	ENVO:00002031	Ethiopia	GAZ	GAZ:00000567	9.03	degree	UO	UO:0000185	38.74	degree	UO	UO:0000185	read from Source Name	Urban area name UEX.Addis Ababa	Africa	Addis Ababa
UEX	anthropogenic habitat	ENVO	ENVO:00002031	Ethiopia	GAZ	GAZ:00000567	9.03	degree	UO	UO:0000185	38.74	degree	UO	UO:0000185	read from Source Name	Low BUA - 1990 UEX km2.Addis Ababa	Africa	Addis Ababa
UEX	anthropogenic habitat	ENVO	ENVO:00002031	Ethiopia	GAZ	GAZ:00000567	9.03	degree	UO	UO:0000185	38.74	degree	UO	UO:0000185	read from Source Name	Low BUA - 2000 UEX km2.Addis Ababa	Africa	Addis Ababa
UEX	anthropogenic habitat	ENVO	ENVO:00002031	Ethiopia	GAZ	GAZ:00000567	9.03	degree	UO	UO:0000185	38.74	degree	UO	UO:0000185	read from Source Name	Low BUA - 2014 UEX km2.Addis Ababa	Africa	Addis Ababa
UEX	anthropogenic habitat	ENVO	ENVO:00002031	Ethiopia	GAZ	GAZ:00000567	9.03	degree	UO	UO:0000185	38.74	degree	UO	UO:0000185	read from Source Name	High BUA - 1990 UEX km2.Addis Ababa	Africa	Addis Ababa
UEX	anthropogenic habitat	ENVO	ENVO:00002031	Ethiopia	GAZ	GAZ:00000567	9.03	degree	UO	UO:0000185	38.74	degree	UO	UO:0000185	read from Source Name	High BUA - 2000 UEX km2.Addis Ababa	Africa	Addis Ababa
UEX	anthropogenic habitat	ENVO	ENVO:00002031	Ethiopia	GAZ	GAZ:00000567	9.03	degree	UO	UO:0000185	38.74	degree	UO	UO:0000185	read from Source Name	High BUA - 2014 UEX km2.Addis Ababa	Africa	Addis Ababa
UEX	anthropogenic habitat	ENVO	ENVO:00002031	Ethiopia	GAZ	GAZ:00000567	9.03	degree	UO	UO:0000185	38.74	degree	UO	UO:0000185	read from Source Name	Low BUA percent - 1990 UEX percent.Addis Ababa	Africa	Addis Ababa
UEX	anthropogenic habitat	ENVO	ENVO:00002031	Ethiopia	GAZ	GAZ:00000567	9.03	degree	UO	UO:0000185	38.74	degree	UO	UO:0000185	read from Source Name	Low BUA percent - 2000 UEX percent.Addis Ababa	Africa	Addis Ababa
UEX	anthropogenic habitat	ENVO	ENVO:00002031	Ethiopia	GAZ	GAZ:00000567	9.03	degree	UO	UO:0000185	38.74	degree	UO	UO:0000185	read from Source Name	Low BUA percent - 2014 UEX percent.Addis Ababa	Africa	Addis Ababa
UEX	anthropogenic habitat	ENVO	ENVO:00002031	Ethiopia	GAZ	GAZ:00000567	9.03	degree	UO	UO:0000185	38.74	degree	UO	UO:0000185	read from Source Name	High BUA percent - 1990 UEX percent.Addis Ababa	Africa	Addis Ababa
UEX	anthropogenic habitat	ENVO	ENVO:00002031	Ethiopia	GAZ	GAZ:00000567	9.03	degree	UO	UO:0000185	38.74	degree	UO	UO:0000185	read from Source Name	High BUA percent - 2000 UEX percent.Addis Ababa	Africa	Addis Ababa
UEX	anthropogenic habitat	ENVO	ENVO:00002031	Ethiopia	GAZ	GAZ:00000567	9.03	degree	UO	UO:0000185	38.74	degree	UO	UO:0000185	read from Source Name	High BUA percent - 2014 UEX percent.Addis Ababa	Africa	Addis Ababa
UEX	anthropogenic habitat	ENVO	ENVO:00002031	Ethiopia	GAZ	GAZ:00000567	9.03	degree	UO	UO:0000185	38.74	degree	UO	UO:0000185	read from Source Name	Low BUA population density - 1990 UEX people/km2.Addis Ababa	Africa	Addis Ababa
UEX	anthropogenic habitat	ENVO	ENVO:00002031	Ethiopia	GAZ	GAZ:00000567	9.03	degree	UO	UO:0000185	38.74	degree	UO	UO:0000185	read from Source Name	High BUA population density - 1990 UEX people/km2.Addis Ababa	Africa	Addis Ababa
UEX	anthropogenic habitat	ENVO	ENVO:00002031	Ethiopia	GAZ	GAZ:00000567	9.03	degree	UO	UO:0000185	38.74	degree	UO	UO:0000185	read from Source Name	Low BUA population density - 2000 UEX people/km2.Addis Ababa	Africa	Addis Ababa
UEX	anthropogenic habitat	ENVO	ENVO:00002031	Ethiopia	GAZ	GAZ:00000567	9.03	degree	UO	UO:0000185	38.74	degree	UO	UO:0000185	read from Source Name	High BUA population density - 2000 UEX people/km2.Addis Ababa	Africa	Addis Ababa
UEX	anthropogenic habitat	ENVO	ENVO:00002031	Ethiopia	GAZ	GAZ:00000567	9.03	degree	UO	UO:0000185	38.74	degree	UO	UO:0000185	read from Source Name	Low BUA population density - 2014 UEX people/km2.Addis Ababa	Africa	Addis Ababa
UEX	anthropogenic habitat	ENVO	ENVO:00002031	Ethiopia	GAZ	GAZ:00000567	9.03	degree	UO	UO:0000185	38.74	degree	UO	UO:0000185	read from Source Name	High BUA population density - 2014 UEX people/km2.Addis Ababa	Africa	Addis Ababa
OTHERS	anthropogenic habitat	ENVO	ENVO:00002031	Ethiopia	GAZ	GAZ:00000567	9.03	degree	UO	UO:0000185	38.74	degree	UO	UO:0000185	read from Source Name	Exports others m3.Addis Ababa	Africa	Addis Ababa
OTHERS	anthropogenic habitat	ENVO	ENVO:00002031	Ethiopia	GAZ	GAZ:00000567	9.03	degree	UO	UO:0000185	38.74	degree	UO	UO:0000185	read from Source Name	Production others m3.Addis Ababa	Africa	Addis Ababa
OTHERS	anthropogenic habitat	ENVO	ENVO:00002031	Ethiopia	GAZ	GAZ:00000567	9.03	degree	UO	UO:0000185	38.74	degree	UO	UO:0000185	read from Source Name	Natgas Export/Production ratio others.Addis Ababa	Africa	Addis Ababa
OTHERS	anthropogenic habitat	ENVO	ENVO:00002031	Ethiopia	GAZ	GAZ:00000567	9.03	degree	UO	UO:0000185	38.74	degree	UO	UO:0000185	read from Source Name	CH4_waste/capita others tCH4/capita.Addis Ababa	Africa	Addis Ababa
OTHERS	anthropogenic habitat	ENVO	ENVO:00002031	Ethiopia	GAZ	GAZ:00000567	9.03	degree	UO	UO:0000185	38.74	degree	UO	UO:0000185	read from Source Name	CH4_wastenatgas/capita others tCH4/capita.Addis Ababa	Africa	Addis Ababa
OTHERS	anthropogenic habitat	ENVO	ENVO:00002031	Ethiopia	GAZ	GAZ:00000567	9.03	degree	UO	UO:0000185	38.74	degree	UO	UO:0000185	read from Source Name	Corrected CH4_wastenatgas/capita others tCH4/capita.Addis Ababa	Africa	Addis Ababa
CDP2016 and OTHERS	anthropogenic habitat	ENVO	ENVO:00002031	Ethiopia	GAZ	GAZ:00000567	9.03	degree	UO	UO:0000185	38.74	degree	UO	UO:0000185	Technical Validation	AQF CDP/OTHERS.Addis Ababa	Africa	Addis Ababa
CDP2016	anthropogenic habitat	ENVO	ENVO:00002031	Ethiopia	GAZ	GAZ:00000567	9.03	degree	UO	UO:0000185	38.74	degree	UO	UO:0000185	Technical Validation	PQF CDP.Addis Ababa	Africa	Addis Ababa
OTHERS	anthropogenic habitat	ENVO	ENVO:00002031	Ethiopia	GAZ	GAZ:00000567	9.03	degree	UO	UO:0000185	38.74	degree	UO	UO:0000185	Technical Validation	PQF OTHERS.Addis Ababa	Africa	Addis Ababa
CDP2016	anthropogenic habitat	ENVO	ENVO:00002031	Australia	GAZ	GAZ:00000463	-34.929	degree	UO	UO:0000185	138.601	degree	UO	UO:0000185	read from Source Name	City name CDP.Adelaide	Oceania	Adelaide
CDP2016	anthropogenic habitat	ENVO	ENVO:00002031	Australia	GAZ	GAZ:00000463	-34.929	degree	UO	UO:0000185	138.601	degree	UO	UO:0000185	read from Source Name	Definition CDP.Adelaide	Oceania	Adelaide
CDP2016	anthropogenic habitat	ENVO	ENVO:00002031	Australia	GAZ	GAZ:00000463	-34.929	degree	UO	UO:0000185	138.601	degree	UO	UO:0000185	read from Source Name	Reporting year CDP.Adelaide	Oceania	Adelaide
CDP2016	anthropogenic habitat	ENVO	ENVO:00002031	Australia	GAZ	GAZ:00000463	-34.929	degree	UO	UO:0000185	138.601	degree	UO	UO:0000185	read from Source Name	Scope-1 GHG emissions tCO2 or tCO2-eq.Adelaide	Oceania	Adelaide
assigned value	anthropogenic habitat	ENVO	ENVO:00002031	Australia	GAZ	GAZ:00000463	-34.929	degree	UO	UO:0000185	138.601	degree	UO	UO:0000185	assigned	Scope-1 source dataset.Adelaide	Oceania	Adelaide
CDP2016	anthropogenic habitat	ENVO	ENVO:00002031	Australia	GAZ	GAZ:00000463	-34.929	degree	UO	UO:0000185	138.601	degree	UO	UO:0000185	read from Source Name	Scope-1 GHG emissions units.Adelaide	Oceania	Adelaide
CDP2016	anthropogenic habitat	ENVO	ENVO:00002031	Australia	GAZ	GAZ:00000463	-34.929	degree	UO	UO:0000185	138.601	degree	UO	UO:0000185	read from Source Name	Year of emission.Adelaide	Oceania	Adelaide
CDP2016	anthropogenic habitat	ENVO	ENVO:00002031	Australia	GAZ	GAZ:00000463	-34.929	degree	UO	UO:0000185	138.601	degree	UO	UO:0000185	read from Source Name	Emissions protocol.Adelaide	Oceania	Adelaide
CDP2016	anthropogenic habitat	ENVO	ENVO:00002031	Australia	GAZ	GAZ:00000463	-34.929	degree	UO	UO:0000185	138.601	degree	UO	UO:0000185	read from Source Name	Gases included CDP.Adelaide	Oceania	Adelaide
CDP2016	anthropogenic habitat	ENVO	ENVO:00002031	Australia	GAZ	GAZ:00000463	-34.929	degree	UO	UO:0000185	138.601	degree	UO	UO:0000185	read from Source Name	Increase/Decrease from last year CDP.Adelaide	Oceania	Adelaide
CDP2016	anthropogenic habitat	ENVO	ENVO:00002031	Australia	GAZ	GAZ:00000463	-34.929	degree	UO	UO:0000185	138.601	degree	UO	UO:0000185	read from Source Name	Reason for increase/decrease in emissions CDP.Adelaide	Oceania	Adelaide
CDP2016	anthropogenic habitat	ENVO	ENVO:00002031	Australia	GAZ	GAZ:00000463	-34.929	degree	UO	UO:0000185	138.601	degree	UO	UO:0000185	assigned	CDP2016 data edited CDP.Adelaide	Oceania	Adelaide
CDP2016	anthropogenic habitat	ENVO	ENVO:00002031	Australia	GAZ	GAZ:00000463	-34.929	degree	UO	UO:0000185	138.601	degree	UO	UO:0000185	read from Source Name	Scope-2 CDP tCO2-eq.Adelaide	Oceania	Adelaide
CDP2016	anthropogenic habitat	ENVO	ENVO:00002031	Australia	GAZ	GAZ:00000463	-34.929	degree	UO	UO:0000185	138.601	degree	UO	UO:0000185	read from Source Name	Total emissions CDP tCO2-eq.Adelaide	Oceania	Adelaide
CDP2016	anthropogenic habitat	ENVO	ENVO:00002031	Australia	GAZ	GAZ:00000463	-34.929	degree	UO	UO:0000185	138.601	degree	UO	UO:0000185	read from Source Name	City location CDP degrees.Adelaide	Oceania	Adelaide
OTHERS	anthropogenic habitat	ENVO	ENVO:00002031	Australia	GAZ	GAZ:00000463	-34.929	degree	UO	UO:0000185	138.601	degree	UO	UO:0000185	read from Source Name	Latitude others degrees.Adelaide	Oceania	Adelaide
OTHERS	anthropogenic habitat	ENVO	ENVO:00002031	Australia	GAZ	GAZ:00000463	-34.929	degree	UO	UO:0000185	138.601	degree	UO	UO:0000185	read from Source Name	Longitude others degrees.Adelaide	Oceania	Adelaide
OTHERS	anthropogenic habitat	ENVO	ENVO:00002031	Australia	GAZ	GAZ:00000463	-34.929	degree	UO	UO:0000185	138.601	degree	UO	UO:0000185	read from Source Name	Coordinate source others.Adelaide	Oceania	Adelaide
CDP2016	anthropogenic habitat	ENVO	ENVO:00002031	Australia	GAZ	GAZ:00000463	-34.929	degree	UO	UO:0000185	138.601	degree	UO	UO:0000185	read from Source Name	Country.Adelaide	Oceania	Adelaide
CDP2016	anthropogenic habitat	ENVO	ENVO:00002031	Australia	GAZ	GAZ:00000463	-34.929	degree	UO	UO:0000185	138.601	degree	UO	UO:0000185	read from Source Name	Region.Adelaide	Oceania	Adelaide
CDP2016	anthropogenic habitat	ENVO	ENVO:00002031	Australia	GAZ	GAZ:00000463	-34.929	degree	UO	UO:0000185	138.601	degree	UO	UO:0000185	read from Source Name	Population CDP.Adelaide	Oceania	Adelaide
CDP2016	anthropogenic habitat	ENVO	ENVO:00002031	Australia	GAZ	GAZ:00000463	-34.929	degree	UO	UO:0000185	138.601	degree	UO	UO:0000185	read from Source Name	Population year CDP.Adelaide	Oceania	Adelaide
OTHERS	anthropogenic habitat	ENVO	ENVO:00002031	Australia	GAZ	GAZ:00000463	-34.929	degree	UO	UO:0000185	138.601	degree	UO	UO:0000185	read from Source Name	Population others.Adelaide	Oceania	Adelaide
OTHERS	anthropogenic habitat	ENVO	ENVO:00002031	Australia	GAZ	GAZ:00000463	-34.929	degree	UO	UO:0000185	138.601	degree	UO	UO:0000185	read from Source Name	Population year others.Adelaide	Oceania	Adelaide
OTHERS	anthropogenic habitat	ENVO	ENVO:00002031	Australia	GAZ	GAZ:00000463	-34.929	degree	UO	UO:0000185	138.601	degree	UO	UO:0000185	read from Source Name	Population source others.Adelaide	Oceania	Adelaide
CDP2016	anthropogenic habitat	ENVO	ENVO:00002031	Australia	GAZ	GAZ:00000463	-34.929	degree	UO	UO:0000185	138.601	degree	UO	UO:0000185	read from Source Name	City area CDP km2.Adelaide	Oceania	Adelaide
OTHERS	anthropogenic habitat	ENVO	ENVO:00002031	Australia	GAZ	GAZ:00000463	-34.929	degree	UO	UO:0000185	138.601	degree	UO	UO:0000185	read from Source Name	City area others km2.Adelaide	Oceania	Adelaide
OTHERS	anthropogenic habitat	ENVO	ENVO:00002031	Australia	GAZ	GAZ:00000463	-34.929	degree	UO	UO:0000185	138.601	degree	UO	UO:0000185	read from Source Name	City area source others.Adelaide	Oceania	Adelaide
CDP2016	anthropogenic habitat	ENVO	ENVO:00002031	Australia	GAZ	GAZ:00000463	-34.929	degree	UO	UO:0000185	138.601	degree	UO	UO:0000185	read from Source Name	Average altitude m.Adelaide	Oceania	Adelaide
CDP2016	anthropogenic habitat	ENVO	ENVO:00002031	Australia	GAZ	GAZ:00000463	-34.929	degree	UO	UO:0000185	138.601	degree	UO	UO:0000185	read from Source Name	Average annual temperature CDP degrees Celsius.Adelaide	Oceania	Adelaide
clim	anthropogenic habitat	ENVO	ENVO:00002031	Australia	GAZ	GAZ:00000463	-34.929	degree	UO	UO:0000185	138.601	degree	UO	UO:0000185	read from Source Name	HDD 15.5C clim degrees C × days.Adelaide	Oceania	Adelaide
clim	anthropogenic habitat	ENVO	ENVO:00002031	Australia	GAZ	GAZ:00000463	-34.929	degree	UO	UO:0000185	138.601	degree	UO	UO:0000185	read from Source Name	CDD 23C clim degrees C × days.Adelaide	Oceania	Adelaide
CDP2016	anthropogenic habitat	ENVO	ENVO:00002031	Australia	GAZ	GAZ:00000463	-34.929	degree	UO	UO:0000185	138.601	degree	UO	UO:0000185	read from Source Name	GDP CDP multiple units.Adelaide	Oceania	Adelaide
CDP2016	anthropogenic habitat	ENVO	ENVO:00002031	Australia	GAZ	GAZ:00000463	-34.929	degree	UO	UO:0000185	138.601	degree	UO	UO:0000185	read from Source Name	GDP unit CDP.Adelaide	Oceania	Adelaide
CDP2016	anthropogenic habitat	ENVO	ENVO:00002031	Australia	GAZ	GAZ:00000463	-34.929	degree	UO	UO:0000185	138.601	degree	UO	UO:0000185	read from Source Name	GDP year CDP.Adelaide	Oceania	Adelaide
CDP2016	anthropogenic habitat	ENVO	ENVO:00002031	Australia	GAZ	GAZ:00000463	-34.929	degree	UO	UO:0000185	138.601	degree	UO	UO:0000185	read from Source Name	GDP source CDP.Adelaide	Oceania	Adelaide
OTHERS	anthropogenic habitat	ENVO	ENVO:00002031	Australia	GAZ	GAZ:00000463	-34.929	degree	UO	UO:0000185	138.601	degree	UO	UO:0000185	read from Source Name	GDP-PPP others $BN.Adelaide	Oceania	Adelaide
OTHERS	anthropogenic habitat	ENVO	ENVO:00002031	Australia	GAZ	GAZ:00000463	-34.929	degree	UO	UO:0000185	138.601	degree	UO	UO:0000185	read from Source Name	GDP-PPP/capita others USD/capita.Adelaide	Oceania	Adelaide
OTHERS	anthropogenic habitat	ENVO	ENVO:00002031	Australia	GAZ	GAZ:00000463	-34.929	degree	UO	UO:0000185	138.601	degree	UO	UO:0000185	read from Source Name	GDP-PPP source others.Adelaide	Oceania	Adelaide
OTHERS	anthropogenic habitat	ENVO	ENVO:00002031	Australia	GAZ	GAZ:00000463	-34.929	degree	UO	UO:0000185	138.601	degree	UO	UO:0000185	read from Source Name	GDP-PPP year others.Adelaide	Oceania	Adelaide
OTHERS	anthropogenic habitat	ENVO	ENVO:00002031	Australia	GAZ	GAZ:00000463	-34.929	degree	UO	UO:0000185	138.601	degree	UO	UO:0000185	read from Source Name	nGDP others $BN.Adelaide	Oceania	Adelaide
OTHERS	anthropogenic habitat	ENVO	ENVO:00002031	Australia	GAZ	GAZ:00000463	-34.929	degree	UO	UO:0000185	138.601	degree	UO	UO:0000185	read from Source Name	nGDP/capita others USD/capita.Adelaide	Oceania	Adelaide
OTHERS	anthropogenic habitat	ENVO	ENVO:00002031	Australia	GAZ	GAZ:00000463	-34.929	degree	UO	UO:0000185	138.601	degree	UO	UO:0000185	read from Source Name	nGDP source others.Adelaide	Oceania	Adelaide
OTHERS	anthropogenic habitat	ENVO	ENVO:00002031	Australia	GAZ	GAZ:00000463	-34.929	degree	UO	UO:0000185	138.601	degree	UO	UO:0000185	read from Source Name	Mean one-way travel time others minutes.Adelaide	Oceania	Adelaide
OTHERS	anthropogenic habitat	ENVO	ENVO:00002031	Australia	GAZ	GAZ:00000463	-34.929	degree	UO	UO:0000185	138.601	degree	UO	UO:0000185	read from Source Name	Mean one-way travel time year others.Adelaide	Oceania	Adelaide
OTHERS	anthropogenic habitat	ENVO	ENVO:00002031	Australia	GAZ	GAZ:00000463	-34.929	degree	UO	UO:0000185	138.601	degree	UO	UO:0000185	read from Source Name	Mean one-way travel time source others.Adelaide	Oceania	Adelaide
OTHERS	anthropogenic habitat	ENVO	ENVO:00002031	Australia	GAZ	GAZ:00000463	-34.929	degree	UO	UO:0000185	138.601	degree	UO	UO:0000185	read from Source Name	Diesel price 2014 others USD/liter.Adelaide	Oceania	Adelaide
OTHERS	anthropogenic habitat	ENVO	ENVO:00002031	Australia	GAZ	GAZ:00000463	-34.929	degree	UO	UO:0000185	138.601	degree	UO	UO:0000185	read from Source Name	Gasoline price 2014 others USD/liter.Adelaide	Oceania	Adelaide
OTHERS	anthropogenic habitat	ENVO	ENVO:00002031	Australia	GAZ	GAZ:00000463	-34.929	degree	UO	UO:0000185	138.601	degree	UO	UO:0000185	read from Source Name	Household size others people/household.Adelaide	Oceania	Adelaide
OTHERS	anthropogenic habitat	ENVO	ENVO:00002031	Australia	GAZ	GAZ:00000463	-34.929	degree	UO	UO:0000185	138.601	degree	UO	UO:0000185	read from Source Name	Household size year others.Adelaide	Oceania	Adelaide
OTHERS	anthropogenic habitat	ENVO	ENVO:00002031	Australia	GAZ	GAZ:00000463	-34.929	degree	UO	UO:0000185	138.601	degree	UO	UO:0000185	read from Source Name	Household size source others.Adelaide	Oceania	Adelaide
TomTom	anthropogenic habitat	ENVO	ENVO:00002031	Australia	GAZ	GAZ:00000463	-34.929	degree	UO	UO:0000185	138.601	degree	UO	UO:0000185	read from Source Name	Congestion rank TomTom dimensionless.Adelaide	Oceania	Adelaide
TomTom	anthropogenic habitat	ENVO	ENVO:00002031	Australia	GAZ	GAZ:00000463	-34.929	degree	UO	UO:0000185	138.601	degree	UO	UO:0000185	read from Source Name	Congestion level TomTom × 100 percent.Adelaide	Oceania	Adelaide
TomTom	anthropogenic habitat	ENVO	ENVO:00002031	Australia	GAZ	GAZ:00000463	-34.929	degree	UO	UO:0000185	138.601	degree	UO	UO:0000185	read from Source Name	Congestion change TomTom × 100 percent.Adelaide	Oceania	Adelaide
TomTom	anthropogenic habitat	ENVO	ENVO:00002031	Australia	GAZ	GAZ:00000463	-34.929	degree	UO	UO:0000185	138.601	degree	UO	UO:0000185	read from Source Name	Morning peak TomTom percent.Adelaide	Oceania	Adelaide
TomTom	anthropogenic habitat	ENVO	ENVO:00002031	Australia	GAZ	GAZ:00000463	-34.929	degree	UO	UO:0000185	138.601	degree	UO	UO:0000185	read from Source Name	Evening peak TomTom percent.Adelaide	Oceania	Adelaide
UEX	anthropogenic habitat	ENVO	ENVO:00002031	Australia	GAZ	GAZ:00000463	-34.929	degree	UO	UO:0000185	138.601	degree	UO	UO:0000185	read from Source Name	Urban area name UEX.Adelaide	Oceania	Adelaide
UEX	anthropogenic habitat	ENVO	ENVO:00002031	Australia	GAZ	GAZ:00000463	-34.929	degree	UO	UO:0000185	138.601	degree	UO	UO:0000185	read from Source Name	Low BUA - 1990 UEX km2.Adelaide	Oceania	Adelaide
UEX	anthropogenic habitat	ENVO	ENVO:00002031	Australia	GAZ	GAZ:00000463	-34.929	degree	UO	UO:0000185	138.601	degree	UO	UO:0000185	read from Source Name	Low BUA - 2000 UEX km2.Adelaide	Oceania	Adelaide
UEX	anthropogenic habitat	ENVO	ENVO:00002031	Australia	GAZ	GAZ:00000463	-34.929	degree	UO	UO:0000185	138.601	degree	UO	UO:0000185	read from Source Name	Low BUA - 2014 UEX km2.Adelaide	Oceania	Adelaide
UEX	anthropogenic habitat	ENVO	ENVO:00002031	Australia	GAZ	GAZ:00000463	-34.929	degree	UO	UO:0000185	138.601	degree	UO	UO:0000185	read from Source Name	High BUA - 1990 UEX km2.Adelaide	Oceania	Adelaide
UEX	anthropogenic habitat	ENVO	ENVO:00002031	Australia	GAZ	GAZ:00000463	-34.929	degree	UO	UO:0000185	138.601	degree	UO	UO:0000185	read from Source Name	High BUA - 2000 UEX km2.Adelaide	Oceania	Adelaide
UEX	anthropogenic habitat	ENVO	ENVO:00002031	Australia	GAZ	GAZ:00000463	-34.929	degree	UO	UO:0000185	138.601	degree	UO	UO:0000185	read from Source Name	High BUA - 2014 UEX km2.Adelaide	Oceania	Adelaide
UEX	anthropogenic habitat	ENVO	ENVO:00002031	Australia	GAZ	GAZ:00000463	-34.929	degree	UO	UO:0000185	138.601	degree	UO	UO:0000185	read from Source Name	Low BUA percent - 1990 UEX percent.Adelaide	Oceania	Adelaide
UEX	anthropogenic habitat	ENVO	ENVO:00002031	Australia	GAZ	GAZ:00000463	-34.929	degree	UO	UO:0000185	138.601	degree	UO	UO:0000185	read from Source Name	Low BUA percent - 2000 UEX percent.Adelaide	Oceania	Adelaide
UEX	anthropogenic habitat	ENVO	ENVO:00002031	Australia	GAZ	GAZ:00000463	-34.929	degree	UO	UO:0000185	138.601	degree	UO	UO:0000185	read from Source Name	Low BUA percent - 2014 UEX percent.Adelaide	Oceania	Adelaide
UEX	anthropogenic habitat	ENVO	ENVO:00002031	Australia	GAZ	GAZ:00000463	-34.929	degree	UO	UO:0000185	138.601	degree	UO	UO:0000185	read from Source Name	High BUA percent - 1990 UEX percent.Adelaide	Oceania	Adelaide
UEX	anthropogenic habitat	ENVO	ENVO:00002031	Australia	GAZ	GAZ:00000463	-34.929	degree	UO	UO:0000185	138.601	degree	UO	UO:0000185	read from Source Name	High BUA percent - 2000 UEX percent.Adelaide	Oceania	Adelaide
UEX	anthropogenic habitat	ENVO	ENVO:00002031	Australia	GAZ	GAZ:00000463	-34.929	degree	UO	UO:0000185	138.601	degree	UO	UO:0000185	read from Source Name	High BUA percent - 2014 UEX percent.Adelaide	Oceania	Adelaide
UEX	anthropogenic habitat	ENVO	ENVO:00002031	Australia	GAZ	GAZ:00000463	-34.929	degree	UO	UO:0000185	138.601	degree	UO	UO:0000185	read from Source Name	Low BUA population density - 1990 UEX people/km2.Adelaide	Oceania	Adelaide
UEX	anthropogenic habitat	ENVO	ENVO:00002031	Australia	GAZ	GAZ:00000463	-34.929	degree	UO	UO:0000185	138.601	degree	UO	UO:0000185	read from Source Name	High BUA population density - 1990 UEX people/km2.Adelaide	Oceania	Adelaide
UEX	anthropogenic habitat	ENVO	ENVO:00002031	Australia	GAZ	GAZ:00000463	-34.929	degree	UO	UO:0000185	138.601	degree	UO	UO:0000185	read from Source Name	Low BUA population density - 2000 UEX people/km2.Adelaide	Oceania	Adelaide
UEX	anthropogenic habitat	ENVO	ENVO:00002031	Australia	GAZ	GAZ:00000463	-34.929	degree	UO	UO:0000185	138.601	degree	UO	UO:0000185	read from Source Name	High BUA population density - 2000 UEX people/km2.Adelaide	Oceania	Adelaide
UEX	anthropogenic habitat	ENVO	ENVO:00002031	Australia	GAZ	GAZ:00000463	-34.929	degree	UO	UO:0000185	138.601	degree	UO	UO:0000185	read from Source Name	Low BUA population density - 2014 UEX people/km2.Adelaide	Oceania	Adelaide
UEX	anthropogenic habitat	ENVO	ENVO:00002031	Australia	GAZ	GAZ:00000463	-34.929	degree	UO	UO:0000185	138.601	degree	UO	UO:0000185	read from Source Name	High BUA population density - 2014 UEX people/km2.Adelaide	Oceania	Adelaide
OTHERS	anthropogenic habitat	ENVO	ENVO:00002031	Australia	GAZ	GAZ:00000463	-34.929	degree	UO	UO:0000185	138.601	degree	UO	UO:0000185	read from Source Name	Exports others m3.Adelaide	Oceania	Adelaide
OTHERS	anthropogenic habitat	ENVO	ENVO:00002031	Australia	GAZ	GAZ:00000463	-34.929	degree	UO	UO:0000185	138.601	degree	UO	UO:0000185	read from Source Name	Production others m3.Adelaide	Oceania	Adelaide
OTHERS	anthropogenic habitat	ENVO	ENVO:00002031	Australia	GAZ	GAZ:00000463	-34.929	degree	UO	UO:0000185	138.601	degree	UO	UO:0000185	read from Source Name	Natgas Export/Production ratio others.Adelaide	Oceania	Adelaide
OTHERS	anthropogenic habitat	ENVO	ENVO:00002031	Australia	GAZ	GAZ:00000463	-34.929	degree	UO	UO:0000185	138.601	degree	UO	UO:0000185	read from Source Name	CH4_waste/capita others tCH4/capita.Adelaide	Oceania	Adelaide
OTHERS	anthropogenic habitat	ENVO	ENVO:00002031	Australia	GAZ	GAZ:00000463	-34.929	degree	UO	UO:0000185	138.601	degree	UO	UO:0000185	read from Source Name	CH4_wastenatgas/capita others tCH4/capita.Adelaide	Oceania	Adelaide
OTHERS	anthropogenic habitat	ENVO	ENVO:00002031	Australia	GAZ	GAZ:00000463	-34.929	degree	UO	UO:0000185	138.601	degree	UO	UO:0000185	read from Source Name	Corrected CH4_wastenatgas/capita others tCH4/capita.Adelaide	Oceania	Adelaide
CDP2016 and OTHERS	anthropogenic habitat	ENVO	ENVO:00002031	Australia	GAZ	GAZ:00000463	-34.929	degree	UO	UO:0000185	138.601	degree	UO	UO:0000185	Technical Validation	AQF CDP/OTHERS.Adelaide	Oceania	Adelaide
CDP2016	anthropogenic habitat	ENVO	ENVO:00002031	Australia	GAZ	GAZ:00000463	-34.929	degree	UO	UO:0000185	138.601	degree	UO	UO:0000185	Technical Validation	PQF CDP.Adelaide	Oceania	Adelaide
OTHERS	anthropogenic habitat	ENVO	ENVO:00002031	Australia	GAZ	GAZ:00000463	-34.929	degree	UO	UO:0000185	138.601	degree	UO	UO:0000185	Technical Validation	PQF OTHERS.Adelaide	Oceania	Adelaide
OTHERS	anthropogenic habitat	ENVO	ENVO:00002031	Australia	GAZ	GAZ:00000463	-34.929	degree	UO	UO:0000185	138.601	degree	UO	UO:0000185	Technical Validation	HQF OTHERS.Adelaide	Oceania	Adelaide
CDP2016	anthropogenic habitat	ENVO	ENVO:00002031	Kingdom of Denmark	GAZ	GAZ:00002635	54.883	degree	UO	UO:0000185	10.333333	degree	UO	UO:0000185	read from Source Name	City name CDP.Aerøskøbing	Europe	Aerøskøbing
CDP2016	anthropogenic habitat	ENVO	ENVO:00002031	Kingdom of Denmark	GAZ	GAZ:00002635	54.883	degree	UO	UO:0000185	10.333333	degree	UO	UO:0000185	read from Source Name	Definition CDP.Aerøskøbing	Europe	Aerøskøbing
CDP2016	anthropogenic habitat	ENVO	ENVO:00002031	Kingdom of Denmark	GAZ	GAZ:00002635	54.883	degree	UO	UO:0000185	10.333333	degree	UO	UO:0000185	read from Source Name	Reporting year CDP.Aerøskøbing	Europe	Aerøskøbing
assigned value	anthropogenic habitat	ENVO	ENVO:00002031	Kingdom of Denmark	GAZ	GAZ:00002635	54.883	degree	UO	UO:0000185	10.333333	degree	UO	UO:0000185	assigned	Scope-1 source dataset.Aerøskøbing	Europe	Aerøskøbing
CDP2016	anthropogenic habitat	ENVO	ENVO:00002031	Kingdom of Denmark	GAZ	GAZ:00002635	54.883	degree	UO	UO:0000185	10.333333	degree	UO	UO:0000185	read from Source Name	Scope-1 GHG emissions units.Aerøskøbing	Europe	Aerøskøbing
CDP2016	anthropogenic habitat	ENVO	ENVO:00002031	Kingdom of Denmark	GAZ	GAZ:00002635	54.883	degree	UO	UO:0000185	10.333333	degree	UO	UO:0000185	read from Source Name	Year of emission.Aerøskøbing	Europe	Aerøskøbing
CDP2016	anthropogenic habitat	ENVO	ENVO:00002031	Kingdom of Denmark	GAZ	GAZ:00002635	54.883	degree	UO	UO:0000185	10.333333	degree	UO	UO:0000185	read from Source Name	Emissions protocol.Aerøskøbing	Europe	Aerøskøbing
CDP2016	anthropogenic habitat	ENVO	ENVO:00002031	Kingdom of Denmark	GAZ	GAZ:00002635	54.883	degree	UO	UO:0000185	10.333333	degree	UO	UO:0000185	read from Source Name	Gases included CDP.Aerøskøbing	Europe	Aerøskøbing
CDP2016	anthropogenic habitat	ENVO	ENVO:00002031	Kingdom of Denmark	GAZ	GAZ:00002635	54.883	degree	UO	UO:0000185	10.333333	degree	UO	UO:0000185	read from Source Name	Increase/Decrease from last year CDP.Aerøskøbing	Europe	Aerøskøbing
CDP2016	anthropogenic habitat	ENVO	ENVO:00002031	Kingdom of Denmark	GAZ	GAZ:00002635	54.883	degree	UO	UO:0000185	10.333333	degree	UO	UO:0000185	read from Source Name	Reason for increase/decrease in emissions CDP.Aerøskøbing	Europe	Aerøskøbing
CDP2016	anthropogenic habitat	ENVO	ENVO:00002031	Kingdom of Denmark	GAZ	GAZ:00002635	54.883	degree	UO	UO:0000185	10.333333	degree	UO	UO:0000185	assigned	CDP2016 data edited CDP.Aerøskøbing	Europe	Aerøskøbing
CDP2016	anthropogenic habitat	ENVO	ENVO:00002031	Kingdom of Denmark	GAZ	GAZ:00002635	54.883	degree	UO	UO:0000185	10.333333	degree	UO	UO:0000185	read from Source Name	Total emissions CDP tCO2-eq.Aerøskøbing	Europe	Aerøskøbing
CDP2016	anthropogenic habitat	ENVO	ENVO:00002031	Kingdom of Denmark	GAZ	GAZ:00002635	54.883	degree	UO	UO:0000185	10.333333	degree	UO	UO:0000185	read from Source Name	City location CDP degrees.Aerøskøbing	Europe	Aerøskøbing
OTHERS	anthropogenic habitat	ENVO	ENVO:00002031	Kingdom of Denmark	GAZ	GAZ:00002635	54.883	degree	UO	UO:0000185	10.333333	degree	UO	UO:0000185	read from Source Name	Latitude others degrees.Aerøskøbing	Europe	Aerøskøbing
OTHERS	anthropogenic habitat	ENVO	ENVO:00002031	Kingdom of Denmark	GAZ	GAZ:00002635	54.883	degree	UO	UO:0000185	10.333333	degree	UO	UO:0000185	read from Source Name	Longitude others degrees.Aerøskøbing	Europe	Aerøskøbing
OTHERS	anthropogenic habitat	ENVO	ENVO:00002031	Kingdom of Denmark	GAZ	GAZ:00002635	54.883	degree	UO	UO:0000185	10.333333	degree	UO	UO:0000185	read from Source Name	Coordinate source others.Aerøskøbing	Europe	Aerøskøbing
CDP2016	anthropogenic habitat	ENVO	ENVO:00002031	Kingdom of Denmark	GAZ	GAZ:00002635	54.883	degree	UO	UO:0000185	10.333333	degree	UO	UO:0000185	read from Source Name	Country.Aerøskøbing	Europe	Aerøskøbing
CDP2016	anthropogenic habitat	ENVO	ENVO:00002031	Kingdom of Denmark	GAZ	GAZ:00002635	54.883	degree	UO	UO:0000185	10.333333	degree	UO	UO:0000185	read from Source Name	Region.Aerøskøbing	Europe	Aerøskøbing
CDP2016	anthropogenic habitat	ENVO	ENVO:00002031	Kingdom of Denmark	GAZ	GAZ:00002635	54.883	degree	UO	UO:0000185	10.333333	degree	UO	UO:0000185	read from Source Name	Population CDP.Aerøskøbing	Europe	Aerøskøbing
CDP2016	anthropogenic habitat	ENVO	ENVO:00002031	Kingdom of Denmark	GAZ	GAZ:00002635	54.883	degree	UO	UO:0000185	10.333333	degree	UO	UO:0000185	read from Source Name	Population year CDP.Aerøskøbing	Europe	Aerøskøbing
OTHERS	anthropogenic habitat	ENVO	ENVO:00002031	Kingdom of Denmark	GAZ	GAZ:00002635	54.883	degree	UO	UO:0000185	10.333333	degree	UO	UO:0000185	read from Source Name	Population others.Aerøskøbing	Europe	Aerøskøbing
OTHERS	anthropogenic habitat	ENVO	ENVO:00002031	Kingdom of Denmark	GAZ	GAZ:00002635	54.883	degree	UO	UO:0000185	10.333333	degree	UO	UO:0000185	read from Source Name	Population year others.Aerøskøbing	Europe	Aerøskøbing
OTHERS	anthropogenic habitat	ENVO	ENVO:00002031	Kingdom of Denmark	GAZ	GAZ:00002635	54.883	degree	UO	UO:0000185	10.333333	degree	UO	UO:0000185	read from Source Name	Population source others.Aerøskøbing	Europe	Aerøskøbing
CDP2016	anthropogenic habitat	ENVO	ENVO:00002031	Kingdom of Denmark	GAZ	GAZ:00002635	54.883	degree	UO	UO:0000185	10.333333	degree	UO	UO:0000185	read from Source Name	City area CDP km2.Aerøskøbing	Europe	Aerøskøbing
OTHERS	anthropogenic habitat	ENVO	ENVO:00002031	Kingdom of Denmark	GAZ	GAZ:00002635	54.883	degree	UO	UO:0000185	10.333333	degree	UO	UO:0000185	read from Source Name	City area others km2.Aerøskøbing	Europe	Aerøskøbing
OTHERS	anthropogenic habitat	ENVO	ENVO:00002031	Kingdom of Denmark	GAZ	GAZ:00002635	54.883	degree	UO	UO:0000185	10.333333	degree	UO	UO:0000185	read from Source Name	City area source others.Aerøskøbing	Europe	Aerøskøbing
CDP2016	anthropogenic habitat	ENVO	ENVO:00002031	Kingdom of Denmark	GAZ	GAZ:00002635	54.883	degree	UO	UO:0000185	10.333333	degree	UO	UO:0000185	read from Source Name	Average altitude m.Aerøskøbing	Europe	Aerøskøbing
CDP2016	anthropogenic habitat	ENVO	ENVO:00002031	Kingdom of Denmark	GAZ	GAZ:00002635	54.883	degree	UO	UO:0000185	10.333333	degree	UO	UO:0000185	read from Source Name	Average annual temperature CDP degrees Celsius.Aerøskøbing	Europe	Aerøskøbing
clim	anthropogenic habitat	ENVO	ENVO:00002031	Kingdom of Denmark	GAZ	GAZ:00002635	54.883	degree	UO	UO:0000185	10.333333	degree	UO	UO:0000185	read from Source Name	HDD 15.5C clim degrees C × days.Aerøskøbing	Europe	Aerøskøbing
clim	anthropogenic habitat	ENVO	ENVO:00002031	Kingdom of Denmark	GAZ	GAZ:00002635	54.883	degree	UO	UO:0000185	10.333333	degree	UO	UO:0000185	read from Source Name	CDD 23C clim degrees C × days.Aerøskøbing	Europe	Aerøskøbing
OTHERS	anthropogenic habitat	ENVO	ENVO:00002031	Kingdom of Denmark	GAZ	GAZ:00002635	54.883	degree	UO	UO:0000185	10.333333	degree	UO	UO:0000185	read from Source Name	GDP-PPP year others.Aerøskøbing	Europe	Aerøskøbing
OTHERS	anthropogenic habitat	ENVO	ENVO:00002031	Kingdom of Denmark	GAZ	GAZ:00002635	54.883	degree	UO	UO:0000185	10.333333	degree	UO	UO:0000185	read from Source Name	Diesel price 2014 others USD/liter.Aerøskøbing	Europe	Aerøskøbing
OTHERS	anthropogenic habitat	ENVO	ENVO:00002031	Kingdom of Denmark	GAZ	GAZ:00002635	54.883	degree	UO	UO:0000185	10.333333	degree	UO	UO:0000185	read from Source Name	Gasoline price 2014 others USD/liter.Aerøskøbing	Europe	Aerøskøbing
OTHERS	anthropogenic habitat	ENVO	ENVO:00002031	Kingdom of Denmark	GAZ	GAZ:00002635	54.883	degree	UO	UO:0000185	10.333333	degree	UO	UO:0000185	read from Source Name	Household size others people/household.Aerøskøbing	Europe	Aerøskøbing
OTHERS	anthropogenic habitat	ENVO	ENVO:00002031	Kingdom of Denmark	GAZ	GAZ:00002635	54.883	degree	UO	UO:0000185	10.333333	degree	UO	UO:0000185	read from Source Name	Household size year others.Aerøskøbing	Europe	Aerøskøbing
OTHERS	anthropogenic habitat	ENVO	ENVO:00002031	Kingdom of Denmark	GAZ	GAZ:00002635	54.883	degree	UO	UO:0000185	10.333333	degree	UO	UO:0000185	read from Source Name	Household size source others.Aerøskøbing	Europe	Aerøskøbing
OTHERS	anthropogenic habitat	ENVO	ENVO:00002031	Kingdom of Denmark	GAZ	GAZ:00002635	54.883	degree	UO	UO:0000185	10.333333	degree	UO	UO:0000185	read from Source Name	Exports others m3.Aerøskøbing	Europe	Aerøskøbing
OTHERS	anthropogenic habitat	ENVO	ENVO:00002031	Kingdom of Denmark	GAZ	GAZ:00002635	54.883	degree	UO	UO:0000185	10.333333	degree	UO	UO:0000185	read from Source Name	Production others m3.Aerøskøbing	Europe	Aerøskøbing
OTHERS	anthropogenic habitat	ENVO	ENVO:00002031	Kingdom of Denmark	GAZ	GAZ:00002635	54.883	degree	UO	UO:0000185	10.333333	degree	UO	UO:0000185	read from Source Name	Natgas Export/Production ratio others.Aerøskøbing	Europe	Aerøskøbing
OTHERS	anthropogenic habitat	ENVO	ENVO:00002031	Kingdom of Denmark	GAZ	GAZ:00002635	54.883	degree	UO	UO:0000185	10.333333	degree	UO	UO:0000185	read from Source Name	CH4_waste/capita others tCH4/capita.Aerøskøbing	Europe	Aerøskøbing
OTHERS	anthropogenic habitat	ENVO	ENVO:00002031	Kingdom of Denmark	GAZ	GAZ:00002635	54.883	degree	UO	UO:0000185	10.333333	degree	UO	UO:0000185	read from Source Name	CH4_wastenatgas/capita others tCH4/capita.Aerøskøbing	Europe	Aerøskøbing
OTHERS	anthropogenic habitat	ENVO	ENVO:00002031	Kingdom of Denmark	GAZ	GAZ:00002635	54.883	degree	UO	UO:0000185	10.333333	degree	UO	UO:0000185	read from Source Name	Corrected CH4_wastenatgas/capita others tCH4/capita.Aerøskøbing	Europe	Aerøskøbing
CDP2016 and OTHERS	anthropogenic habitat	ENVO	ENVO:00002031	Kingdom of Denmark	GAZ	GAZ:00002635	54.883	degree	UO	UO:0000185	10.333333	degree	UO	UO:0000185	Technical Validation	AQF CDP/OTHERS.Aerøskøbing	Europe	Aerøskøbing
CDP2016	anthropogenic habitat	ENVO	ENVO:00002031	Kingdom of Denmark	GAZ	GAZ:00002635	54.883	degree	UO	UO:0000185	10.333333	degree	UO	UO:0000185	Technical Validation	PQF CDP.Aerøskøbing	Europe	Aerøskøbing
OTHERS	anthropogenic habitat	ENVO	ENVO:00002031	Kingdom of Denmark	GAZ	GAZ:00002635	54.883	degree	UO	UO:0000185	10.333333	degree	UO	UO:0000185	Technical Validation	PQF OTHERS.Aerøskøbing	Europe	Aerøskøbing
OTHERS	anthropogenic habitat	ENVO	ENVO:00002031	Kingdom of Denmark	GAZ	GAZ:00002635	54.883	degree	UO	UO:0000185	10.333333	degree	UO	UO:0000185	Technical Validation	HQF OTHERS.Aerøskøbing	Europe	Aerøskøbing
carbonn	anthropogenic habitat	ENVO	ENVO:00002031	Mexico	GAZ	GAZ:00002852	21.8897	degree	UO	UO:0000185	-102.295	degree	UO	UO:0000185	read from Source Name	City name carbonn.Aguascalientes	Latin America & Caribbean	Aguascalientes
carbonn	anthropogenic habitat	ENVO	ENVO:00002031	Mexico	GAZ	GAZ:00002852	21.8897	degree	UO	UO:0000185	-102.295	degree	UO	UO:0000185	read from Source Name	Definition carbonn.Aguascalientes	Latin America & Caribbean	Aguascalientes
carbonn	anthropogenic habitat	ENVO	ENVO:00002031	Mexico	GAZ	GAZ:00002852	21.8897	degree	UO	UO:0000185	-102.295	degree	UO	UO:0000185	read from Source Name	Scope-1 GHG emissions tCO2 or tCO2-eq.Aguascalientes	Latin America & Caribbean	Aguascalientes
assigned value	anthropogenic habitat	ENVO	ENVO:00002031	Mexico	GAZ	GAZ:00002852	21.8897	degree	UO	UO:0000185	-102.295	degree	UO	UO:0000185	assigned	Scope-1 source dataset.Aguascalientes	Latin America & Caribbean	Aguascalientes
carbonn	anthropogenic habitat	ENVO	ENVO:00002031	Mexico	GAZ	GAZ:00002852	21.8897	degree	UO	UO:0000185	-102.295	degree	UO	UO:0000185	read from Source Name	Scope-1 GHG emissions units.Aguascalientes	Latin America & Caribbean	Aguascalientes
carbonn	anthropogenic habitat	ENVO	ENVO:00002031	Mexico	GAZ	GAZ:00002852	21.8897	degree	UO	UO:0000185	-102.295	degree	UO	UO:0000185	read from Source Name	Year of emission.Aguascalientes	Latin America & Caribbean	Aguascalientes
carbonn	anthropogenic habitat	ENVO	ENVO:00002031	Mexico	GAZ	GAZ:00002852	21.8897	degree	UO	UO:0000185	-102.295	degree	UO	UO:0000185	read from Source Name	Emissions protocol.Aguascalientes	Latin America & Caribbean	Aguascalientes
OTHERS	anthropogenic habitat	ENVO	ENVO:00002031	Mexico	GAZ	GAZ:00002852	21.8897	degree	UO	UO:0000185	-102.295	degree	UO	UO:0000185	read from Source Name	Latitude others degrees.Aguascalientes	Latin America & Caribbean	Aguascalientes
OTHERS	anthropogenic habitat	ENVO	ENVO:00002031	Mexico	GAZ	GAZ:00002852	21.8897	degree	UO	UO:0000185	-102.295	degree	UO	UO:0000185	read from Source Name	Longitude others degrees.Aguascalientes	Latin America & Caribbean	Aguascalientes
OTHERS	anthropogenic habitat	ENVO	ENVO:00002031	Mexico	GAZ	GAZ:00002852	21.8897	degree	UO	UO:0000185	-102.295	degree	UO	UO:0000185	read from Source Name	Coordinate source others.Aguascalientes	Latin America & Caribbean	Aguascalientes
carbonn	anthropogenic habitat	ENVO	ENVO:00002031	Mexico	GAZ	GAZ:00002852	21.8897	degree	UO	UO:0000185	-102.295	degree	UO	UO:0000185	read from Source Name	Country.Aguascalientes	Latin America & Caribbean	Aguascalientes
carbonn	anthropogenic habitat	ENVO	ENVO:00002031	Mexico	GAZ	GAZ:00002852	21.8897	degree	UO	UO:0000185	-102.295	degree	UO	UO:0000185	read from Source Name	Region.Aguascalientes	Latin America & Caribbean	Aguascalientes
carbonn	anthropogenic habitat	ENVO	ENVO:00002031	Mexico	GAZ	GAZ:00002852	21.8897	degree	UO	UO:0000185	-102.295	degree	UO	UO:0000185	read from Source Name	Population carbonn.Aguascalientes	Latin America & Caribbean	Aguascalientes
carbonn	anthropogenic habitat	ENVO	ENVO:00002031	Mexico	GAZ	GAZ:00002852	21.8897	degree	UO	UO:0000185	-102.295	degree	UO	UO:0000185	read from Source Name	Population year carbonn.Aguascalientes	Latin America & Caribbean	Aguascalientes
OTHERS	anthropogenic habitat	ENVO	ENVO:00002031	Mexico	GAZ	GAZ:00002852	21.8897	degree	UO	UO:0000185	-102.295	degree	UO	UO:0000185	read from Source Name	Population others.Aguascalientes	Latin America & Caribbean	Aguascalientes
OTHERS	anthropogenic habitat	ENVO	ENVO:00002031	Mexico	GAZ	GAZ:00002852	21.8897	degree	UO	UO:0000185	-102.295	degree	UO	UO:0000185	read from Source Name	Population year others.Aguascalientes	Latin America & Caribbean	Aguascalientes
OTHERS	anthropogenic habitat	ENVO	ENVO:00002031	Mexico	GAZ	GAZ:00002852	21.8897	degree	UO	UO:0000185	-102.295	degree	UO	UO:0000185	read from Source Name	Population source others.Aguascalientes	Latin America & Caribbean	Aguascalientes
OTHERS	anthropogenic habitat	ENVO	ENVO:00002031	Mexico	GAZ	GAZ:00002852	21.8897	degree	UO	UO:0000185	-102.295	degree	UO	UO:0000185	read from Source Name	City area others km2.Aguascalientes	Latin America & Caribbean	Aguascalientes
OTHERS	anthropogenic habitat	ENVO	ENVO:00002031	Mexico	GAZ	GAZ:00002852	21.8897	degree	UO	UO:0000185	-102.295	degree	UO	UO:0000185	read from Source Name	City area source year others.Aguascalientes	Latin America & Caribbean	Aguascalientes
OTHERS	anthropogenic habitat	ENVO	ENVO:00002031	Mexico	GAZ	GAZ:00002852	21.8897	degree	UO	UO:0000185	-102.295	degree	UO	UO:0000185	read from Source Name	City area source others.Aguascalientes	Latin America & Caribbean	Aguascalientes
clim	anthropogenic habitat	ENVO	ENVO:00002031	Mexico	GAZ	GAZ:00002852	21.8897	degree	UO	UO:0000185	-102.295	degree	UO	UO:0000185	read from Source Name	HDD 15.5C clim degrees C × days.Aguascalientes	Latin America & Caribbean	Aguascalientes
clim	anthropogenic habitat	ENVO	ENVO:00002031	Mexico	GAZ	GAZ:00002852	21.8897	degree	UO	UO:0000185	-102.295	degree	UO	UO:0000185	read from Source Name	CDD 23C clim degrees C × days.Aguascalientes	Latin America & Caribbean	Aguascalientes
carbonn	anthropogenic habitat	ENVO	ENVO:00002031	Mexico	GAZ	GAZ:00002852	21.8897	degree	UO	UO:0000185	-102.295	degree	UO	UO:0000185	read from Source Name	GDP carbonn multiple units.Aguascalientes	Latin America & Caribbean	Aguascalientes
carbonn	anthropogenic habitat	ENVO	ENVO:00002031	Mexico	GAZ	GAZ:00002852	21.8897	degree	UO	UO:0000185	-102.295	degree	UO	UO:0000185	read from Source Name	nGDP carbonn multiple units.Aguascalientes	Latin America & Caribbean	Aguascalientes
carbonn	anthropogenic habitat	ENVO	ENVO:00002031	Mexico	GAZ	GAZ:00002852	21.8897	degree	UO	UO:0000185	-102.295	degree	UO	UO:0000185	read from Source Name	GDP unit carbonn.Aguascalientes	Latin America & Caribbean	Aguascalientes
carbonn	anthropogenic habitat	ENVO	ENVO:00002031	Mexico	GAZ	GAZ:00002852	21.8897	degree	UO	UO:0000185	-102.295	degree	UO	UO:0000185	read from Source Name	GDP year carbonn.Aguascalientes	Latin America & Caribbean	Aguascalientes
OTHERS	anthropogenic habitat	ENVO	ENVO:00002031	Mexico	GAZ	GAZ:00002852	21.8897	degree	UO	UO:0000185	-102.295	degree	UO	UO:0000185	read from Source Name	Diesel price 2014 others USD/liter.Aguascalientes	Latin America & Caribbean	Aguascalientes
OTHERS	anthropogenic habitat	ENVO	ENVO:00002031	Mexico	GAZ	GAZ:00002852	21.8897	degree	UO	UO:0000185	-102.295	degree	UO	UO:0000185	read from Source Name	Gasoline price 2014 others USD/liter.Aguascalientes	Latin America & Caribbean	Aguascalientes
INRIX	anthropogenic habitat	ENVO	ENVO:00002031	Mexico	GAZ	GAZ:00002852	21.8897	degree	UO	UO:0000185	-102.295	degree	UO	UO:0000185	read from Source Name	Congestion rank INRIX dimensionless.Aguascalientes	Latin America & Caribbean	Aguascalientes
INRIX	anthropogenic habitat	ENVO	ENVO:00002031	Mexico	GAZ	GAZ:00002852	21.8897	degree	UO	UO:0000185	-102.295	degree	UO	UO:0000185	read from Source Name	Peak hours spent in congestion INRIX hours.Aguascalientes	Latin America & Caribbean	Aguascalientes
INRIX	anthropogenic habitat	ENVO	ENVO:00002031	Mexico	GAZ	GAZ:00002852	21.8897	degree	UO	UO:0000185	-102.295	degree	UO	UO:0000185	read from Source Name	INRIX congestion index INRIX dimensionless.Aguascalientes	Latin America & Caribbean	Aguascalientes
INRIX	anthropogenic habitat	ENVO	ENVO:00002031	Mexico	GAZ	GAZ:00002852	21.8897	degree	UO	UO:0000185	-102.295	degree	UO	UO:0000185	read from Source Name	Average congestion rate INRIX percent.Aguascalientes	Latin America & Caribbean	Aguascalientes
UEX	anthropogenic habitat	ENVO	ENVO:00002031	Mexico	GAZ	GAZ:00002852	21.8897	degree	UO	UO:0000185	-102.295	degree	UO	UO:0000185	read from Source Name	Urban area name UEX.Aguascalientes	Latin America & Caribbean	Aguascalientes
UEX	anthropogenic habitat	ENVO	ENVO:00002031	Mexico	GAZ	GAZ:00002852	21.8897	degree	UO	UO:0000185	-102.295	degree	UO	UO:0000185	read from Source Name	Low BUA - 1990 UEX km2.Aguascalientes	Latin America & Caribbean	Aguascalientes
UEX	anthropogenic habitat	ENVO	ENVO:00002031	Mexico	GAZ	GAZ:00002852	21.8897	degree	UO	UO:0000185	-102.295	degree	UO	UO:0000185	read from Source Name	Low BUA - 2000 UEX km2.Aguascalientes	Latin America & Caribbean	Aguascalientes
UEX	anthropogenic habitat	ENVO	ENVO:00002031	Mexico	GAZ	GAZ:00002852	21.8897	degree	UO	UO:0000185	-102.295	degree	UO	UO:0000185	read from Source Name	Low BUA - 2014 UEX km2.Aguascalientes	Latin America & Caribbean	Aguascalientes
UEX	anthropogenic habitat	ENVO	ENVO:00002031	Mexico	GAZ	GAZ:00002852	21.8897	degree	UO	UO:0000185	-102.295	degree	UO	UO:0000185	read from Source Name	High BUA - 1990 UEX km2.Aguascalientes	Latin America & Caribbean	Aguascalientes
UEX	anthropogenic habitat	ENVO	ENVO:00002031	Mexico	GAZ	GAZ:00002852	21.8897	degree	UO	UO:0000185	-102.295	degree	UO	UO:0000185	read from Source Name	High BUA - 2000 UEX km2.Aguascalientes	Latin America & Caribbean	Aguascalientes
UEX	anthropogenic habitat	ENVO	ENVO:00002031	Mexico	GAZ	GAZ:00002852	21.8897	degree	UO	UO:0000185	-102.295	degree	UO	UO:0000185	read from Source Name	High BUA - 2014 UEX km2.Aguascalientes	Latin America & Caribbean	Aguascalientes
UEX	anthropogenic habitat	ENVO	ENVO:00002031	Mexico	GAZ	GAZ:00002852	21.8897	degree	UO	UO:0000185	-102.295	degree	UO	UO:0000185	read from Source Name	Low BUA percent - 1990 UEX percent.Aguascalientes	Latin America & Caribbean	Aguascalientes
UEX	anthropogenic habitat	ENVO	ENVO:00002031	Mexico	GAZ	GAZ:00002852	21.8897	degree	UO	UO:0000185	-102.295	degree	UO	UO:0000185	read from Source Name	Low BUA percent - 2000 UEX percent.Aguascalientes	Latin America & Caribbean	Aguascalientes
UEX	anthropogenic habitat	ENVO	ENVO:00002031	Mexico	GAZ	GAZ:00002852	21.8897	degree	UO	UO:0000185	-102.295	degree	UO	UO:0000185	read from Source Name	Low BUA percent - 2014 UEX percent.Aguascalientes	Latin America & Caribbean	Aguascalientes
UEX	anthropogenic habitat	ENVO	ENVO:00002031	Mexico	GAZ	GAZ:00002852	21.8897	degree	UO	UO:0000185	-102.295	degree	UO	UO:0000185	read from Source Name	High BUA percent - 1990 UEX percent.Aguascalientes	Latin America & Caribbean	Aguascalientes
UEX	anthropogenic habitat	ENVO	ENVO:00002031	Mexico	GAZ	GAZ:00002852	21.8897	degree	UO	UO:0000185	-102.295	degree	UO	UO:0000185	read from Source Name	High BUA percent - 2000 UEX percent.Aguascalientes	Latin America & Caribbean	Aguascalientes
UEX	anthropogenic habitat	ENVO	ENVO:00002031	Mexico	GAZ	GAZ:00002852	21.8897	degree	UO	UO:0000185	-102.295	degree	UO	UO:0000185	read from Source Name	High BUA percent - 2014 UEX percent.Aguascalientes	Latin America & Caribbean	Aguascalientes
UEX	anthropogenic habitat	ENVO	ENVO:00002031	Mexico	GAZ	GAZ:00002852	21.8897	degree	UO	UO:0000185	-102.295	degree	UO	UO:0000185	read from Source Name	Low BUA population density - 1990 UEX people/km2.Aguascalientes	Latin America & Caribbean	Aguascalientes
UEX	anthropogenic habitat	ENVO	ENVO:00002031	Mexico	GAZ	GAZ:00002852	21.8897	degree	UO	UO:0000185	-102.295	degree	UO	UO:0000185	read from Source Name	High BUA population density - 1990 UEX people/km2.Aguascalientes	Latin America & Caribbean	Aguascalientes
UEX	anthropogenic habitat	ENVO	ENVO:00002031	Mexico	GAZ	GAZ:00002852	21.8897	degree	UO	UO:0000185	-102.295	degree	UO	UO:0000185	read from Source Name	Low BUA population density - 2000 UEX people/km2.Aguascalientes	Latin America & Caribbean	Aguascalientes
UEX	anthropogenic habitat	ENVO	ENVO:00002031	Mexico	GAZ	GAZ:00002852	21.8897	degree	UO	UO:0000185	-102.295	degree	UO	UO:0000185	read from Source Name	High BUA population density - 2000 UEX people/km2.Aguascalientes	Latin America & Caribbean	Aguascalientes
UEX	anthropogenic habitat	ENVO	ENVO:00002031	Mexico	GAZ	GAZ:00002852	21.8897	degree	UO	UO:0000185	-102.295	degree	UO	UO:0000185	read from Source Name	Low BUA population density - 2014 UEX people/km2.Aguascalientes	Latin America & Caribbean	Aguascalientes
UEX	anthropogenic habitat	ENVO	ENVO:00002031	Mexico	GAZ	GAZ:00002852	21.8897	degree	UO	UO:0000185	-102.295	degree	UO	UO:0000185	read from Source Name	High BUA population density - 2014 UEX people/km2.Aguascalientes	Latin America & Caribbean	Aguascalientes
carbonn	anthropogenic habitat	ENVO	ENVO:00002031	Mexico	GAZ	GAZ:00002852	21.8897	degree	UO	UO:0000185	-102.295	degree	UO	UO:0000185	Technical Validation	PQF carbonn.Aguascalientes	Latin America & Caribbean	Aguascalientes
OTHERS	anthropogenic habitat	ENVO	ENVO:00002031	Mexico	GAZ	GAZ:00002852	21.8897	degree	UO	UO:0000185	-102.295	degree	UO	UO:0000185	Technical Validation	PQF OTHERS.Aguascalientes	Latin America & Caribbean	Aguascalientes
carbonn	anthropogenic habitat	ENVO	ENVO:00002031	India	GAZ	GAZ:00002839	23.03	degree	UO	UO:0000185	72.58	degree	UO	UO:0000185	read from Source Name	City name carbonn.Ahmedabad	South Asia	Ahmedabad
GEA	anthropogenic habitat	ENVO	ENVO:00002031	India	GAZ	GAZ:00002839	23.03	degree	UO	UO:0000185	72.58	degree	UO	UO:0000185	read from Source Name	City name GEA.Ahmedabad	South Asia	Ahmedabad
carbonn	anthropogenic habitat	ENVO	ENVO:00002031	India	GAZ	GAZ:00002839	23.03	degree	UO	UO:0000185	72.58	degree	UO	UO:0000185	read from Source Name	Definition carbonn.Ahmedabad	South Asia	Ahmedabad
carbonn	anthropogenic habitat	ENVO	ENVO:00002031	India	GAZ	GAZ:00002839	23.03	degree	UO	UO:0000185	72.58	degree	UO	UO:0000185	read from Source Name	Scope-1 GHG emissions tCO2 or tCO2-eq.Ahmedabad	South Asia	Ahmedabad
assigned value	anthropogenic habitat	ENVO	ENVO:00002031	India	GAZ	GAZ:00002839	23.03	degree	UO	UO:0000185	72.58	degree	UO	UO:0000185	assigned	Scope-1 source dataset.Ahmedabad	South Asia	Ahmedabad
carbonn	anthropogenic habitat	ENVO	ENVO:00002031	India	GAZ	GAZ:00002839	23.03	degree	UO	UO:0000185	72.58	degree	UO	UO:0000185	read from Source Name	Scope-1 GHG emissions units.Ahmedabad	South Asia	Ahmedabad
carbonn	anthropogenic habitat	ENVO	ENVO:00002031	India	GAZ	GAZ:00002839	23.03	degree	UO	UO:0000185	72.58	degree	UO	UO:0000185	read from Source Name	Year of emission.Ahmedabad	South Asia	Ahmedabad
carbonn	anthropogenic habitat	ENVO	ENVO:00002031	India	GAZ	GAZ:00002839	23.03	degree	UO	UO:0000185	72.58	degree	UO	UO:0000185	read from Source Name	Emissions protocol.Ahmedabad	South Asia	Ahmedabad
OTHERS	anthropogenic habitat	ENVO	ENVO:00002031	India	GAZ	GAZ:00002839	23.03	degree	UO	UO:0000185	72.58	degree	UO	UO:0000185	read from Source Name	Latitude others degrees.Ahmedabad	South Asia	Ahmedabad
OTHERS	anthropogenic habitat	ENVO	ENVO:00002031	India	GAZ	GAZ:00002839	23.03	degree	UO	UO:0000185	72.58	degree	UO	UO:0000185	read from Source Name	Longitude others degrees.Ahmedabad	South Asia	Ahmedabad
OTHERS	anthropogenic habitat	ENVO	ENVO:00002031	India	GAZ	GAZ:00002839	23.03	degree	UO	UO:0000185	72.58	degree	UO	UO:0000185	read from Source Name	Coordinate source others.Ahmedabad	South Asia	Ahmedabad
carbonn	anthropogenic habitat	ENVO	ENVO:00002031	India	GAZ	GAZ:00002839	23.03	degree	UO	UO:0000185	72.58	degree	UO	UO:0000185	read from Source Name	Country.Ahmedabad	South Asia	Ahmedabad
carbonn	anthropogenic habitat	ENVO	ENVO:00002031	India	GAZ	GAZ:00002839	23.03	degree	UO	UO:0000185	72.58	degree	UO	UO:0000185	read from Source Name	Region.Ahmedabad	South Asia	Ahmedabad
carbonn	anthropogenic habitat	ENVO	ENVO:00002031	India	GAZ	GAZ:00002839	23.03	degree	UO	UO:0000185	72.58	degree	UO	UO:0000185	read from Source Name	Population carbonn.Ahmedabad	South Asia	Ahmedabad
carbonn	anthropogenic habitat	ENVO	ENVO:00002031	India	GAZ	GAZ:00002839	23.03	degree	UO	UO:0000185	72.58	degree	UO	UO:0000185	read from Source Name	Population year carbonn.Ahmedabad	South Asia	Ahmedabad
GEA	anthropogenic habitat	ENVO	ENVO:00002031	India	GAZ	GAZ:00002839	23.03	degree	UO	UO:0000185	72.58	degree	UO	UO:0000185	read from Source Name	Population GEA.Ahmedabad	South Asia	Ahmedabad
OTHERS	anthropogenic habitat	ENVO	ENVO:00002031	India	GAZ	GAZ:00002839	23.03	degree	UO	UO:0000185	72.58	degree	UO	UO:0000185	read from Source Name	Population others.Ahmedabad	South Asia	Ahmedabad
OTHERS	anthropogenic habitat	ENVO	ENVO:00002031	India	GAZ	GAZ:00002839	23.03	degree	UO	UO:0000185	72.58	degree	UO	UO:0000185	read from Source Name	Population year others.Ahmedabad	South Asia	Ahmedabad
OTHERS	anthropogenic habitat	ENVO	ENVO:00002031	India	GAZ	GAZ:00002839	23.03	degree	UO	UO:0000185	72.58	degree	UO	UO:0000185	read from Source Name	Population source others.Ahmedabad	South Asia	Ahmedabad
GEA	anthropogenic habitat	ENVO	ENVO:00002031	India	GAZ	GAZ:00002839	23.03	degree	UO	UO:0000185	72.58	degree	UO	UO:0000185	assigned	Ancillary from GEA.Ahmedabad	South Asia	Ahmedabad
GEA	anthropogenic habitat	ENVO	ENVO:00002031	India	GAZ	GAZ:00002839	23.03	degree	UO	UO:0000185	72.58	degree	UO	UO:0000185	read from Source Name	City area GEA km2.Ahmedabad	South Asia	Ahmedabad
OTHERS	anthropogenic habitat	ENVO	ENVO:00002031	India	GAZ	GAZ:00002839	23.03	degree	UO	UO:0000185	72.58	degree	UO	UO:0000185	read from Source Name	City area others km2.Ahmedabad	South Asia	Ahmedabad
OTHERS	anthropogenic habitat	ENVO	ENVO:00002031	India	GAZ	GAZ:00002839	23.03	degree	UO	UO:0000185	72.58	degree	UO	UO:0000185	read from Source Name	City area source year others.Ahmedabad	South Asia	Ahmedabad
OTHERS	anthropogenic habitat	ENVO	ENVO:00002031	India	GAZ	GAZ:00002839	23.03	degree	UO	UO:0000185	72.58	degree	UO	UO:0000185	read from Source Name	City area source others.Ahmedabad	South Asia	Ahmedabad
GEA	anthropogenic habitat	ENVO	ENVO:00002031	India	GAZ	GAZ:00002839	23.03	degree	UO	UO:0000185	72.58	degree	UO	UO:0000185	read from Source Name	Population density GEA people/km2.Ahmedabad	South Asia	Ahmedabad
GEA	anthropogenic habitat	ENVO	ENVO:00002031	India	GAZ	GAZ:00002839	23.03	degree	UO	UO:0000185	72.58	degree	UO	UO:0000185	read from Source Name	Population/sqrtarea GEA people/km.Ahmedabad	South Asia	Ahmedabad
GEA	anthropogenic habitat	ENVO	ENVO:00002031	India	GAZ	GAZ:00002839	23.03	degree	UO	UO:0000185	72.58	degree	UO	UO:0000185	read from Source Name	Weather station ID GEA.Ahmedabad	South Asia	Ahmedabad
GEA	anthropogenic habitat	ENVO	ENVO:00002031	India	GAZ	GAZ:00002839	23.03	degree	UO	UO:0000185	72.58	degree	UO	UO:0000185	read from Source Name	CDD 23C GEA degrees C × days.Ahmedabad	South Asia	Ahmedabad
GEA	anthropogenic habitat	ENVO	ENVO:00002031	India	GAZ	GAZ:00002839	23.03	degree	UO	UO:0000185	72.58	degree	UO	UO:0000185	read from Source Name	HDD 15.5C GEA degrees C × days.Ahmedabad	South Asia	Ahmedabad
clim	anthropogenic habitat	ENVO	ENVO:00002031	India	GAZ	GAZ:00002839	23.03	degree	UO	UO:0000185	72.58	degree	UO	UO:0000185	read from Source Name	HDD 15.5C clim degrees C × days.Ahmedabad	South Asia	Ahmedabad
clim	anthropogenic habitat	ENVO	ENVO:00002031	India	GAZ	GAZ:00002839	23.03	degree	UO	UO:0000185	72.58	degree	UO	UO:0000185	read from Source Name	CDD 23C clim degrees C × days.Ahmedabad	South Asia	Ahmedabad
carbonn	anthropogenic habitat	ENVO	ENVO:00002031	India	GAZ	GAZ:00002839	23.03	degree	UO	UO:0000185	72.58	degree	UO	UO:0000185	read from Source Name	nGDP carbonn multiple units.Ahmedabad	South Asia	Ahmedabad
OTHERS	anthropogenic habitat	ENVO	ENVO:00002031	India	GAZ	GAZ:00002839	23.03	degree	UO	UO:0000185	72.58	degree	UO	UO:0000185	read from Source Name	GDP-PPP others $BN.Ahmedabad	South Asia	Ahmedabad
OTHERS	anthropogenic habitat	ENVO	ENVO:00002031	India	GAZ	GAZ:00002839	23.03	degree	UO	UO:0000185	72.58	degree	UO	UO:0000185	read from Source Name	GDP-PPP source others.Ahmedabad	South Asia	Ahmedabad
OTHERS	anthropogenic habitat	ENVO	ENVO:00002031	India	GAZ	GAZ:00002839	23.03	degree	UO	UO:0000185	72.58	degree	UO	UO:0000185	read from Source Name	GDP-PPP year others.Ahmedabad	South Asia	Ahmedabad
OTHERS	anthropogenic habitat	ENVO	ENVO:00002031	India	GAZ	GAZ:00002839	23.03	degree	UO	UO:0000185	72.58	degree	UO	UO:0000185	read from Source Name	nGDP others $BN.Ahmedabad	South Asia	Ahmedabad
OTHERS	anthropogenic habitat	ENVO	ENVO:00002031	India	GAZ	GAZ:00002839	23.03	degree	UO	UO:0000185	72.58	degree	UO	UO:0000185	read from Source Name	nGDP/capita others USD/capita.Ahmedabad	South Asia	Ahmedabad
OTHERS	anthropogenic habitat	ENVO	ENVO:00002031	India	GAZ	GAZ:00002839	23.03	degree	UO	UO:0000185	72.58	degree	UO	UO:0000185	read from Source Name	nGDP source others.Ahmedabad	South Asia	Ahmedabad
OTHERS	anthropogenic habitat	ENVO	ENVO:00002031	India	GAZ	GAZ:00002839	23.03	degree	UO	UO:0000185	72.58	degree	UO	UO:0000185	read from Source Name	nGDP year others.Ahmedabad	South Asia	Ahmedabad
GEA	anthropogenic habitat	ENVO	ENVO:00002031	India	GAZ	GAZ:00002839	23.03	degree	UO	UO:0000185	72.58	degree	UO	UO:0000185	read from Source Name	GDP-PPP/capita GEA USD/year.Ahmedabad	South Asia	Ahmedabad
GEA	anthropogenic habitat	ENVO	ENVO:00002031	India	GAZ	GAZ:00002839	23.03	degree	UO	UO:0000185	72.58	degree	UO	UO:0000185	read from Source Name	Total final consumption per capita GEA GJ/capita/yr.Ahmedabad	South Asia	Ahmedabad
GEA	anthropogenic habitat	ENVO	ENVO:00002031	India	GAZ	GAZ:00002839	23.03	degree	UO	UO:0000185	72.58	degree	UO	UO:0000185	read from Source Name	Diesel price GEA USD/liter.Ahmedabad	South Asia	Ahmedabad
GEA	anthropogenic habitat	ENVO	ENVO:00002031	India	GAZ	GAZ:00002839	23.03	degree	UO	UO:0000185	72.58	degree	UO	UO:0000185	read from Source Name	Gasoline price GEA USD/liter.Ahmedabad	South Asia	Ahmedabad
GEA	anthropogenic habitat	ENVO	ENVO:00002031	India	GAZ	GAZ:00002839	23.03	degree	UO	UO:0000185	72.58	degree	UO	UO:0000185	read from Source Name	Household size GEA people/household.Ahmedabad	South Asia	Ahmedabad
GEA	anthropogenic habitat	ENVO	ENVO:00002031	India	GAZ	GAZ:00002839	23.03	degree	UO	UO:0000185	72.58	degree	UO	UO:0000185	read from Source Name	Household size year GEA.Ahmedabad	South Asia	Ahmedabad
GEA	anthropogenic habitat	ENVO	ENVO:00002031	India	GAZ	GAZ:00002839	23.03	degree	UO	UO:0000185	72.58	degree	UO	UO:0000185	read from Source Name	Household source GEA.Ahmedabad	South Asia	Ahmedabad
GEA	anthropogenic habitat	ENVO	ENVO:00002031	India	GAZ	GAZ:00002839	23.03	degree	UO	UO:0000185	72.58	degree	UO	UO:0000185	read from Source Name	Household size comment GEA.Ahmedabad	South Asia	Ahmedabad
GEA	anthropogenic habitat	ENVO	ENVO:00002031	India	GAZ	GAZ:00002839	23.03	degree	UO	UO:0000185	72.58	degree	UO	UO:0000185	read from Source Name	Urbanization ratio GEA percent.Ahmedabad	South Asia	Ahmedabad
GEA	anthropogenic habitat	ENVO	ENVO:00002031	India	GAZ	GAZ:00002839	23.03	degree	UO	UO:0000185	72.58	degree	UO	UO:0000185	read from Source Name	Water bounded GEA.Ahmedabad	South Asia	Ahmedabad
GEA	anthropogenic habitat	ENVO	ENVO:00002031	India	GAZ	GAZ:00002839	23.03	degree	UO	UO:0000185	72.58	degree	UO	UO:0000185	read from Source Name	Other bounded GEA.Ahmedabad	South Asia	Ahmedabad
OTHERS	anthropogenic habitat	ENVO	ENVO:00002031	India	GAZ	GAZ:00002839	23.03	degree	UO	UO:0000185	72.58	degree	UO	UO:0000185	read from Source Name	Diesel price 2014 others USD/liter.Ahmedabad	South Asia	Ahmedabad
OTHERS	anthropogenic habitat	ENVO	ENVO:00002031	India	GAZ	GAZ:00002839	23.03	degree	UO	UO:0000185	72.58	degree	UO	UO:0000185	read from Source Name	Gasoline price 2014 others USD/liter.Ahmedabad	South Asia	Ahmedabad
UEX	anthropogenic habitat	ENVO	ENVO:00002031	India	GAZ	GAZ:00002839	23.03	degree	UO	UO:0000185	72.58	degree	UO	UO:0000185	read from Source Name	Urban area name UEX.Ahmedabad	South Asia	Ahmedabad
UEX	anthropogenic habitat	ENVO	ENVO:00002031	India	GAZ	GAZ:00002839	23.03	degree	UO	UO:0000185	72.58	degree	UO	UO:0000185	read from Source Name	Low BUA - 1990 UEX km2.Ahmedabad	South Asia	Ahmedabad
UEX	anthropogenic habitat	ENVO	ENVO:00002031	India	GAZ	GAZ:00002839	23.03	degree	UO	UO:0000185	72.58	degree	UO	UO:0000185	read from Source Name	Low BUA - 2000 UEX km2.Ahmedabad	South Asia	Ahmedabad
UEX	anthropogenic habitat	ENVO	ENVO:00002031	India	GAZ	GAZ:00002839	23.03	degree	UO	UO:0000185	72.58	degree	UO	UO:0000185	read from Source Name	Low BUA - 2014 UEX km2.Ahmedabad	South Asia	Ahmedabad
UEX	anthropogenic habitat	ENVO	ENVO:00002031	India	GAZ	GAZ:00002839	23.03	degree	UO	UO:0000185	72.58	degree	UO	UO:0000185	read from Source Name	High BUA - 1990 UEX km2.Ahmedabad	South Asia	Ahmedabad
UEX	anthropogenic habitat	ENVO	ENVO:00002031	India	GAZ	GAZ:00002839	23.03	degree	UO	UO:0000185	72.58	degree	UO	UO:0000185	read from Source Name	High BUA - 2000 UEX km2.Ahmedabad	South Asia	Ahmedabad
UEX	anthropogenic habitat	ENVO	ENVO:00002031	India	GAZ	GAZ:00002839	23.03	degree	UO	UO:0000185	72.58	degree	UO	UO:0000185	read from Source Name	High BUA - 2014 UEX km2.Ahmedabad	South Asia	Ahmedabad
UEX	anthropogenic habitat	ENVO	ENVO:00002031	India	GAZ	GAZ:00002839	23.03	degree	UO	UO:0000185	72.58	degree	UO	UO:0000185	read from Source Name	Low BUA percent - 1990 UEX percent.Ahmedabad	South Asia	Ahmedabad
UEX	anthropogenic habitat	ENVO	ENVO:00002031	India	GAZ	GAZ:00002839	23.03	degree	UO	UO:0000185	72.58	degree	UO	UO:0000185	read from Source Name	Low BUA percent - 2000 UEX percent.Ahmedabad	South Asia	Ahmedabad
UEX	anthropogenic habitat	ENVO	ENVO:00002031	India	GAZ	GAZ:00002839	23.03	degree	UO	UO:0000185	72.58	degree	UO	UO:0000185	read from Source Name	Low BUA percent - 2014 UEX percent.Ahmedabad	South Asia	Ahmedabad
UEX	anthropogenic habitat	ENVO	ENVO:00002031	India	GAZ	GAZ:00002839	23.03	degree	UO	UO:0000185	72.58	degree	UO	UO:0000185	read from Source Name	High BUA percent - 1990 UEX percent.Ahmedabad	South Asia	Ahmedabad
UEX	anthropogenic habitat	ENVO	ENVO:00002031	India	GAZ	GAZ:00002839	23.03	degree	UO	UO:0000185	72.58	degree	UO	UO:0000185	read from Source Name	High BUA percent - 2000 UEX percent.Ahmedabad	South Asia	Ahmedabad
UEX	anthropogenic habitat	ENVO	ENVO:00002031	India	GAZ	GAZ:00002839	23.03	degree	UO	UO:0000185	72.58	degree	UO	UO:0000185	read from Source Name	High BUA percent - 2014 UEX percent.Ahmedabad	South Asia	Ahmedabad
UEX	anthropogenic habitat	ENVO	ENVO:00002031	India	GAZ	GAZ:00002839	23.03	degree	UO	UO:0000185	72.58	degree	UO	UO:0000185	read from Source Name	Low BUA population density - 1990 UEX people/km2.Ahmedabad	South Asia	Ahmedabad
UEX	anthropogenic habitat	ENVO	ENVO:00002031	India	GAZ	GAZ:00002839	23.03	degree	UO	UO:0000185	72.58	degree	UO	UO:0000185	read from Source Name	High BUA population density - 1990 UEX people/km2.Ahmedabad	South Asia	Ahmedabad
UEX	anthropogenic habitat	ENVO	ENVO:00002031	India	GAZ	GAZ:00002839	23.03	degree	UO	UO:0000185	72.58	degree	UO	UO:0000185	read from Source Name	Low BUA population density - 2000 UEX people/km2.Ahmedabad	South Asia	Ahmedabad
UEX	anthropogenic habitat	ENVO	ENVO:00002031	India	GAZ	GAZ:00002839	23.03	degree	UO	UO:0000185	72.58	degree	UO	UO:0000185	read from Source Name	High BUA population density - 2000 UEX people/km2.Ahmedabad	South Asia	Ahmedabad
UEX	anthropogenic habitat	ENVO	ENVO:00002031	India	GAZ	GAZ:00002839	23.03	degree	UO	UO:0000185	72.58	degree	UO	UO:0000185	read from Source Name	Low BUA population density - 2014 UEX people/km2.Ahmedabad	South Asia	Ahmedabad
UEX	anthropogenic habitat	ENVO	ENVO:00002031	India	GAZ	GAZ:00002839	23.03	degree	UO	UO:0000185	72.58	degree	UO	UO:0000185	read from Source Name	High BUA population density - 2014 UEX people/km2.Ahmedabad	South Asia	Ahmedabad
carbonn	anthropogenic habitat	ENVO	ENVO:00002031	India	GAZ	GAZ:00002839	23.03	degree	UO	UO:0000185	72.58	degree	UO	UO:0000185	Technical Validation	PQF carbonn.Ahmedabad	South Asia	Ahmedabad
OTHERS	anthropogenic habitat	ENVO	ENVO:00002031	India	GAZ	GAZ:00002839	23.03	degree	UO	UO:0000185	72.58	degree	UO	UO:0000185	Technical Validation	PQF OTHERS.Ahmedabad	South Asia	Ahmedabad
GEA	anthropogenic habitat	ENVO	ENVO:00002031	India	GAZ	GAZ:00002839	23.03	degree	UO	UO:0000185	72.58	degree	UO	UO:0000185	Technical Validation	HQF GEA.Ahmedabad	South Asia	Ahmedabad
CDP2016	anthropogenic habitat	ENVO	ENVO:00002031	Canada	GAZ	GAZ:00002560	43.858	degree	UO	UO:0000185	-79.036389	degree	UO	UO:0000185	read from Source Name	City name CDP.Ajax, ON	North America	Ajax, ON
CDP2016	anthropogenic habitat	ENVO	ENVO:00002031	Canada	GAZ	GAZ:00002560	43.858	degree	UO	UO:0000185	-79.036389	degree	UO	UO:0000185	read from Source Name	Definition CDP.Ajax, ON	North America	Ajax, ON
CDP2016	anthropogenic habitat	ENVO	ENVO:00002031	Canada	GAZ	GAZ:00002560	43.858	degree	UO	UO:0000185	-79.036389	degree	UO	UO:0000185	read from Source Name	Reporting year CDP.Ajax, ON	North America	Ajax, ON
CDP2016	anthropogenic habitat	ENVO	ENVO:00002031	Canada	GAZ	GAZ:00002560	43.858	degree	UO	UO:0000185	-79.036389	degree	UO	UO:0000185	read from Source Name	Scope-1 GHG emissions tCO2 or tCO2-eq.Ajax, ON	North America	Ajax, ON
assigned value	anthropogenic habitat	ENVO	ENVO:00002031	Canada	GAZ	GAZ:00002560	43.858	degree	UO	UO:0000185	-79.036389	degree	UO	UO:0000185	assigned	Scope-1 source dataset.Ajax, ON	North America	Ajax, ON
CDP2016	anthropogenic habitat	ENVO	ENVO:00002031	Canada	GAZ	GAZ:00002560	43.858	degree	UO	UO:0000185	-79.036389	degree	UO	UO:0000185	read from Source Name	Scope-1 GHG emissions units.Ajax, ON	North America	Ajax, ON
CDP2016	anthropogenic habitat	ENVO	ENVO:00002031	Canada	GAZ	GAZ:00002560	43.858	degree	UO	UO:0000185	-79.036389	degree	UO	UO:0000185	read from Source Name	Year of emission.Ajax, ON	North America	Ajax, ON
CDP2016	anthropogenic habitat	ENVO	ENVO:00002031	Canada	GAZ	GAZ:00002560	43.858	degree	UO	UO:0000185	-79.036389	degree	UO	UO:0000185	read from Source Name	Emissions protocol.Ajax, ON	North America	Ajax, ON
CDP2016	anthropogenic habitat	ENVO	ENVO:00002031	Canada	GAZ	GAZ:00002560	43.858	degree	UO	UO:0000185	-79.036389	degree	UO	UO:0000185	read from Source Name	Gases included CDP.Ajax, ON	North America	Ajax, ON
CDP2016	anthropogenic habitat	ENVO	ENVO:00002031	Canada	GAZ	GAZ:00002560	43.858	degree	UO	UO:0000185	-79.036389	degree	UO	UO:0000185	read from Source Name	Methodology details CDP.Ajax, ON	North America	Ajax, ON
CDP2016	anthropogenic habitat	ENVO	ENVO:00002031	Canada	GAZ	GAZ:00002560	43.858	degree	UO	UO:0000185	-79.036389	degree	UO	UO:0000185	read from Source Name	Increase/Decrease from last year CDP.Ajax, ON	North America	Ajax, ON
CDP2016	anthropogenic habitat	ENVO	ENVO:00002031	Canada	GAZ	GAZ:00002560	43.858	degree	UO	UO:0000185	-79.036389	degree	UO	UO:0000185	read from Source Name	Reason for increase/decrease in emissions CDP.Ajax, ON	North America	Ajax, ON
CDP2016	anthropogenic habitat	ENVO	ENVO:00002031	Canada	GAZ	GAZ:00002560	43.858	degree	UO	UO:0000185	-79.036389	degree	UO	UO:0000185	assigned	CDP2016 data edited CDP.Ajax, ON	North America	Ajax, ON
CDP2016	anthropogenic habitat	ENVO	ENVO:00002031	Canada	GAZ	GAZ:00002560	43.858	degree	UO	UO:0000185	-79.036389	degree	UO	UO:0000185	read from Source Name	Total emissions CDP tCO2-eq.Ajax, ON	North America	Ajax, ON
CDP2016	anthropogenic habitat	ENVO	ENVO:00002031	Canada	GAZ	GAZ:00002560	43.858	degree	UO	UO:0000185	-79.036389	degree	UO	UO:0000185	read from Source Name	City location CDP degrees.Ajax, ON	North America	Ajax, ON
OTHERS	anthropogenic habitat	ENVO	ENVO:00002031	Canada	GAZ	GAZ:00002560	43.858	degree	UO	UO:0000185	-79.036389	degree	UO	UO:0000185	read from Source Name	Latitude others degrees.Ajax, ON	North America	Ajax, ON
OTHERS	anthropogenic habitat	ENVO	ENVO:00002031	Canada	GAZ	GAZ:00002560	43.858	degree	UO	UO:0000185	-79.036389	degree	UO	UO:0000185	read from Source Name	Longitude others degrees.Ajax, ON	North America	Ajax, ON
OTHERS	anthropogenic habitat	ENVO	ENVO:00002031	Canada	GAZ	GAZ:00002560	43.858	degree	UO	UO:0000185	-79.036389	degree	UO	UO:0000185	read from Source Name	Coordinate source others.Ajax, ON	North America	Ajax, ON
CDP2016	anthropogenic habitat	ENVO	ENVO:00002031	Canada	GAZ	GAZ:00002560	43.858	degree	UO	UO:0000185	-79.036389	degree	UO	UO:0000185	read from Source Name	Country.Ajax, ON	North America	Ajax, ON
CDP2016	anthropogenic habitat	ENVO	ENVO:00002031	Canada	GAZ	GAZ:00002560	43.858	degree	UO	UO:0000185	-79.036389	degree	UO	UO:0000185	read from Source Name	Region.Ajax, ON	North America	Ajax, ON
CDP2016	anthropogenic habitat	ENVO	ENVO:00002031	Canada	GAZ	GAZ:00002560	43.858	degree	UO	UO:0000185	-79.036389	degree	UO	UO:0000185	read from Source Name	Population CDP.Ajax, ON	North America	Ajax, ON
CDP2016	anthropogenic habitat	ENVO	ENVO:00002031	Canada	GAZ	GAZ:00002560	43.858	degree	UO	UO:0000185	-79.036389	degree	UO	UO:0000185	read from Source Name	Population year CDP.Ajax, ON	North America	Ajax, ON
OTHERS	anthropogenic habitat	ENVO	ENVO:00002031	Canada	GAZ	GAZ:00002560	43.858	degree	UO	UO:0000185	-79.036389	degree	UO	UO:0000185	read from Source Name	Population others.Ajax, ON	North America	Ajax, ON
OTHERS	anthropogenic habitat	ENVO	ENVO:00002031	Canada	GAZ	GAZ:00002560	43.858	degree	UO	UO:0000185	-79.036389	degree	UO	UO:0000185	read from Source Name	Population year others.Ajax, ON	North America	Ajax, ON
OTHERS	anthropogenic habitat	ENVO	ENVO:00002031	Canada	GAZ	GAZ:00002560	43.858	degree	UO	UO:0000185	-79.036389	degree	UO	UO:0000185	read from Source Name	Population source others.Ajax, ON	North America	Ajax, ON
CDP2016	anthropogenic habitat	ENVO	ENVO:00002031	Canada	GAZ	GAZ:00002560	43.858	degree	UO	UO:0000185	-79.036389	degree	UO	UO:0000185	read from Source Name	City area CDP km2.Ajax, ON	North America	Ajax, ON
OTHERS	anthropogenic habitat	ENVO	ENVO:00002031	Canada	GAZ	GAZ:00002560	43.858	degree	UO	UO:0000185	-79.036389	degree	UO	UO:0000185	read from Source Name	City area others km2.Ajax, ON	North America	Ajax, ON
OTHERS	anthropogenic habitat	ENVO	ENVO:00002031	Canada	GAZ	GAZ:00002560	43.858	degree	UO	UO:0000185	-79.036389	degree	UO	UO:0000185	read from Source Name	City area source others.Ajax, ON	North America	Ajax, ON
CDP2016	anthropogenic habitat	ENVO	ENVO:00002031	Canada	GAZ	GAZ:00002560	43.858	degree	UO	UO:0000185	-79.036389	degree	UO	UO:0000185	read from Source Name	Average altitude m.Ajax, ON	North America	Ajax, ON
CDP2016	anthropogenic habitat	ENVO	ENVO:00002031	Canada	GAZ	GAZ:00002560	43.858	degree	UO	UO:0000185	-79.036389	degree	UO	UO:0000185	read from Source Name	Average annual temperature CDP degrees Celsius.Ajax, ON	North America	Ajax, ON
clim	anthropogenic habitat	ENVO	ENVO:00002031	Canada	GAZ	GAZ:00002560	43.858	degree	UO	UO:0000185	-79.036389	degree	UO	UO:0000185	read from Source Name	HDD 15.5C clim degrees C × days.Ajax, ON	North America	Ajax, ON
clim	anthropogenic habitat	ENVO	ENVO:00002031	Canada	GAZ	GAZ:00002560	43.858	degree	UO	UO:0000185	-79.036389	degree	UO	UO:0000185	read from Source Name	CDD 23C clim degrees C × days.Ajax, ON	North America	Ajax, ON
CDP2016	anthropogenic habitat	ENVO	ENVO:00002031	Canada	GAZ	GAZ:00002560	43.858	degree	UO	UO:0000185	-79.036389	degree	UO	UO:0000185	read from Source Name	GDP unit CDP.Ajax, ON	North America	Ajax, ON
OTHERS	anthropogenic habitat	ENVO	ENVO:00002031	Canada	GAZ	GAZ:00002560	43.858	degree	UO	UO:0000185	-79.036389	degree	UO	UO:0000185	read from Source Name	GDP-PPP year others.Ajax, ON	North America	Ajax, ON
OTHERS	anthropogenic habitat	ENVO	ENVO:00002031	Canada	GAZ	GAZ:00002560	43.858	degree	UO	UO:0000185	-79.036389	degree	UO	UO:0000185	read from Source Name	Mean one-way travel time others minutes.Ajax, ON	North America	Ajax, ON
OTHERS	anthropogenic habitat	ENVO	ENVO:00002031	Canada	GAZ	GAZ:00002560	43.858	degree	UO	UO:0000185	-79.036389	degree	UO	UO:0000185	read from Source Name	Mean one-way travel time year others.Ajax, ON	North America	Ajax, ON
OTHERS	anthropogenic habitat	ENVO	ENVO:00002031	Canada	GAZ	GAZ:00002560	43.858	degree	UO	UO:0000185	-79.036389	degree	UO	UO:0000185	read from Source Name	Mean one-way travel time source others.Ajax, ON	North America	Ajax, ON
OTHERS	anthropogenic habitat	ENVO	ENVO:00002031	Canada	GAZ	GAZ:00002560	43.858	degree	UO	UO:0000185	-79.036389	degree	UO	UO:0000185	read from Source Name	Diesel price 2014 others USD/liter.Ajax, ON	North America	Ajax, ON
OTHERS	anthropogenic habitat	ENVO	ENVO:00002031	Canada	GAZ	GAZ:00002560	43.858	degree	UO	UO:0000185	-79.036389	degree	UO	UO:0000185	read from Source Name	Gasoline price 2014 others USD/liter.Ajax, ON	North America	Ajax, ON
OTHERS	anthropogenic habitat	ENVO	ENVO:00002031	Canada	GAZ	GAZ:00002560	43.858	degree	UO	UO:0000185	-79.036389	degree	UO	UO:0000185	read from Source Name	Household size others people/household.Ajax, ON	North America	Ajax, ON
OTHERS	anthropogenic habitat	ENVO	ENVO:00002031	Canada	GAZ	GAZ:00002560	43.858	degree	UO	UO:0000185	-79.036389	degree	UO	UO:0000185	read from Source Name	Household size year others.Ajax, ON	North America	Ajax, ON
OTHERS	anthropogenic habitat	ENVO	ENVO:00002031	Canada	GAZ	GAZ:00002560	43.858	degree	UO	UO:0000185	-79.036389	degree	UO	UO:0000185	read from Source Name	Household size source others.Ajax, ON	North America	Ajax, ON
UEX	anthropogenic habitat	ENVO	ENVO:00002031	Canada	GAZ	GAZ:00002560	43.858	degree	UO	UO:0000185	-79.036389	degree	UO	UO:0000185	read from Source Name	Urban area name UEX.Ajax, ON	North America	Ajax, ON
OTHERS	anthropogenic habitat	ENVO	ENVO:00002031	Canada	GAZ	GAZ:00002560	43.858	degree	UO	UO:0000185	-79.036389	degree	UO	UO:0000185	read from Source Name	Exports others m3.Ajax, ON	North America	Ajax, ON
OTHERS	anthropogenic habitat	ENVO	ENVO:00002031	Canada	GAZ	GAZ:00002560	43.858	degree	UO	UO:0000185	-79.036389	degree	UO	UO:0000185	read from Source Name	Production others m3.Ajax, ON	North America	Ajax, ON
OTHERS	anthropogenic habitat	ENVO	ENVO:00002031	Canada	GAZ	GAZ:00002560	43.858	degree	UO	UO:0000185	-79.036389	degree	UO	UO:0000185	read from Source Name	Natgas Export/Production ratio others.Ajax, ON	North America	Ajax, ON
OTHERS	anthropogenic habitat	ENVO	ENVO:00002031	Canada	GAZ	GAZ:00002560	43.858	degree	UO	UO:0000185	-79.036389	degree	UO	UO:0000185	read from Source Name	CH4_waste/capita others tCH4/capita.Ajax, ON	North America	Ajax, ON
OTHERS	anthropogenic habitat	ENVO	ENVO:00002031	Canada	GAZ	GAZ:00002560	43.858	degree	UO	UO:0000185	-79.036389	degree	UO	UO:0000185	read from Source Name	CH4_wastenatgas/capita others tCH4/capita.Ajax, ON	North America	Ajax, ON
OTHERS	anthropogenic habitat	ENVO	ENVO:00002031	Canada	GAZ	GAZ:00002560	43.858	degree	UO	UO:0000185	-79.036389	degree	UO	UO:0000185	read from Source Name	Corrected CH4_wastenatgas/capita others tCH4/capita.Ajax, ON	North America	Ajax, ON
CDP2016 and OTHERS	anthropogenic habitat	ENVO	ENVO:00002031	Canada	GAZ	GAZ:00002560	43.858	degree	UO	UO:0000185	-79.036389	degree	UO	UO:0000185	Technical Validation	AQF CDP/OTHERS.Ajax, ON	North America	Ajax, ON
CDP2016	anthropogenic habitat	ENVO	ENVO:00002031	Canada	GAZ	GAZ:00002560	43.858	degree	UO	UO:0000185	-79.036389	degree	UO	UO:0000185	Technical Validation	PQF CDP.Ajax, ON	North America	Ajax, ON
OTHERS	anthropogenic habitat	ENVO	ENVO:00002031	Canada	GAZ	GAZ:00002560	43.858	degree	UO	UO:0000185	-79.036389	degree	UO	UO:0000185	Technical Validation	PQF OTHERS.Ajax, ON	North America	Ajax, ON
OTHERS	anthropogenic habitat	ENVO	ENVO:00002031	Canada	GAZ	GAZ:00002560	43.858	degree	UO	UO:0000185	-79.036389	degree	UO	UO:0000185	Technical Validation	HQF OTHERS.Ajax, ON	North America	Ajax, ON
CDP2017	anthropogenic habitat	ENVO	ENVO:00002031	United States of America	GAZ	GAZ:00002459	42.653	degree	UO	UO:0000185	-73.757222	degree	UO	UO:0000185	read from Source Name	City name CDP.Albany	North America	Albany
CDP2017	anthropogenic habitat	ENVO	ENVO:00002031	United States of America	GAZ	GAZ:00002459	42.653	degree	UO	UO:0000185	-73.757222	degree	UO	UO:0000185	read from Source Name	Definition CDP.Albany	North America	Albany
CDP2017	anthropogenic habitat	ENVO	ENVO:00002031	United States of America	GAZ	GAZ:00002459	42.653	degree	UO	UO:0000185	-73.757222	degree	UO	UO:0000185	read from Source Name	Reporting year CDP.Albany	North America	Albany
CDP2017	anthropogenic habitat	ENVO	ENVO:00002031	United States of America	GAZ	GAZ:00002459	42.653	degree	UO	UO:0000185	-73.757222	degree	UO	UO:0000185	read from Source Name	Scope-1 GHG emissions tCO2 or tCO2-eq.Albany	North America	Albany
assigned value	anthropogenic habitat	ENVO	ENVO:00002031	United States of America	GAZ	GAZ:00002459	42.653	degree	UO	UO:0000185	-73.757222	degree	UO	UO:0000185	assigned	Scope-1 source dataset.Albany	North America	Albany
CDP2017	anthropogenic habitat	ENVO	ENVO:00002031	United States of America	GAZ	GAZ:00002459	42.653	degree	UO	UO:0000185	-73.757222	degree	UO	UO:0000185	read from Source Name	Scope-1 GHG emissions units.Albany	North America	Albany
CDP2017	anthropogenic habitat	ENVO	ENVO:00002031	United States of America	GAZ	GAZ:00002459	42.653	degree	UO	UO:0000185	-73.757222	degree	UO	UO:0000185	read from Source Name	Year of emission.Albany	North America	Albany
CDP2017	anthropogenic habitat	ENVO	ENVO:00002031	United States of America	GAZ	GAZ:00002459	42.653	degree	UO	UO:0000185	-73.757222	degree	UO	UO:0000185	read from Source Name	Emissions protocol.Albany	North America	Albany
CDP2017	anthropogenic habitat	ENVO	ENVO:00002031	United States of America	GAZ	GAZ:00002459	42.653	degree	UO	UO:0000185	-73.757222	degree	UO	UO:0000185	read from Source Name	Gases included CDP.Albany	North America	Albany
CDP2017	anthropogenic habitat	ENVO	ENVO:00002031	United States of America	GAZ	GAZ:00002459	42.653	degree	UO	UO:0000185	-73.757222	degree	UO	UO:0000185	read from Source Name	Methodology details CDP.Albany	North America	Albany
CDP2017	anthropogenic habitat	ENVO	ENVO:00002031	United States of America	GAZ	GAZ:00002459	42.653	degree	UO	UO:0000185	-73.757222	degree	UO	UO:0000185	read from Source Name	Increase/Decrease from last year CDP.Albany	North America	Albany
CDP2017	anthropogenic habitat	ENVO	ENVO:00002031	United States of America	GAZ	GAZ:00002459	42.653	degree	UO	UO:0000185	-73.757222	degree	UO	UO:0000185	read from Source Name	Reason for increase/decrease in emissions CDP.Albany	North America	Albany
CDP2017	anthropogenic habitat	ENVO	ENVO:00002031	United States of America	GAZ	GAZ:00002459	42.653	degree	UO	UO:0000185	-73.757222	degree	UO	UO:0000185	assigned	CDP2016 data edited CDP.Albany	North America	Albany
CDP2017	anthropogenic habitat	ENVO	ENVO:00002031	United States of America	GAZ	GAZ:00002459	42.653	degree	UO	UO:0000185	-73.757222	degree	UO	UO:0000185	read from Source Name	Scope-2 CDP tCO2-eq.Albany	North America	Albany
CDP2017	anthropogenic habitat	ENVO	ENVO:00002031	United States of America	GAZ	GAZ:00002459	42.653	degree	UO	UO:0000185	-73.757222	degree	UO	UO:0000185	read from Source Name	Total emissions CDP tCO2-eq.Albany	North America	Albany
CDP2017	anthropogenic habitat	ENVO	ENVO:00002031	United States of America	GAZ	GAZ:00002459	42.653	degree	UO	UO:0000185	-73.757222	degree	UO	UO:0000185	read from Source Name	City location CDP degrees.Albany	North America	Albany
OTHERS	anthropogenic habitat	ENVO	ENVO:00002031	United States of America	GAZ	GAZ:00002459	42.653	degree	UO	UO:0000185	-73.757222	degree	UO	UO:0000185	read from Source Name	Latitude others degrees.Albany	North America	Albany
OTHERS	anthropogenic habitat	ENVO	ENVO:00002031	United States of America	GAZ	GAZ:00002459	42.653	degree	UO	UO:0000185	-73.757222	degree	UO	UO:0000185	read from Source Name	Longitude others degrees.Albany	North America	Albany
OTHERS	anthropogenic habitat	ENVO	ENVO:00002031	United States of America	GAZ	GAZ:00002459	42.653	degree	UO	UO:0000185	-73.757222	degree	UO	UO:0000185	read from Source Name	Coordinate source others.Albany	North America	Albany
CDP2017	anthropogenic habitat	ENVO	ENVO:00002031	United States of America	GAZ	GAZ:00002459	42.653	degree	UO	UO:0000185	-73.757222	degree	UO	UO:0000185	read from Source Name	Country.Albany	North America	Albany
CDP2017	anthropogenic habitat	ENVO	ENVO:00002031	United States of America	GAZ	GAZ:00002459	42.653	degree	UO	UO:0000185	-73.757222	degree	UO	UO:0000185	read from Source Name	Region.Albany	North America	Albany
CDP2017	anthropogenic habitat	ENVO	ENVO:00002031	United States of America	GAZ	GAZ:00002459	42.653	degree	UO	UO:0000185	-73.757222	degree	UO	UO:0000185	read from Source Name	Population CDP.Albany	North America	Albany
CDP2017	anthropogenic habitat	ENVO	ENVO:00002031	United States of America	GAZ	GAZ:00002459	42.653	degree	UO	UO:0000185	-73.757222	degree	UO	UO:0000185	read from Source Name	Population year CDP.Albany	North America	Albany
OTHERS	anthropogenic habitat	ENVO	ENVO:00002031	United States of America	GAZ	GAZ:00002459	42.653	degree	UO	UO:0000185	-73.757222	degree	UO	UO:0000185	read from Source Name	Population others.Albany	North America	Albany
OTHERS	anthropogenic habitat	ENVO	ENVO:00002031	United States of America	GAZ	GAZ:00002459	42.653	degree	UO	UO:0000185	-73.757222	degree	UO	UO:0000185	read from Source Name	Population year others.Albany	North America	Albany
OTHERS	anthropogenic habitat	ENVO	ENVO:00002031	United States of America	GAZ	GAZ:00002459	42.653	degree	UO	UO:0000185	-73.757222	degree	UO	UO:0000185	read from Source Name	Population source others.Albany	North America	Albany
CDP2017	anthropogenic habitat	ENVO	ENVO:00002031	United States of America	GAZ	GAZ:00002459	42.653	degree	UO	UO:0000185	-73.757222	degree	UO	UO:0000185	read from Source Name	City area CDP km2.Albany	North America	Albany
OTHERS	anthropogenic habitat	ENVO	ENVO:00002031	United States of America	GAZ	GAZ:00002459	42.653	degree	UO	UO:0000185	-73.757222	degree	UO	UO:0000185	read from Source Name	City area others km2.Albany	North America	Albany
OTHERS	anthropogenic habitat	ENVO	ENVO:00002031	United States of America	GAZ	GAZ:00002459	42.653	degree	UO	UO:0000185	-73.757222	degree	UO	UO:0000185	read from Source Name	City area source year others.Albany	North America	Albany
OTHERS	anthropogenic habitat	ENVO	ENVO:00002031	United States of America	GAZ	GAZ:00002459	42.653	degree	UO	UO:0000185	-73.757222	degree	UO	UO:0000185	read from Source Name	City area source others.Albany	North America	Albany
CDP2017	anthropogenic habitat	ENVO	ENVO:00002031	United States of America	GAZ	GAZ:00002459	42.653	degree	UO	UO:0000185	-73.757222	degree	UO	UO:0000185	read from Source Name	Average altitude m.Albany	North America	Albany
CDP2017	anthropogenic habitat	ENVO	ENVO:00002031	United States of America	GAZ	GAZ:00002459	42.653	degree	UO	UO:0000185	-73.757222	degree	UO	UO:0000185	read from Source Name	Average annual temperature CDP degrees Celsius.Albany	North America	Albany
clim	anthropogenic habitat	ENVO	ENVO:00002031	United States of America	GAZ	GAZ:00002459	42.653	degree	UO	UO:0000185	-73.757222	degree	UO	UO:0000185	read from Source Name	HDD 15.5C clim degrees C × days.Albany	North America	Albany
clim	anthropogenic habitat	ENVO	ENVO:00002031	United States of America	GAZ	GAZ:00002459	42.653	degree	UO	UO:0000185	-73.757222	degree	UO	UO:0000185	read from Source Name	CDD 23C clim degrees C × days.Albany	North America	Albany
CDP2017	anthropogenic habitat	ENVO	ENVO:00002031	United States of America	GAZ	GAZ:00002459	42.653	degree	UO	UO:0000185	-73.757222	degree	UO	UO:0000185	read from Source Name	GDP CDP multiple units.Albany	North America	Albany
CDP2017	anthropogenic habitat	ENVO	ENVO:00002031	United States of America	GAZ	GAZ:00002459	42.653	degree	UO	UO:0000185	-73.757222	degree	UO	UO:0000185	read from Source Name	GDP unit CDP.Albany	North America	Albany
CDP2017	anthropogenic habitat	ENVO	ENVO:00002031	United States of America	GAZ	GAZ:00002459	42.653	degree	UO	UO:0000185	-73.757222	degree	UO	UO:0000185	read from Source Name	GDP year CDP.Albany	North America	Albany
CDP2017	anthropogenic habitat	ENVO	ENVO:00002031	United States of America	GAZ	GAZ:00002459	42.653	degree	UO	UO:0000185	-73.757222	degree	UO	UO:0000185	read from Source Name	GDP source CDP.Albany	North America	Albany
OTHERS	anthropogenic habitat	ENVO	ENVO:00002031	United States of America	GAZ	GAZ:00002459	42.653	degree	UO	UO:0000185	-73.757222	degree	UO	UO:0000185	read from Source Name	GDP-PPP others $BN.Albany	North America	Albany
OTHERS	anthropogenic habitat	ENVO	ENVO:00002031	United States of America	GAZ	GAZ:00002459	42.653	degree	UO	UO:0000185	-73.757222	degree	UO	UO:0000185	read from Source Name	GDP-PPP/capita others USD/capita.Albany	North America	Albany
OTHERS	anthropogenic habitat	ENVO	ENVO:00002031	United States of America	GAZ	GAZ:00002459	42.653	degree	UO	UO:0000185	-73.757222	degree	UO	UO:0000185	read from Source Name	GDP-PPP source others.Albany	North America	Albany
OTHERS	anthropogenic habitat	ENVO	ENVO:00002031	United States of America	GAZ	GAZ:00002459	42.653	degree	UO	UO:0000185	-73.757222	degree	UO	UO:0000185	read from Source Name	GDP-PPP year others.Albany	North America	Albany
OTHERS	anthropogenic habitat	ENVO	ENVO:00002031	United States of America	GAZ	GAZ:00002459	42.653	degree	UO	UO:0000185	-73.757222	degree	UO	UO:0000185	read from Source Name	nGDP others $BN.Albany	North America	Albany
OTHERS	anthropogenic habitat	ENVO	ENVO:00002031	United States of America	GAZ	GAZ:00002459	42.653	degree	UO	UO:0000185	-73.757222	degree	UO	UO:0000185	read from Source Name	nGDP/capita others USD/capita.Albany	North America	Albany
OTHERS	anthropogenic habitat	ENVO	ENVO:00002031	United States of America	GAZ	GAZ:00002459	42.653	degree	UO	UO:0000185	-73.757222	degree	UO	UO:0000185	read from Source Name	nGDP source others.Albany	North America	Albany
OTHERS	anthropogenic habitat	ENVO	ENVO:00002031	United States of America	GAZ	GAZ:00002459	42.653	degree	UO	UO:0000185	-73.757222	degree	UO	UO:0000185	read from Source Name	Mean one-way travel time others minutes.Albany	North America	Albany
OTHERS	anthropogenic habitat	ENVO	ENVO:00002031	United States of America	GAZ	GAZ:00002459	42.653	degree	UO	UO:0000185	-73.757222	degree	UO	UO:0000185	read from Source Name	Mean one-way travel time year others.Albany	North America	Albany
OTHERS	anthropogenic habitat	ENVO	ENVO:00002031	United States of America	GAZ	GAZ:00002459	42.653	degree	UO	UO:0000185	-73.757222	degree	UO	UO:0000185	read from Source Name	Diesel price 2014 others USD/liter.Albany	North America	Albany
OTHERS	anthropogenic habitat	ENVO	ENVO:00002031	United States of America	GAZ	GAZ:00002459	42.653	degree	UO	UO:0000185	-73.757222	degree	UO	UO:0000185	read from Source Name	Gasoline price 2014 others USD/liter.Albany	North America	Albany
OTHERS	anthropogenic habitat	ENVO	ENVO:00002031	United States of America	GAZ	GAZ:00002459	42.653	degree	UO	UO:0000185	-73.757222	degree	UO	UO:0000185	read from Source Name	Household size others people/household.Albany	North America	Albany
OTHERS	anthropogenic habitat	ENVO	ENVO:00002031	United States of America	GAZ	GAZ:00002459	42.653	degree	UO	UO:0000185	-73.757222	degree	UO	UO:0000185	read from Source Name	Household size year others.Albany	North America	Albany
OTHERS	anthropogenic habitat	ENVO	ENVO:00002031	United States of America	GAZ	GAZ:00002459	42.653	degree	UO	UO:0000185	-73.757222	degree	UO	UO:0000185	read from Source Name	Household size source others.Albany	North America	Albany
INRIX	anthropogenic habitat	ENVO	ENVO:00002031	United States of America	GAZ	GAZ:00002459	42.653	degree	UO	UO:0000185	-73.757222	degree	UO	UO:0000185	read from Source Name	Congestion rank INRIX dimensionless.Albany	North America	Albany
INRIX	anthropogenic habitat	ENVO	ENVO:00002031	United States of America	GAZ	GAZ:00002459	42.653	degree	UO	UO:0000185	-73.757222	degree	UO	UO:0000185	read from Source Name	Peak hours spent in congestion INRIX hours.Albany	North America	Albany
INRIX	anthropogenic habitat	ENVO	ENVO:00002031	United States of America	GAZ	GAZ:00002459	42.653	degree	UO	UO:0000185	-73.757222	degree	UO	UO:0000185	read from Source Name	INRIX congestion index INRIX dimensionless.Albany	North America	Albany
INRIX	anthropogenic habitat	ENVO	ENVO:00002031	United States of America	GAZ	GAZ:00002459	42.653	degree	UO	UO:0000185	-73.757222	degree	UO	UO:0000185	read from Source Name	Average congestion rate INRIX percent.Albany	North America	Albany
TomTom	anthropogenic habitat	ENVO	ENVO:00002031	United States of America	GAZ	GAZ:00002459	42.653	degree	UO	UO:0000185	-73.757222	degree	UO	UO:0000185	read from Source Name	Congestion rank TomTom dimensionless.Albany	North America	Albany
TomTom	anthropogenic habitat	ENVO	ENVO:00002031	United States of America	GAZ	GAZ:00002459	42.653	degree	UO	UO:0000185	-73.757222	degree	UO	UO:0000185	read from Source Name	Congestion level TomTom × 100 percent.Albany	North America	Albany
TomTom	anthropogenic habitat	ENVO	ENVO:00002031	United States of America	GAZ	GAZ:00002459	42.653	degree	UO	UO:0000185	-73.757222	degree	UO	UO:0000185	read from Source Name	Congestion change TomTom × 100 percent.Albany	North America	Albany
TomTom	anthropogenic habitat	ENVO	ENVO:00002031	United States of America	GAZ	GAZ:00002459	42.653	degree	UO	UO:0000185	-73.757222	degree	UO	UO:0000185	read from Source Name	Morning peak TomTom percent.Albany	North America	Albany
TomTom	anthropogenic habitat	ENVO	ENVO:00002031	United States of America	GAZ	GAZ:00002459	42.653	degree	UO	UO:0000185	-73.757222	degree	UO	UO:0000185	read from Source Name	Evening peak TomTom percent.Albany	North America	Albany
UEX	anthropogenic habitat	ENVO	ENVO:00002031	United States of America	GAZ	GAZ:00002459	42.653	degree	UO	UO:0000185	-73.757222	degree	UO	UO:0000185	read from Source Name	Urban area name UEX.Albany	North America	Albany
UEX	anthropogenic habitat	ENVO	ENVO:00002031	United States of America	GAZ	GAZ:00002459	42.653	degree	UO	UO:0000185	-73.757222	degree	UO	UO:0000185	read from Source Name	Low BUA - 1990 UEX km2.Albany	North America	Albany
UEX	anthropogenic habitat	ENVO	ENVO:00002031	United States of America	GAZ	GAZ:00002459	42.653	degree	UO	UO:0000185	-73.757222	degree	UO	UO:0000185	read from Source Name	Low BUA - 2000 UEX km2.Albany	North America	Albany
UEX	anthropogenic habitat	ENVO	ENVO:00002031	United States of America	GAZ	GAZ:00002459	42.653	degree	UO	UO:0000185	-73.757222	degree	UO	UO:0000185	read from Source Name	Low BUA - 2014 UEX km2.Albany	North America	Albany
UEX	anthropogenic habitat	ENVO	ENVO:00002031	United States of America	GAZ	GAZ:00002459	42.653	degree	UO	UO:0000185	-73.757222	degree	UO	UO:0000185	read from Source Name	High BUA - 1990 UEX km2.Albany	North America	Albany
UEX	anthropogenic habitat	ENVO	ENVO:00002031	United States of America	GAZ	GAZ:00002459	42.653	degree	UO	UO:0000185	-73.757222	degree	UO	UO:0000185	read from Source Name	High BUA - 2000 UEX km2.Albany	North America	Albany
UEX	anthropogenic habitat	ENVO	ENVO:00002031	United States of America	GAZ	GAZ:00002459	42.653	degree	UO	UO:0000185	-73.757222	degree	UO	UO:0000185	read from Source Name	High BUA - 2014 UEX km2.Albany	North America	Albany
UEX	anthropogenic habitat	ENVO	ENVO:00002031	United States of America	GAZ	GAZ:00002459	42.653	degree	UO	UO:0000185	-73.757222	degree	UO	UO:0000185	read from Source Name	Low BUA percent - 1990 UEX percent.Albany	North America	Albany
UEX	anthropogenic habitat	ENVO	ENVO:00002031	United States of America	GAZ	GAZ:00002459	42.653	degree	UO	UO:0000185	-73.757222	degree	UO	UO:0000185	read from Source Name	Low BUA percent - 2000 UEX percent.Albany	North America	Albany
UEX	anthropogenic habitat	ENVO	ENVO:00002031	United States of America	GAZ	GAZ:00002459	42.653	degree	UO	UO:0000185	-73.757222	degree	UO	UO:0000185	read from Source Name	Low BUA percent - 2014 UEX percent.Albany	North America	Albany
UEX	anthropogenic habitat	ENVO	ENVO:00002031	United States of America	GAZ	GAZ:00002459	42.653	degree	UO	UO:0000185	-73.757222	degree	UO	UO:0000185	read from Source Name	High BUA percent - 1990 UEX percent.Albany	North America	Albany
UEX	anthropogenic habitat	ENVO	ENVO:00002031	United States of America	GAZ	GAZ:00002459	42.653	degree	UO	UO:0000185	-73.757222	degree	UO	UO:0000185	read from Source Name	High BUA percent - 2000 UEX percent.Albany	North America	Albany
UEX	anthropogenic habitat	ENVO	ENVO:00002031	United States of America	GAZ	GAZ:00002459	42.653	degree	UO	UO:0000185	-73.757222	degree	UO	UO:0000185	read from Source Name	High BUA percent - 2014 UEX percent.Albany	North America	Albany
UEX	anthropogenic habitat	ENVO	ENVO:00002031	United States of America	GAZ	GAZ:00002459	42.653	degree	UO	UO:0000185	-73.757222	degree	UO	UO:0000185	read from Source Name	Low BUA population density - 1990 UEX people/km2.Albany	North America	Albany
UEX	anthropogenic habitat	ENVO	ENVO:00002031	United States of America	GAZ	GAZ:00002459	42.653	degree	UO	UO:0000185	-73.757222	degree	UO	UO:0000185	read from Source Name	High BUA population density - 1990 UEX people/km2.Albany	North America	Albany
UEX	anthropogenic habitat	ENVO	ENVO:00002031	United States of America	GAZ	GAZ:00002459	42.653	degree	UO	UO:0000185	-73.757222	degree	UO	UO:0000185	read from Source Name	Low BUA population density - 2000 UEX people/km2.Albany	North America	Albany
UEX	anthropogenic habitat	ENVO	ENVO:00002031	United States of America	GAZ	GAZ:00002459	42.653	degree	UO	UO:0000185	-73.757222	degree	UO	UO:0000185	read from Source Name	High BUA population density - 2000 UEX people/km2.Albany	North America	Albany
UEX	anthropogenic habitat	ENVO	ENVO:00002031	United States of America	GAZ	GAZ:00002459	42.653	degree	UO	UO:0000185	-73.757222	degree	UO	UO:0000185	read from Source Name	Low BUA population density - 2014 UEX people/km2.Albany	North America	Albany
UEX	anthropogenic habitat	ENVO	ENVO:00002031	United States of America	GAZ	GAZ:00002459	42.653	degree	UO	UO:0000185	-73.757222	degree	UO	UO:0000185	read from Source Name	High BUA population density - 2014 UEX people/km2.Albany	North America	Albany
OTHERS	anthropogenic habitat	ENVO	ENVO:00002031	United States of America	GAZ	GAZ:00002459	42.653	degree	UO	UO:0000185	-73.757222	degree	UO	UO:0000185	read from Source Name	Exports others m3.Albany	North America	Albany
OTHERS	anthropogenic habitat	ENVO	ENVO:00002031	United States of America	GAZ	GAZ:00002459	42.653	degree	UO	UO:0000185	-73.757222	degree	UO	UO:0000185	read from Source Name	Production others m3.Albany	North America	Albany
OTHERS	anthropogenic habitat	ENVO	ENVO:00002031	United States of America	GAZ	GAZ:00002459	42.653	degree	UO	UO:0000185	-73.757222	degree	UO	UO:0000185	read from Source Name	Natgas Export/Production ratio others.Albany	North America	Albany
OTHERS	anthropogenic habitat	ENVO	ENVO:00002031	United States of America	GAZ	GAZ:00002459	42.653	degree	UO	UO:0000185	-73.757222	degree	UO	UO:0000185	read from Source Name	CH4_waste/capita others tCH4/capita.Albany	North America	Albany
OTHERS	anthropogenic habitat	ENVO	ENVO:00002031	United States of America	GAZ	GAZ:00002459	42.653	degree	UO	UO:0000185	-73.757222	degree	UO	UO:0000185	read from Source Name	CH4_wastenatgas/capita others tCH4/capita.Albany	North America	Albany
OTHERS	anthropogenic habitat	ENVO	ENVO:00002031	United States of America	GAZ	GAZ:00002459	42.653	degree	UO	UO:0000185	-73.757222	degree	UO	UO:0000185	read from Source Name	Corrected CH4_wastenatgas/capita others tCH4/capita.Albany	North America	Albany
CDP2017 and OTHERS	anthropogenic habitat	ENVO	ENVO:00002031	United States of America	GAZ	GAZ:00002459	42.653	degree	UO	UO:0000185	-73.757222	degree	UO	UO:0000185	Technical Validation	AQF CDP/OTHERS.Albany	North America	Albany
CDP2017	anthropogenic habitat	ENVO	ENVO:00002031	United States of America	GAZ	GAZ:00002459	42.653	degree	UO	UO:0000185	-73.757222	degree	UO	UO:0000185	Technical Validation	PQF CDP.Albany	North America	Albany
OTHERS	anthropogenic habitat	ENVO	ENVO:00002031	United States of America	GAZ	GAZ:00002459	42.653	degree	UO	UO:0000185	-73.757222	degree	UO	UO:0000185	Technical Validation	PQF OTHERS.Albany	North America	Albany
OTHERS	anthropogenic habitat	ENVO	ENVO:00002031	United States of America	GAZ	GAZ:00002459	42.653	degree	UO	UO:0000185	-73.757222	degree	UO	UO:0000185	Technical Validation	HQF OTHERS.Albany	North America	Albany
CDP2016	anthropogenic habitat	ENVO	ENVO:00002031	United States of America	GAZ	GAZ:00002459	38.901	degree	UO	UO:0000185	-90.159722	degree	UO	UO:0000185	read from Source Name	City name CDP.Alton, IL	North America	Alton, IL
CDP2016	anthropogenic habitat	ENVO	ENVO:00002031	United States of America	GAZ	GAZ:00002459	38.901	degree	UO	UO:0000185	-90.159722	degree	UO	UO:0000185	read from Source Name	Definition CDP.Alton, IL	North America	Alton, IL
CDP2016	anthropogenic habitat	ENVO	ENVO:00002031	United States of America	GAZ	GAZ:00002459	38.901	degree	UO	UO:0000185	-90.159722	degree	UO	UO:0000185	read from Source Name	Reporting year CDP.Alton, IL	North America	Alton, IL
CDP2016	anthropogenic habitat	ENVO	ENVO:00002031	United States of America	GAZ	GAZ:00002459	38.901	degree	UO	UO:0000185	-90.159722	degree	UO	UO:0000185	read from Source Name	Scope-1 GHG emissions tCO2 or tCO2-eq.Alton, IL	North America	Alton, IL
assigned value	anthropogenic habitat	ENVO	ENVO:00002031	United States of America	GAZ	GAZ:00002459	38.901	degree	UO	UO:0000185	-90.159722	degree	UO	UO:0000185	assigned	Scope-1 source dataset.Alton, IL	North America	Alton, IL
CDP2016	anthropogenic habitat	ENVO	ENVO:00002031	United States of America	GAZ	GAZ:00002459	38.901	degree	UO	UO:0000185	-90.159722	degree	UO	UO:0000185	read from Source Name	Scope-1 GHG emissions units.Alton, IL	North America	Alton, IL
CDP2016	anthropogenic habitat	ENVO	ENVO:00002031	United States of America	GAZ	GAZ:00002459	38.901	degree	UO	UO:0000185	-90.159722	degree	UO	UO:0000185	read from Source Name	Year of emission.Alton, IL	North America	Alton, IL
CDP2016	anthropogenic habitat	ENVO	ENVO:00002031	United States of America	GAZ	GAZ:00002459	38.901	degree	UO	UO:0000185	-90.159722	degree	UO	UO:0000185	read from Source Name	Emissions protocol.Alton, IL	North America	Alton, IL
CDP2016	anthropogenic habitat	ENVO	ENVO:00002031	United States of America	GAZ	GAZ:00002459	38.901	degree	UO	UO:0000185	-90.159722	degree	UO	UO:0000185	read from Source Name	Gases included CDP.Alton, IL	North America	Alton, IL
CDP2016	anthropogenic habitat	ENVO	ENVO:00002031	United States of America	GAZ	GAZ:00002459	38.901	degree	UO	UO:0000185	-90.159722	degree	UO	UO:0000185	read from Source Name	Increase/Decrease from last year CDP.Alton, IL	North America	Alton, IL
CDP2016	anthropogenic habitat	ENVO	ENVO:00002031	United States of America	GAZ	GAZ:00002459	38.901	degree	UO	UO:0000185	-90.159722	degree	UO	UO:0000185	assigned	CDP2016 data edited CDP.Alton, IL	North America	Alton, IL
CDP2016	anthropogenic habitat	ENVO	ENVO:00002031	United States of America	GAZ	GAZ:00002459	38.901	degree	UO	UO:0000185	-90.159722	degree	UO	UO:0000185	read from Source Name	Scope-2 CDP tCO2-eq.Alton, IL	North America	Alton, IL
CDP2016	anthropogenic habitat	ENVO	ENVO:00002031	United States of America	GAZ	GAZ:00002459	38.901	degree	UO	UO:0000185	-90.159722	degree	UO	UO:0000185	read from Source Name	Total emissions CDP tCO2-eq.Alton, IL	North America	Alton, IL
CDP2016	anthropogenic habitat	ENVO	ENVO:00002031	United States of America	GAZ	GAZ:00002459	38.901	degree	UO	UO:0000185	-90.159722	degree	UO	UO:0000185	read from Source Name	City location CDP degrees.Alton, IL	North America	Alton, IL
OTHERS	anthropogenic habitat	ENVO	ENVO:00002031	United States of America	GAZ	GAZ:00002459	38.901	degree	UO	UO:0000185	-90.159722	degree	UO	UO:0000185	read from Source Name	Latitude others degrees.Alton, IL	North America	Alton, IL
OTHERS	anthropogenic habitat	ENVO	ENVO:00002031	United States of America	GAZ	GAZ:00002459	38.901	degree	UO	UO:0000185	-90.159722	degree	UO	UO:0000185	read from Source Name	Longitude others degrees.Alton, IL	North America	Alton, IL
OTHERS	anthropogenic habitat	ENVO	ENVO:00002031	United States of America	GAZ	GAZ:00002459	38.901	degree	UO	UO:0000185	-90.159722	degree	UO	UO:0000185	read from Source Name	Coordinate source others.Alton, IL	North America	Alton, IL
CDP2016	anthropogenic habitat	ENVO	ENVO:00002031	United States of America	GAZ	GAZ:00002459	38.901	degree	UO	UO:0000185	-90.159722	degree	UO	UO:0000185	read from Source Name	Country.Alton, IL	North America	Alton, IL
CDP2016	anthropogenic habitat	ENVO	ENVO:00002031	United States of America	GAZ	GAZ:00002459	38.901	degree	UO	UO:0000185	-90.159722	degree	UO	UO:0000185	read from Source Name	Region.Alton, IL	North America	Alton, IL
CDP2016	anthropogenic habitat	ENVO	ENVO:00002031	United States of America	GAZ	GAZ:00002459	38.901	degree	UO	UO:0000185	-90.159722	degree	UO	UO:0000185	read from Source Name	Population CDP.Alton, IL	North America	Alton, IL
CDP2016	anthropogenic habitat	ENVO	ENVO:00002031	United States of America	GAZ	GAZ:00002459	38.901	degree	UO	UO:0000185	-90.159722	degree	UO	UO:0000185	read from Source Name	Population year CDP.Alton, IL	North America	Alton, IL
OTHERS	anthropogenic habitat	ENVO	ENVO:00002031	United States of America	GAZ	GAZ:00002459	38.901	degree	UO	UO:0000185	-90.159722	degree	UO	UO:0000185	read from Source Name	Population others.Alton, IL	North America	Alton, IL
OTHERS	anthropogenic habitat	ENVO	ENVO:00002031	United States of America	GAZ	GAZ:00002459	38.901	degree	UO	UO:0000185	-90.159722	degree	UO	UO:0000185	read from Source Name	Population year others.Alton, IL	North America	Alton, IL
OTHERS	anthropogenic habitat	ENVO	ENVO:00002031	United States of America	GAZ	GAZ:00002459	38.901	degree	UO	UO:0000185	-90.159722	degree	UO	UO:0000185	read from Source Name	Population source others.Alton, IL	North America	Alton, IL
CDP2016	anthropogenic habitat	ENVO	ENVO:00002031	United States of America	GAZ	GAZ:00002459	38.901	degree	UO	UO:0000185	-90.159722	degree	UO	UO:0000185	read from Source Name	City area CDP km2.Alton, IL	North America	Alton, IL
OTHERS	anthropogenic habitat	ENVO	ENVO:00002031	United States of America	GAZ	GAZ:00002459	38.901	degree	UO	UO:0000185	-90.159722	degree	UO	UO:0000185	read from Source Name	City area others km2.Alton, IL	North America	Alton, IL
OTHERS	anthropogenic habitat	ENVO	ENVO:00002031	United States of America	GAZ	GAZ:00002459	38.901	degree	UO	UO:0000185	-90.159722	degree	UO	UO:0000185	read from Source Name	City area source year others.Alton, IL	North America	Alton, IL
OTHERS	anthropogenic habitat	ENVO	ENVO:00002031	United States of America	GAZ	GAZ:00002459	38.901	degree	UO	UO:0000185	-90.159722	degree	UO	UO:0000185	read from Source Name	City area source others.Alton, IL	North America	Alton, IL
CDP2016	anthropogenic habitat	ENVO	ENVO:00002031	United States of America	GAZ	GAZ:00002459	38.901	degree	UO	UO:0000185	-90.159722	degree	UO	UO:0000185	read from Source Name	Average altitude m.Alton, IL	North America	Alton, IL
CDP2016	anthropogenic habitat	ENVO	ENVO:00002031	United States of America	GAZ	GAZ:00002459	38.901	degree	UO	UO:0000185	-90.159722	degree	UO	UO:0000185	read from Source Name	Average annual temperature CDP degrees Celsius.Alton, IL	North America	Alton, IL
clim	anthropogenic habitat	ENVO	ENVO:00002031	United States of America	GAZ	GAZ:00002459	38.901	degree	UO	UO:0000185	-90.159722	degree	UO	UO:0000185	read from Source Name	HDD 15.5C clim degrees C × days.Alton, IL	North America	Alton, IL
clim	anthropogenic habitat	ENVO	ENVO:00002031	United States of America	GAZ	GAZ:00002459	38.901	degree	UO	UO:0000185	-90.159722	degree	UO	UO:0000185	read from Source Name	CDD 23C clim degrees C × days.Alton, IL	North America	Alton, IL
CDP2016	anthropogenic habitat	ENVO	ENVO:00002031	United States of America	GAZ	GAZ:00002459	38.901	degree	UO	UO:0000185	-90.159722	degree	UO	UO:0000185	read from Source Name	GDP unit CDP.Alton, IL	North America	Alton, IL
CDP2016	anthropogenic habitat	ENVO	ENVO:00002031	United States of America	GAZ	GAZ:00002459	38.901	degree	UO	UO:0000185	-90.159722	degree	UO	UO:0000185	read from Source Name	GDP year CDP.Alton, IL	North America	Alton, IL
OTHERS	anthropogenic habitat	ENVO	ENVO:00002031	United States of America	GAZ	GAZ:00002459	38.901	degree	UO	UO:0000185	-90.159722	degree	UO	UO:0000185	read from Source Name	GDP-PPP year others.Alton, IL	North America	Alton, IL
OTHERS	anthropogenic habitat	ENVO	ENVO:00002031	United States of America	GAZ	GAZ:00002459	38.901	degree	UO	UO:0000185	-90.159722	degree	UO	UO:0000185	read from Source Name	nGDP source others.Alton, IL	North America	Alton, IL
OTHERS	anthropogenic habitat	ENVO	ENVO:00002031	United States of America	GAZ	GAZ:00002459	38.901	degree	UO	UO:0000185	-90.159722	degree	UO	UO:0000185	read from Source Name	Mean one-way travel time others minutes.Alton, IL	North America	Alton, IL
OTHERS	anthropogenic habitat	ENVO	ENVO:00002031	United States of America	GAZ	GAZ:00002459	38.901	degree	UO	UO:0000185	-90.159722	degree	UO	UO:0000185	read from Source Name	Mean one-way travel time year others.Alton, IL	North America	Alton, IL
OTHERS	anthropogenic habitat	ENVO	ENVO:00002031	United States of America	GAZ	GAZ:00002459	38.901	degree	UO	UO:0000185	-90.159722	degree	UO	UO:0000185	read from Source Name	Diesel price 2014 others USD/liter.Alton, IL	North America	Alton, IL
OTHERS	anthropogenic habitat	ENVO	ENVO:00002031	United States of America	GAZ	GAZ:00002459	38.901	degree	UO	UO:0000185	-90.159722	degree	UO	UO:0000185	read from Source Name	Gasoline price 2014 others USD/liter.Alton, IL	North America	Alton, IL
OTHERS	anthropogenic habitat	ENVO	ENVO:00002031	United States of America	GAZ	GAZ:00002459	38.901	degree	UO	UO:0000185	-90.159722	degree	UO	UO:0000185	read from Source Name	Household size others people/household.Alton, IL	North America	Alton, IL
OTHERS	anthropogenic habitat	ENVO	ENVO:00002031	United States of America	GAZ	GAZ:00002459	38.901	degree	UO	UO:0000185	-90.159722	degree	UO	UO:0000185	read from Source Name	Household size year others.Alton, IL	North America	Alton, IL
OTHERS	anthropogenic habitat	ENVO	ENVO:00002031	United States of America	GAZ	GAZ:00002459	38.901	degree	UO	UO:0000185	-90.159722	degree	UO	UO:0000185	read from Source Name	Household size source others.Alton, IL	North America	Alton, IL
UEX	anthropogenic habitat	ENVO	ENVO:00002031	United States of America	GAZ	GAZ:00002459	38.901	degree	UO	UO:0000185	-90.159722	degree	UO	UO:0000185	read from Source Name	Urban area name UEX.Alton, IL	North America	Alton, IL
OTHERS	anthropogenic habitat	ENVO	ENVO:00002031	United States of America	GAZ	GAZ:00002459	38.901	degree	UO	UO:0000185	-90.159722	degree	UO	UO:0000185	read from Source Name	Exports others m3.Alton, IL	North America	Alton, IL
OTHERS	anthropogenic habitat	ENVO	ENVO:00002031	United States of America	GAZ	GAZ:00002459	38.901	degree	UO	UO:0000185	-90.159722	degree	UO	UO:0000185	read from Source Name	Production others m3.Alton, IL	North America	Alton, IL
OTHERS	anthropogenic habitat	ENVO	ENVO:00002031	United States of America	GAZ	GAZ:00002459	38.901	degree	UO	UO:0000185	-90.159722	degree	UO	UO:0000185	read from Source Name	Natgas Export/Production ratio others.Alton, IL	North America	Alton, IL
OTHERS	anthropogenic habitat	ENVO	ENVO:00002031	United States of America	GAZ	GAZ:00002459	38.901	degree	UO	UO:0000185	-90.159722	degree	UO	UO:0000185	read from Source Name	CH4_waste/capita others tCH4/capita.Alton, IL	North America	Alton, IL
OTHERS	anthropogenic habitat	ENVO	ENVO:00002031	United States of America	GAZ	GAZ:00002459	38.901	degree	UO	UO:0000185	-90.159722	degree	UO	UO:0000185	read from Source Name	CH4_wastenatgas/capita others tCH4/capita.Alton, IL	North America	Alton, IL
OTHERS	anthropogenic habitat	ENVO	ENVO:00002031	United States of America	GAZ	GAZ:00002459	38.901	degree	UO	UO:0000185	-90.159722	degree	UO	UO:0000185	read from Source Name	Corrected CH4_wastenatgas/capita others tCH4/capita.Alton, IL	North America	Alton, IL
CDP2016 and OTHERS	anthropogenic habitat	ENVO	ENVO:00002031	United States of America	GAZ	GAZ:00002459	38.901	degree	UO	UO:0000185	-90.159722	degree	UO	UO:0000185	Technical Validation	AQF CDP/OTHERS.Alton, IL	North America	Alton, IL
CDP2016	anthropogenic habitat	ENVO	ENVO:00002031	United States of America	GAZ	GAZ:00002459	38.901	degree	UO	UO:0000185	-90.159722	degree	UO	UO:0000185	Technical Validation	PQF CDP.Alton, IL	North America	Alton, IL
OTHERS	anthropogenic habitat	ENVO	ENVO:00002031	United States of America	GAZ	GAZ:00002459	38.901	degree	UO	UO:0000185	-90.159722	degree	UO	UO:0000185	Technical Validation	PQF OTHERS.Alton, IL	North America	Alton, IL
OTHERS	anthropogenic habitat	ENVO	ENVO:00002031	United States of America	GAZ	GAZ:00002459	38.901	degree	UO	UO:0000185	-90.159722	degree	UO	UO:0000185	Technical Validation	HQF OTHERS.Alton, IL	North America	Alton, IL
CDP2016	anthropogenic habitat	ENVO	ENVO:00002031	Jordan	GAZ	GAZ:00002473	31.95	degree	UO	UO:0000185	35.932778	degree	UO	UO:0000185	read from Source Name	City name CDP.Amman	North Africa, Middle East, West Asia	Amman
CDP2016	anthropogenic habitat	ENVO	ENVO:00002031	Jordan	GAZ	GAZ:00002473	31.95	degree	UO	UO:0000185	35.932778	degree	UO	UO:0000185	read from Source Name	Definition CDP.Amman	North Africa, Middle East, West Asia	Amman
CDP2016	anthropogenic habitat	ENVO	ENVO:00002031	Jordan	GAZ	GAZ:00002473	31.95	degree	UO	UO:0000185	35.932778	degree	UO	UO:0000185	read from Source Name	Reporting year CDP.Amman	North Africa, Middle East, West Asia	Amman
CDP2016	anthropogenic habitat	ENVO	ENVO:00002031	Jordan	GAZ	GAZ:00002473	31.95	degree	UO	UO:0000185	35.932778	degree	UO	UO:0000185	read from Source Name	Scope-1 GHG emissions tCO2 or tCO2-eq.Amman	North Africa, Middle East, West Asia	Amman
assigned value	anthropogenic habitat	ENVO	ENVO:00002031	Jordan	GAZ	GAZ:00002473	31.95	degree	UO	UO:0000185	35.932778	degree	UO	UO:0000185	assigned	Scope-1 source dataset.Amman	North Africa, Middle East, West Asia	Amman
CDP2016	anthropogenic habitat	ENVO	ENVO:00002031	Jordan	GAZ	GAZ:00002473	31.95	degree	UO	UO:0000185	35.932778	degree	UO	UO:0000185	read from Source Name	Scope-1 GHG emissions units.Amman	North Africa, Middle East, West Asia	Amman
CDP2016	anthropogenic habitat	ENVO	ENVO:00002031	Jordan	GAZ	GAZ:00002473	31.95	degree	UO	UO:0000185	35.932778	degree	UO	UO:0000185	read from Source Name	Year of emission.Amman	North Africa, Middle East, West Asia	Amman
CDP2016	anthropogenic habitat	ENVO	ENVO:00002031	Jordan	GAZ	GAZ:00002473	31.95	degree	UO	UO:0000185	35.932778	degree	UO	UO:0000185	read from Source Name	Emissions protocol.Amman	North Africa, Middle East, West Asia	Amman
CDP2016	anthropogenic habitat	ENVO	ENVO:00002031	Jordan	GAZ	GAZ:00002473	31.95	degree	UO	UO:0000185	35.932778	degree	UO	UO:0000185	read from Source Name	Gases included CDP.Amman	North Africa, Middle East, West Asia	Amman
CDP2016	anthropogenic habitat	ENVO	ENVO:00002031	Jordan	GAZ	GAZ:00002473	31.95	degree	UO	UO:0000185	35.932778	degree	UO	UO:0000185	read from Source Name	Increase/Decrease from last year CDP.Amman	North Africa, Middle East, West Asia	Amman
CDP2016	anthropogenic habitat	ENVO	ENVO:00002031	Jordan	GAZ	GAZ:00002473	31.95	degree	UO	UO:0000185	35.932778	degree	UO	UO:0000185	assigned	CDP2016 data edited CDP.Amman	North Africa, Middle East, West Asia	Amman
CDP2016	anthropogenic habitat	ENVO	ENVO:00002031	Jordan	GAZ	GAZ:00002473	31.95	degree	UO	UO:0000185	35.932778	degree	UO	UO:0000185	read from Source Name	Scope-2 CDP tCO2-eq.Amman	North Africa, Middle East, West Asia	Amman
CDP2016	anthropogenic habitat	ENVO	ENVO:00002031	Jordan	GAZ	GAZ:00002473	31.95	degree	UO	UO:0000185	35.932778	degree	UO	UO:0000185	read from Source Name	Total emissions CDP tCO2-eq.Amman	North Africa, Middle East, West Asia	Amman
CDP2016	anthropogenic habitat	ENVO	ENVO:00002031	Jordan	GAZ	GAZ:00002473	31.95	degree	UO	UO:0000185	35.932778	degree	UO	UO:0000185	read from Source Name	City location CDP degrees.Amman	North Africa, Middle East, West Asia	Amman
OTHERS	anthropogenic habitat	ENVO	ENVO:00002031	Jordan	GAZ	GAZ:00002473	31.95	degree	UO	UO:0000185	35.932778	degree	UO	UO:0000185	read from Source Name	Latitude others degrees.Amman	North Africa, Middle East, West Asia	Amman
OTHERS	anthropogenic habitat	ENVO	ENVO:00002031	Jordan	GAZ	GAZ:00002473	31.95	degree	UO	UO:0000185	35.932778	degree	UO	UO:0000185	read from Source Name	Longitude others degrees.Amman	North Africa, Middle East, West Asia	Amman
OTHERS	anthropogenic habitat	ENVO	ENVO:00002031	Jordan	GAZ	GAZ:00002473	31.95	degree	UO	UO:0000185	35.932778	degree	UO	UO:0000185	read from Source Name	Coordinate source others.Amman	North Africa, Middle East, West Asia	Amman
CDP2016	anthropogenic habitat	ENVO	ENVO:00002031	Jordan	GAZ	GAZ:00002473	31.95	degree	UO	UO:0000185	35.932778	degree	UO	UO:0000185	read from Source Name	Country.Amman	North Africa, Middle East, West Asia	Amman
CDP2016	anthropogenic habitat	ENVO	ENVO:00002031	Jordan	GAZ	GAZ:00002473	31.95	degree	UO	UO:0000185	35.932778	degree	UO	UO:0000185	read from Source Name	Region.Amman	North Africa, Middle East, West Asia	Amman
CDP2016	anthropogenic habitat	ENVO	ENVO:00002031	Jordan	GAZ	GAZ:00002473	31.95	degree	UO	UO:0000185	35.932778	degree	UO	UO:0000185	read from Source Name	Population CDP.Amman	North Africa, Middle East, West Asia	Amman
CDP2016	anthropogenic habitat	ENVO	ENVO:00002031	Jordan	GAZ	GAZ:00002473	31.95	degree	UO	UO:0000185	35.932778	degree	UO	UO:0000185	read from Source Name	Population year CDP.Amman	North Africa, Middle East, West Asia	Amman
OTHERS	anthropogenic habitat	ENVO	ENVO:00002031	Jordan	GAZ	GAZ:00002473	31.95	degree	UO	UO:0000185	35.932778	degree	UO	UO:0000185	read from Source Name	Population others.Amman	North Africa, Middle East, West Asia	Amman
OTHERS	anthropogenic habitat	ENVO	ENVO:00002031	Jordan	GAZ	GAZ:00002473	31.95	degree	UO	UO:0000185	35.932778	degree	UO	UO:0000185	read from Source Name	Population year others.Amman	North Africa, Middle East, West Asia	Amman
OTHERS	anthropogenic habitat	ENVO	ENVO:00002031	Jordan	GAZ	GAZ:00002473	31.95	degree	UO	UO:0000185	35.932778	degree	UO	UO:0000185	read from Source Name	Population source others.Amman	North Africa, Middle East, West Asia	Amman
CDP2016	anthropogenic habitat	ENVO	ENVO:00002031	Jordan	GAZ	GAZ:00002473	31.95	degree	UO	UO:0000185	35.932778	degree	UO	UO:0000185	read from Source Name	City area CDP km2.Amman	North Africa, Middle East, West Asia	Amman
OTHERS	anthropogenic habitat	ENVO	ENVO:00002031	Jordan	GAZ	GAZ:00002473	31.95	degree	UO	UO:0000185	35.932778	degree	UO	UO:0000185	read from Source Name	City area others km2.Amman	North Africa, Middle East, West Asia	Amman
OTHERS	anthropogenic habitat	ENVO	ENVO:00002031	Jordan	GAZ	GAZ:00002473	31.95	degree	UO	UO:0000185	35.932778	degree	UO	UO:0000185	read from Source Name	City area source others.Amman	North Africa, Middle East, West Asia	Amman
CDP2016	anthropogenic habitat	ENVO	ENVO:00002031	Jordan	GAZ	GAZ:00002473	31.95	degree	UO	UO:0000185	35.932778	degree	UO	UO:0000185	read from Source Name	Average altitude m.Amman	North Africa, Middle East, West Asia	Amman
CDP2016	anthropogenic habitat	ENVO	ENVO:00002031	Jordan	GAZ	GAZ:00002473	31.95	degree	UO	UO:0000185	35.932778	degree	UO	UO:0000185	read from Source Name	Average annual temperature CDP degrees Celsius.Amman	North Africa, Middle East, West Asia	Amman
clim	anthropogenic habitat	ENVO	ENVO:00002031	Jordan	GAZ	GAZ:00002473	31.95	degree	UO	UO:0000185	35.932778	degree	UO	UO:0000185	read from Source Name	HDD 15.5C clim degrees C × days.Amman	North Africa, Middle East, West Asia	Amman
clim	anthropogenic habitat	ENVO	ENVO:00002031	Jordan	GAZ	GAZ:00002473	31.95	degree	UO	UO:0000185	35.932778	degree	UO	UO:0000185	read from Source Name	CDD 23C clim degrees C × days.Amman	North Africa, Middle East, West Asia	Amman
CDP2016	anthropogenic habitat	ENVO	ENVO:00002031	Jordan	GAZ	GAZ:00002473	31.95	degree	UO	UO:0000185	35.932778	degree	UO	UO:0000185	read from Source Name	GDP CDP multiple units.Amman	North Africa, Middle East, West Asia	Amman
CDP2016	anthropogenic habitat	ENVO	ENVO:00002031	Jordan	GAZ	GAZ:00002473	31.95	degree	UO	UO:0000185	35.932778	degree	UO	UO:0000185	read from Source Name	GDP unit CDP.Amman	North Africa, Middle East, West Asia	Amman
CDP2016	anthropogenic habitat	ENVO	ENVO:00002031	Jordan	GAZ	GAZ:00002473	31.95	degree	UO	UO:0000185	35.932778	degree	UO	UO:0000185	read from Source Name	GDP year CDP.Amman	North Africa, Middle East, West Asia	Amman
CDP2016	anthropogenic habitat	ENVO	ENVO:00002031	Jordan	GAZ	GAZ:00002473	31.95	degree	UO	UO:0000185	35.932778	degree	UO	UO:0000185	read from Source Name	GDP source CDP.Amman	North Africa, Middle East, West Asia	Amman
OTHERS	anthropogenic habitat	ENVO	ENVO:00002031	Jordan	GAZ	GAZ:00002473	31.95	degree	UO	UO:0000185	35.932778	degree	UO	UO:0000185	read from Source Name	GDP-PPP year others.Amman	North Africa, Middle East, West Asia	Amman
OTHERS	anthropogenic habitat	ENVO	ENVO:00002031	Jordan	GAZ	GAZ:00002473	31.95	degree	UO	UO:0000185	35.932778	degree	UO	UO:0000185	read from Source Name	Mean one-way travel time others minutes.Amman	North Africa, Middle East, West Asia	Amman
OTHERS	anthropogenic habitat	ENVO	ENVO:00002031	Jordan	GAZ	GAZ:00002473	31.95	degree	UO	UO:0000185	35.932778	degree	UO	UO:0000185	read from Source Name	Mean one-way travel time year others.Amman	North Africa, Middle East, West Asia	Amman
OTHERS	anthropogenic habitat	ENVO	ENVO:00002031	Jordan	GAZ	GAZ:00002473	31.95	degree	UO	UO:0000185	35.932778	degree	UO	UO:0000185	read from Source Name	Mean one-way travel time source others.Amman	North Africa, Middle East, West Asia	Amman
OTHERS	anthropogenic habitat	ENVO	ENVO:00002031	Jordan	GAZ	GAZ:00002473	31.95	degree	UO	UO:0000185	35.932778	degree	UO	UO:0000185	read from Source Name	Diesel price 2014 others USD/liter.Amman	North Africa, Middle East, West Asia	Amman
OTHERS	anthropogenic habitat	ENVO	ENVO:00002031	Jordan	GAZ	GAZ:00002473	31.95	degree	UO	UO:0000185	35.932778	degree	UO	UO:0000185	read from Source Name	Gasoline price 2014 others USD/liter.Amman	North Africa, Middle East, West Asia	Amman
OTHERS	anthropogenic habitat	ENVO	ENVO:00002031	Jordan	GAZ	GAZ:00002473	31.95	degree	UO	UO:0000185	35.932778	degree	UO	UO:0000185	read from Source Name	Household size others people/household.Amman	North Africa, Middle East, West Asia	Amman
OTHERS	anthropogenic habitat	ENVO	ENVO:00002031	Jordan	GAZ	GAZ:00002473	31.95	degree	UO	UO:0000185	35.932778	degree	UO	UO:0000185	read from Source Name	Household size year others.Amman	North Africa, Middle East, West Asia	Amman
OTHERS	anthropogenic habitat	ENVO	ENVO:00002031	Jordan	GAZ	GAZ:00002473	31.95	degree	UO	UO:0000185	35.932778	degree	UO	UO:0000185	read from Source Name	Household size source others.Amman	North Africa, Middle East, West Asia	Amman
IESE	anthropogenic habitat	ENVO	ENVO:00002031	Jordan	GAZ	GAZ:00002473	31.95	degree	UO	UO:0000185	35.932778	degree	UO	UO:0000185	read from Source Name	Economy IESE dimensionless.Amman	North Africa, Middle East, West Asia	Amman
IESE	anthropogenic habitat	ENVO	ENVO:00002031	Jordan	GAZ	GAZ:00002473	31.95	degree	UO	UO:0000185	35.932778	degree	UO	UO:0000185	read from Source Name	Environment IESE dimensionless.Amman	North Africa, Middle East, West Asia	Amman
IESE	anthropogenic habitat	ENVO	ENVO:00002031	Jordan	GAZ	GAZ:00002473	31.95	degree	UO	UO:0000185	35.932778	degree	UO	UO:0000185	read from Source Name	Governance IESE dimensionless.Amman	North Africa, Middle East, West Asia	Amman
IESE	anthropogenic habitat	ENVO	ENVO:00002031	Jordan	GAZ	GAZ:00002473	31.95	degree	UO	UO:0000185	35.932778	degree	UO	UO:0000185	read from Source Name	Human capital IESE dimensionless.Amman	North Africa, Middle East, West Asia	Amman
IESE	anthropogenic habitat	ENVO	ENVO:00002031	Jordan	GAZ	GAZ:00002473	31.95	degree	UO	UO:0000185	35.932778	degree	UO	UO:0000185	read from Source Name	International impact IESE dimensionless.Amman	North Africa, Middle East, West Asia	Amman
IESE	anthropogenic habitat	ENVO	ENVO:00002031	Jordan	GAZ	GAZ:00002473	31.95	degree	UO	UO:0000185	35.932778	degree	UO	UO:0000185	read from Source Name	Mobility and transportation IESE dimensionless.Amman	North Africa, Middle East, West Asia	Amman
IESE	anthropogenic habitat	ENVO	ENVO:00002031	Jordan	GAZ	GAZ:00002473	31.95	degree	UO	UO:0000185	35.932778	degree	UO	UO:0000185	read from Source Name	Public management IESE dimensionless.Amman	North Africa, Middle East, West Asia	Amman
IESE	anthropogenic habitat	ENVO	ENVO:00002031	Jordan	GAZ	GAZ:00002473	31.95	degree	UO	UO:0000185	35.932778	degree	UO	UO:0000185	read from Source Name	Social cohesion IESE dimensionless.Amman	North Africa, Middle East, West Asia	Amman
IESE	anthropogenic habitat	ENVO	ENVO:00002031	Jordan	GAZ	GAZ:00002473	31.95	degree	UO	UO:0000185	35.932778	degree	UO	UO:0000185	read from Source Name	Technology IESE dimensionless.Amman	North Africa, Middle East, West Asia	Amman
IESE	anthropogenic habitat	ENVO	ENVO:00002031	Jordan	GAZ	GAZ:00002473	31.95	degree	UO	UO:0000185	35.932778	degree	UO	UO:0000185	read from Source Name	Urban planning IESE dimensionless.Amman	North Africa, Middle East, West Asia	Amman
IESE	anthropogenic habitat	ENVO	ENVO:00002031	Jordan	GAZ	GAZ:00002473	31.95	degree	UO	UO:0000185	35.932778	degree	UO	UO:0000185	read from Source Name	CIMI IESE dimensionless.Amman	North Africa, Middle East, West Asia	Amman
IESE	anthropogenic habitat	ENVO	ENVO:00002031	Jordan	GAZ	GAZ:00002473	31.95	degree	UO	UO:0000185	35.932778	degree	UO	UO:0000185	read from Source Name	CIMI ranking IESE dimensionless.Amman	North Africa, Middle East, West Asia	Amman
IESE	anthropogenic habitat	ENVO	ENVO:00002031	Jordan	GAZ	GAZ:00002473	31.95	degree	UO	UO:0000185	35.932778	degree	UO	UO:0000185	read from Source Name	CIMI performance IESE dimensionless.Amman	North Africa, Middle East, West Asia	Amman
UEX	anthropogenic habitat	ENVO	ENVO:00002031	Jordan	GAZ	GAZ:00002473	31.95	degree	UO	UO:0000185	35.932778	degree	UO	UO:0000185	read from Source Name	Urban area name UEX.Amman	North Africa, Middle East, West Asia	Amman
UEX	anthropogenic habitat	ENVO	ENVO:00002031	Jordan	GAZ	GAZ:00002473	31.95	degree	UO	UO:0000185	35.932778	degree	UO	UO:0000185	read from Source Name	Low BUA - 1990 UEX km2.Amman	North Africa, Middle East, West Asia	Amman
UEX	anthropogenic habitat	ENVO	ENVO:00002031	Jordan	GAZ	GAZ:00002473	31.95	degree	UO	UO:0000185	35.932778	degree	UO	UO:0000185	read from Source Name	Low BUA - 2000 UEX km2.Amman	North Africa, Middle East, West Asia	Amman
UEX	anthropogenic habitat	ENVO	ENVO:00002031	Jordan	GAZ	GAZ:00002473	31.95	degree	UO	UO:0000185	35.932778	degree	UO	UO:0000185	read from Source Name	Low BUA - 2014 UEX km2.Amman	North Africa, Middle East, West Asia	Amman
UEX	anthropogenic habitat	ENVO	ENVO:00002031	Jordan	GAZ	GAZ:00002473	31.95	degree	UO	UO:0000185	35.932778	degree	UO	UO:0000185	read from Source Name	High BUA - 1990 UEX km2.Amman	North Africa, Middle East, West Asia	Amman
UEX	anthropogenic habitat	ENVO	ENVO:00002031	Jordan	GAZ	GAZ:00002473	31.95	degree	UO	UO:0000185	35.932778	degree	UO	UO:0000185	read from Source Name	High BUA - 2000 UEX km2.Amman	North Africa, Middle East, West Asia	Amman
UEX	anthropogenic habitat	ENVO	ENVO:00002031	Jordan	GAZ	GAZ:00002473	31.95	degree	UO	UO:0000185	35.932778	degree	UO	UO:0000185	read from Source Name	High BUA - 2014 UEX km2.Amman	North Africa, Middle East, West Asia	Amman
UEX	anthropogenic habitat	ENVO	ENVO:00002031	Jordan	GAZ	GAZ:00002473	31.95	degree	UO	UO:0000185	35.932778	degree	UO	UO:0000185	read from Source Name	Low BUA percent - 1990 UEX percent.Amman	North Africa, Middle East, West Asia	Amman
UEX	anthropogenic habitat	ENVO	ENVO:00002031	Jordan	GAZ	GAZ:00002473	31.95	degree	UO	UO:0000185	35.932778	degree	UO	UO:0000185	read from Source Name	Low BUA percent - 2000 UEX percent.Amman	North Africa, Middle East, West Asia	Amman
UEX	anthropogenic habitat	ENVO	ENVO:00002031	Jordan	GAZ	GAZ:00002473	31.95	degree	UO	UO:0000185	35.932778	degree	UO	UO:0000185	read from Source Name	Low BUA percent - 2014 UEX percent.Amman	North Africa, Middle East, West Asia	Amman
UEX	anthropogenic habitat	ENVO	ENVO:00002031	Jordan	GAZ	GAZ:00002473	31.95	degree	UO	UO:0000185	35.932778	degree	UO	UO:0000185	read from Source Name	High BUA percent - 1990 UEX percent.Amman	North Africa, Middle East, West Asia	Amman
UEX	anthropogenic habitat	ENVO	ENVO:00002031	Jordan	GAZ	GAZ:00002473	31.95	degree	UO	UO:0000185	35.932778	degree	UO	UO:0000185	read from Source Name	High BUA percent - 2000 UEX percent.Amman	North Africa, Middle East, West Asia	Amman
UEX	anthropogenic habitat	ENVO	ENVO:00002031	Jordan	GAZ	GAZ:00002473	31.95	degree	UO	UO:0000185	35.932778	degree	UO	UO:0000185	read from Source Name	High BUA percent - 2014 UEX percent.Amman	North Africa, Middle East, West Asia	Amman
UEX	anthropogenic habitat	ENVO	ENVO:00002031	Jordan	GAZ	GAZ:00002473	31.95	degree	UO	UO:0000185	35.932778	degree	UO	UO:0000185	read from Source Name	Low BUA population density - 1990 UEX people/km2.Amman	North Africa, Middle East, West Asia	Amman
UEX	anthropogenic habitat	ENVO	ENVO:00002031	Jordan	GAZ	GAZ:00002473	31.95	degree	UO	UO:0000185	35.932778	degree	UO	UO:0000185	read from Source Name	High BUA population density - 1990 UEX people/km2.Amman	North Africa, Middle East, West Asia	Amman
UEX	anthropogenic habitat	ENVO	ENVO:00002031	Jordan	GAZ	GAZ:00002473	31.95	degree	UO	UO:0000185	35.932778	degree	UO	UO:0000185	read from Source Name	Low BUA population density - 2000 UEX people/km2.Amman	North Africa, Middle East, West Asia	Amman
UEX	anthropogenic habitat	ENVO	ENVO:00002031	Jordan	GAZ	GAZ:00002473	31.95	degree	UO	UO:0000185	35.932778	degree	UO	UO:0000185	read from Source Name	High BUA population density - 2000 UEX people/km2.Amman	North Africa, Middle East, West Asia	Amman
UEX	anthropogenic habitat	ENVO	ENVO:00002031	Jordan	GAZ	GAZ:00002473	31.95	degree	UO	UO:0000185	35.932778	degree	UO	UO:0000185	read from Source Name	Low BUA population density - 2014 UEX people/km2.Amman	North Africa, Middle East, West Asia	Amman
UEX	anthropogenic habitat	ENVO	ENVO:00002031	Jordan	GAZ	GAZ:00002473	31.95	degree	UO	UO:0000185	35.932778	degree	UO	UO:0000185	read from Source Name	High BUA population density - 2014 UEX people/km2.Amman	North Africa, Middle East, West Asia	Amman
OTHERS	anthropogenic habitat	ENVO	ENVO:00002031	Jordan	GAZ	GAZ:00002473	31.95	degree	UO	UO:0000185	35.932778	degree	UO	UO:0000185	read from Source Name	Exports others m3.Amman	North Africa, Middle East, West Asia	Amman
OTHERS	anthropogenic habitat	ENVO	ENVO:00002031	Jordan	GAZ	GAZ:00002473	31.95	degree	UO	UO:0000185	35.932778	degree	UO	UO:0000185	read from Source Name	Production others m3.Amman	North Africa, Middle East, West Asia	Amman
OTHERS	anthropogenic habitat	ENVO	ENVO:00002031	Jordan	GAZ	GAZ:00002473	31.95	degree	UO	UO:0000185	35.932778	degree	UO	UO:0000185	read from Source Name	Natgas Export/Production ratio others.Amman	North Africa, Middle East, West Asia	Amman
OTHERS	anthropogenic habitat	ENVO	ENVO:00002031	Jordan	GAZ	GAZ:00002473	31.95	degree	UO	UO:0000185	35.932778	degree	UO	UO:0000185	read from Source Name	CH4_waste/capita others tCH4/capita.Amman	North Africa, Middle East, West Asia	Amman
OTHERS	anthropogenic habitat	ENVO	ENVO:00002031	Jordan	GAZ	GAZ:00002473	31.95	degree	UO	UO:0000185	35.932778	degree	UO	UO:0000185	read from Source Name	CH4_wastenatgas/capita others tCH4/capita.Amman	North Africa, Middle East, West Asia	Amman
OTHERS	anthropogenic habitat	ENVO	ENVO:00002031	Jordan	GAZ	GAZ:00002473	31.95	degree	UO	UO:0000185	35.932778	degree	UO	UO:0000185	read from Source Name	Corrected CH4_wastenatgas/capita others tCH4/capita.Amman	North Africa, Middle East, West Asia	Amman
CDP2016 and OTHERS	anthropogenic habitat	ENVO	ENVO:00002031	Jordan	GAZ	GAZ:00002473	31.95	degree	UO	UO:0000185	35.932778	degree	UO	UO:0000185	Technical Validation	AQF CDP/OTHERS.Amman	North Africa, Middle East, West Asia	Amman
CDP2016	anthropogenic habitat	ENVO	ENVO:00002031	Jordan	GAZ	GAZ:00002473	31.95	degree	UO	UO:0000185	35.932778	degree	UO	UO:0000185	Technical Validation	PQF CDP.Amman	North Africa, Middle East, West Asia	Amman
OTHERS	anthropogenic habitat	ENVO	ENVO:00002031	Jordan	GAZ	GAZ:00002473	31.95	degree	UO	UO:0000185	35.932778	degree	UO	UO:0000185	Technical Validation	PQF OTHERS.Amman	North Africa, Middle East, West Asia	Amman
OTHERS	anthropogenic habitat	ENVO	ENVO:00002031	Jordan	GAZ	GAZ:00002473	31.95	degree	UO	UO:0000185	35.932778	degree	UO	UO:0000185	Technical Validation	HQF OTHERS.Amman	North Africa, Middle East, West Asia	Amman
CDP2016	anthropogenic habitat	ENVO	ENVO:00002031	The Netherlands	GAZ	GAZ:00002946	52.367	degree	UO	UO:0000185	4.9	degree	UO	UO:0000185	read from Source Name	City name CDP.Amsterdam	Europe	Amsterdam
GEA	anthropogenic habitat	ENVO	ENVO:00002031	The Netherlands	GAZ	GAZ:00002946	52.367	degree	UO	UO:0000185	4.9	degree	UO	UO:0000185	read from Source Name	City name GEA.Amsterdam	Europe	Amsterdam
UITP	anthropogenic habitat	ENVO	ENVO:00002031	The Netherlands	GAZ	GAZ:00002946	52.367	degree	UO	UO:0000185	4.9	degree	UO	UO:0000185	read from Source Name	City name UITP.Amsterdam	Europe	Amsterdam
CDP2016	anthropogenic habitat	ENVO	ENVO:00002031	The Netherlands	GAZ	GAZ:00002946	52.367	degree	UO	UO:0000185	4.9	degree	UO	UO:0000185	read from Source Name	Definition CDP.Amsterdam	Europe	Amsterdam
CDP2016	anthropogenic habitat	ENVO	ENVO:00002031	The Netherlands	GAZ	GAZ:00002946	52.367	degree	UO	UO:0000185	4.9	degree	UO	UO:0000185	read from Source Name	Reporting year CDP.Amsterdam	Europe	Amsterdam
CDP2016	anthropogenic habitat	ENVO	ENVO:00002031	The Netherlands	GAZ	GAZ:00002946	52.367	degree	UO	UO:0000185	4.9	degree	UO	UO:0000185	read from Source Name	Scope-1 GHG emissions tCO2 or tCO2-eq.Amsterdam	Europe	Amsterdam
assigned value	anthropogenic habitat	ENVO	ENVO:00002031	The Netherlands	GAZ	GAZ:00002946	52.367	degree	UO	UO:0000185	4.9	degree	UO	UO:0000185	assigned	Scope-1 source dataset.Amsterdam	Europe	Amsterdam
CDP2016	anthropogenic habitat	ENVO	ENVO:00002031	The Netherlands	GAZ	GAZ:00002946	52.367	degree	UO	UO:0000185	4.9	degree	UO	UO:0000185	read from Source Name	Scope-1 GHG emissions units.Amsterdam	Europe	Amsterdam
CDP2016	anthropogenic habitat	ENVO	ENVO:00002031	The Netherlands	GAZ	GAZ:00002946	52.367	degree	UO	UO:0000185	4.9	degree	UO	UO:0000185	read from Source Name	Year of emission.Amsterdam	Europe	Amsterdam
CDP2016	anthropogenic habitat	ENVO	ENVO:00002031	The Netherlands	GAZ	GAZ:00002946	52.367	degree	UO	UO:0000185	4.9	degree	UO	UO:0000185	read from Source Name	Emissions protocol.Amsterdam	Europe	Amsterdam
CDP2016	anthropogenic habitat	ENVO	ENVO:00002031	The Netherlands	GAZ	GAZ:00002946	52.367	degree	UO	UO:0000185	4.9	degree	UO	UO:0000185	read from Source Name	Gases included CDP.Amsterdam	Europe	Amsterdam
CDP2016	anthropogenic habitat	ENVO	ENVO:00002031	The Netherlands	GAZ	GAZ:00002946	52.367	degree	UO	UO:0000185	4.9	degree	UO	UO:0000185	read from Source Name	Methodology details CDP.Amsterdam	Europe	Amsterdam
CDP2016	anthropogenic habitat	ENVO	ENVO:00002031	The Netherlands	GAZ	GAZ:00002946	52.367	degree	UO	UO:0000185	4.9	degree	UO	UO:0000185	read from Source Name	Increase/Decrease from last year CDP.Amsterdam	Europe	Amsterdam
CDP2016	anthropogenic habitat	ENVO	ENVO:00002031	The Netherlands	GAZ	GAZ:00002946	52.367	degree	UO	UO:0000185	4.9	degree	UO	UO:0000185	read from Source Name	Reason for increase/decrease in emissions CDP.Amsterdam	Europe	Amsterdam
CDP2016	anthropogenic habitat	ENVO	ENVO:00002031	The Netherlands	GAZ	GAZ:00002946	52.367	degree	UO	UO:0000185	4.9	degree	UO	UO:0000185	assigned	CDP2016 data edited CDP.Amsterdam	Europe	Amsterdam
CDP2016	anthropogenic habitat	ENVO	ENVO:00002031	The Netherlands	GAZ	GAZ:00002946	52.367	degree	UO	UO:0000185	4.9	degree	UO	UO:0000185	read from Source Name	Scope-2 CDP tCO2-eq.Amsterdam	Europe	Amsterdam
CDP2016	anthropogenic habitat	ENVO	ENVO:00002031	The Netherlands	GAZ	GAZ:00002946	52.367	degree	UO	UO:0000185	4.9	degree	UO	UO:0000185	read from Source Name	Total emissions CDP tCO2-eq.Amsterdam	Europe	Amsterdam
CDP2016	anthropogenic habitat	ENVO	ENVO:00002031	The Netherlands	GAZ	GAZ:00002946	52.367	degree	UO	UO:0000185	4.9	degree	UO	UO:0000185	read from Source Name	City location CDP degrees.Amsterdam	Europe	Amsterdam
OTHERS	anthropogenic habitat	ENVO	ENVO:00002031	The Netherlands	GAZ	GAZ:00002946	52.367	degree	UO	UO:0000185	4.9	degree	UO	UO:0000185	read from Source Name	Latitude others degrees.Amsterdam	Europe	Amsterdam
OTHERS	anthropogenic habitat	ENVO	ENVO:00002031	The Netherlands	GAZ	GAZ:00002946	52.367	degree	UO	UO:0000185	4.9	degree	UO	UO:0000185	read from Source Name	Longitude others degrees.Amsterdam	Europe	Amsterdam
OTHERS	anthropogenic habitat	ENVO	ENVO:00002031	The Netherlands	GAZ	GAZ:00002946	52.367	degree	UO	UO:0000185	4.9	degree	UO	UO:0000185	read from Source Name	Coordinate source others.Amsterdam	Europe	Amsterdam
CDP2016	anthropogenic habitat	ENVO	ENVO:00002031	The Netherlands	GAZ	GAZ:00002946	52.367	degree	UO	UO:0000185	4.9	degree	UO	UO:0000185	read from Source Name	Country.Amsterdam	Europe	Amsterdam
CDP2016	anthropogenic habitat	ENVO	ENVO:00002031	The Netherlands	GAZ	GAZ:00002946	52.367	degree	UO	UO:0000185	4.9	degree	UO	UO:0000185	read from Source Name	Region.Amsterdam	Europe	Amsterdam
CDP2016	anthropogenic habitat	ENVO	ENVO:00002031	The Netherlands	GAZ	GAZ:00002946	52.367	degree	UO	UO:0000185	4.9	degree	UO	UO:0000185	read from Source Name	Population CDP.Amsterdam	Europe	Amsterdam
CDP2016	anthropogenic habitat	ENVO	ENVO:00002031	The Netherlands	GAZ	GAZ:00002946	52.367	degree	UO	UO:0000185	4.9	degree	UO	UO:0000185	read from Source Name	Population year CDP.Amsterdam	Europe	Amsterdam
GEA	anthropogenic habitat	ENVO	ENVO:00002031	The Netherlands	GAZ	GAZ:00002946	52.367	degree	UO	UO:0000185	4.9	degree	UO	UO:0000185	read from Source Name	Population GEA.Amsterdam	Europe	Amsterdam
UITP	anthropogenic habitat	ENVO	ENVO:00002031	The Netherlands	GAZ	GAZ:00002946	52.367	degree	UO	UO:0000185	4.9	degree	UO	UO:0000185	read from Source Name	Population UITP.Amsterdam	Europe	Amsterdam
OTHERS	anthropogenic habitat	ENVO	ENVO:00002031	The Netherlands	GAZ	GAZ:00002946	52.367	degree	UO	UO:0000185	4.9	degree	UO	UO:0000185	read from Source Name	Population others.Amsterdam	Europe	Amsterdam
OTHERS	anthropogenic habitat	ENVO	ENVO:00002031	The Netherlands	GAZ	GAZ:00002946	52.367	degree	UO	UO:0000185	4.9	degree	UO	UO:0000185	read from Source Name	Population year others.Amsterdam	Europe	Amsterdam
OTHERS	anthropogenic habitat	ENVO	ENVO:00002031	The Netherlands	GAZ	GAZ:00002946	52.367	degree	UO	UO:0000185	4.9	degree	UO	UO:0000185	read from Source Name	Population source others.Amsterdam	Europe	Amsterdam
GEA	anthropogenic habitat	ENVO	ENVO:00002031	The Netherlands	GAZ	GAZ:00002946	52.367	degree	UO	UO:0000185	4.9	degree	UO	UO:0000185	assigned	Ancillary from GEA.Amsterdam	Europe	Amsterdam
CDP2016	anthropogenic habitat	ENVO	ENVO:00002031	The Netherlands	GAZ	GAZ:00002946	52.367	degree	UO	UO:0000185	4.9	degree	UO	UO:0000185	read from Source Name	City area CDP km2.Amsterdam	Europe	Amsterdam
GEA	anthropogenic habitat	ENVO	ENVO:00002031	The Netherlands	GAZ	GAZ:00002946	52.367	degree	UO	UO:0000185	4.9	degree	UO	UO:0000185	read from Source Name	City area GEA km2.Amsterdam	Europe	Amsterdam
OTHERS	anthropogenic habitat	ENVO	ENVO:00002031	The Netherlands	GAZ	GAZ:00002946	52.367	degree	UO	UO:0000185	4.9	degree	UO	UO:0000185	read from Source Name	City area others km2.Amsterdam	Europe	Amsterdam
OTHERS	anthropogenic habitat	ENVO	ENVO:00002031	The Netherlands	GAZ	GAZ:00002946	52.367	degree	UO	UO:0000185	4.9	degree	UO	UO:0000185	read from Source Name	City area source year others.Amsterdam	Europe	Amsterdam
OTHERS	anthropogenic habitat	ENVO	ENVO:00002031	The Netherlands	GAZ	GAZ:00002946	52.367	degree	UO	UO:0000185	4.9	degree	UO	UO:0000185	read from Source Name	City area source others.Amsterdam	Europe	Amsterdam
GEA	anthropogenic habitat	ENVO	ENVO:00002031	The Netherlands	GAZ	GAZ:00002946	52.367	degree	UO	UO:0000185	4.9	degree	UO	UO:0000185	read from Source Name	Population density GEA people/km2.Amsterdam	Europe	Amsterdam
UITP	anthropogenic habitat	ENVO	ENVO:00002031	The Netherlands	GAZ	GAZ:00002946	52.367	degree	UO	UO:0000185	4.9	degree	UO	UO:0000185	read from Source Name	Population density UITP people/km2.Amsterdam	Europe	Amsterdam
GEA	anthropogenic habitat	ENVO	ENVO:00002031	The Netherlands	GAZ	GAZ:00002946	52.367	degree	UO	UO:0000185	4.9	degree	UO	UO:0000185	read from Source Name	Population/sqrtarea GEA people/km.Amsterdam	Europe	Amsterdam
CDP2016	anthropogenic habitat	ENVO	ENVO:00002031	The Netherlands	GAZ	GAZ:00002946	52.367	degree	UO	UO:0000185	4.9	degree	UO	UO:0000185	read from Source Name	Average altitude m.Amsterdam	Europe	Amsterdam
CDP2016	anthropogenic habitat	ENVO	ENVO:00002031	The Netherlands	GAZ	GAZ:00002946	52.367	degree	UO	UO:0000185	4.9	degree	UO	UO:0000185	read from Source Name	Average annual temperature CDP degrees Celsius.Amsterdam	Europe	Amsterdam
GEA	anthropogenic habitat	ENVO	ENVO:00002031	The Netherlands	GAZ	GAZ:00002946	52.367	degree	UO	UO:0000185	4.9	degree	UO	UO:0000185	read from Source Name	Weather station ID GEA.Amsterdam	Europe	Amsterdam
GEA	anthropogenic habitat	ENVO	ENVO:00002031	The Netherlands	GAZ	GAZ:00002946	52.367	degree	UO	UO:0000185	4.9	degree	UO	UO:0000185	read from Source Name	CDD 23C GEA degrees C × days.Amsterdam	Europe	Amsterdam
GEA	anthropogenic habitat	ENVO	ENVO:00002031	The Netherlands	GAZ	GAZ:00002946	52.367	degree	UO	UO:0000185	4.9	degree	UO	UO:0000185	read from Source Name	HDD 15.5C GEA degrees C × days.Amsterdam	Europe	Amsterdam
clim	anthropogenic habitat	ENVO	ENVO:00002031	The Netherlands	GAZ	GAZ:00002946	52.367	degree	UO	UO:0000185	4.9	degree	UO	UO:0000185	read from Source Name	HDD 15.5C clim degrees C × days.Amsterdam	Europe	Amsterdam
clim	anthropogenic habitat	ENVO	ENVO:00002031	The Netherlands	GAZ	GAZ:00002946	52.367	degree	UO	UO:0000185	4.9	degree	UO	UO:0000185	read from Source Name	CDD 23C clim degrees C × days.Amsterdam	Europe	Amsterdam
CDP2016	anthropogenic habitat	ENVO	ENVO:00002031	The Netherlands	GAZ	GAZ:00002946	52.367	degree	UO	UO:0000185	4.9	degree	UO	UO:0000185	read from Source Name	GDP CDP multiple units.Amsterdam	Europe	Amsterdam
CDP2016	anthropogenic habitat	ENVO	ENVO:00002031	The Netherlands	GAZ	GAZ:00002946	52.367	degree	UO	UO:0000185	4.9	degree	UO	UO:0000185	read from Source Name	GDP unit CDP.Amsterdam	Europe	Amsterdam
CDP2016	anthropogenic habitat	ENVO	ENVO:00002031	The Netherlands	GAZ	GAZ:00002946	52.367	degree	UO	UO:0000185	4.9	degree	UO	UO:0000185	read from Source Name	GDP year CDP.Amsterdam	Europe	Amsterdam
CDP2016	anthropogenic habitat	ENVO	ENVO:00002031	The Netherlands	GAZ	GAZ:00002946	52.367	degree	UO	UO:0000185	4.9	degree	UO	UO:0000185	read from Source Name	GDP source CDP.Amsterdam	Europe	Amsterdam
OTHERS	anthropogenic habitat	ENVO	ENVO:00002031	The Netherlands	GAZ	GAZ:00002946	52.367	degree	UO	UO:0000185	4.9	degree	UO	UO:0000185	read from Source Name	GDP-PPP others $BN.Amsterdam	Europe	Amsterdam
OTHERS	anthropogenic habitat	ENVO	ENVO:00002031	The Netherlands	GAZ	GAZ:00002946	52.367	degree	UO	UO:0000185	4.9	degree	UO	UO:0000185	read from Source Name	GDP-PPP/capita others USD/capita.Amsterdam	Europe	Amsterdam
OTHERS	anthropogenic habitat	ENVO	ENVO:00002031	The Netherlands	GAZ	GAZ:00002946	52.367	degree	UO	UO:0000185	4.9	degree	UO	UO:0000185	read from Source Name	GDP-PPP source others.Amsterdam	Europe	Amsterdam
OTHERS	anthropogenic habitat	ENVO	ENVO:00002031	The Netherlands	GAZ	GAZ:00002946	52.367	degree	UO	UO:0000185	4.9	degree	UO	UO:0000185	read from Source Name	GDP-PPP year others.Amsterdam	Europe	Amsterdam
OTHERS	anthropogenic habitat	ENVO	ENVO:00002031	The Netherlands	GAZ	GAZ:00002946	52.367	degree	UO	UO:0000185	4.9	degree	UO	UO:0000185	read from Source Name	nGDP others $BN.Amsterdam	Europe	Amsterdam
OTHERS	anthropogenic habitat	ENVO	ENVO:00002031	The Netherlands	GAZ	GAZ:00002946	52.367	degree	UO	UO:0000185	4.9	degree	UO	UO:0000185	read from Source Name	nGDP/capita others USD/capita.Amsterdam	Europe	Amsterdam
OTHERS	anthropogenic habitat	ENVO	ENVO:00002031	The Netherlands	GAZ	GAZ:00002946	52.367	degree	UO	UO:0000185	4.9	degree	UO	UO:0000185	read from Source Name	nGDP source others.Amsterdam	Europe	Amsterdam
OTHERS	anthropogenic habitat	ENVO	ENVO:00002031	The Netherlands	GAZ	GAZ:00002946	52.367	degree	UO	UO:0000185	4.9	degree	UO	UO:0000185	read from Source Name	nGDP year others.Amsterdam	Europe	Amsterdam
GEA	anthropogenic habitat	ENVO	ENVO:00002031	The Netherlands	GAZ	GAZ:00002946	52.367	degree	UO	UO:0000185	4.9	degree	UO	UO:0000185	read from Source Name	GDP-PPP/capita GEA USD/year.Amsterdam	Europe	Amsterdam
UITP	anthropogenic habitat	ENVO	ENVO:00002031	The Netherlands	GAZ	GAZ:00002946	52.367	degree	UO	UO:0000185	4.9	degree	UO	UO:0000185	read from Source Name	GDP-PPP/capita UITP USD/year.Amsterdam	Europe	Amsterdam
GEA	anthropogenic habitat	ENVO	ENVO:00002031	The Netherlands	GAZ	GAZ:00002946	52.367	degree	UO	UO:0000185	4.9	degree	UO	UO:0000185	read from Source Name	Total final consumption per capita GEA GJ/capita/yr.Amsterdam	Europe	Amsterdam
GEA	anthropogenic habitat	ENVO	ENVO:00002031	The Netherlands	GAZ	GAZ:00002946	52.367	degree	UO	UO:0000185	4.9	degree	UO	UO:0000185	read from Source Name	Diesel price GEA USD/liter.Amsterdam	Europe	Amsterdam
GEA	anthropogenic habitat	ENVO	ENVO:00002031	The Netherlands	GAZ	GAZ:00002946	52.367	degree	UO	UO:0000185	4.9	degree	UO	UO:0000185	read from Source Name	Gasoline price GEA USD/liter.Amsterdam	Europe	Amsterdam
GEA	anthropogenic habitat	ENVO	ENVO:00002031	The Netherlands	GAZ	GAZ:00002946	52.367	degree	UO	UO:0000185	4.9	degree	UO	UO:0000185	read from Source Name	Center of commerce index GEA dimensionless.Amsterdam	Europe	Amsterdam
GEA	anthropogenic habitat	ENVO	ENVO:00002031	The Netherlands	GAZ	GAZ:00002946	52.367	degree	UO	UO:0000185	4.9	degree	UO	UO:0000185	read from Source Name	Household size GEA people/household.Amsterdam	Europe	Amsterdam
GEA	anthropogenic habitat	ENVO	ENVO:00002031	The Netherlands	GAZ	GAZ:00002946	52.367	degree	UO	UO:0000185	4.9	degree	UO	UO:0000185	read from Source Name	Household size year GEA.Amsterdam	Europe	Amsterdam
GEA	anthropogenic habitat	ENVO	ENVO:00002031	The Netherlands	GAZ	GAZ:00002946	52.367	degree	UO	UO:0000185	4.9	degree	UO	UO:0000185	read from Source Name	Household source GEA.Amsterdam	Europe	Amsterdam
GEA	anthropogenic habitat	ENVO	ENVO:00002031	The Netherlands	GAZ	GAZ:00002946	52.367	degree	UO	UO:0000185	4.9	degree	UO	UO:0000185	read from Source Name	Urbanization ratio GEA percent.Amsterdam	Europe	Amsterdam
GEA	anthropogenic habitat	ENVO	ENVO:00002031	The Netherlands	GAZ	GAZ:00002946	52.367	degree	UO	UO:0000185	4.9	degree	UO	UO:0000185	read from Source Name	Water bounded GEA.Amsterdam	Europe	Amsterdam
OTHERS	anthropogenic habitat	ENVO	ENVO:00002031	The Netherlands	GAZ	GAZ:00002946	52.367	degree	UO	UO:0000185	4.9	degree	UO	UO:0000185	read from Source Name	Mean one-way travel time others minutes.Amsterdam	Europe	Amsterdam
OTHERS	anthropogenic habitat	ENVO	ENVO:00002031	The Netherlands	GAZ	GAZ:00002946	52.367	degree	UO	UO:0000185	4.9	degree	UO	UO:0000185	read from Source Name	Mean one-way travel time year others.Amsterdam	Europe	Amsterdam
OTHERS	anthropogenic habitat	ENVO	ENVO:00002031	The Netherlands	GAZ	GAZ:00002946	52.367	degree	UO	UO:0000185	4.9	degree	UO	UO:0000185	read from Source Name	Mean one-way travel time source others.Amsterdam	Europe	Amsterdam
OTHERS	anthropogenic habitat	ENVO	ENVO:00002031	The Netherlands	GAZ	GAZ:00002946	52.367	degree	UO	UO:0000185	4.9	degree	UO	UO:0000185	read from Source Name	Diesel price 2014 others USD/liter.Amsterdam	Europe	Amsterdam
OTHERS	anthropogenic habitat	ENVO	ENVO:00002031	The Netherlands	GAZ	GAZ:00002946	52.367	degree	UO	UO:0000185	4.9	degree	UO	UO:0000185	read from Source Name	Gasoline price 2014 others USD/liter.Amsterdam	Europe	Amsterdam
OTHERS	anthropogenic habitat	ENVO	ENVO:00002031	The Netherlands	GAZ	GAZ:00002946	52.367	degree	UO	UO:0000185	4.9	degree	UO	UO:0000185	read from Source Name	Household size others people/household.Amsterdam	Europe	Amsterdam
OTHERS	anthropogenic habitat	ENVO	ENVO:00002031	The Netherlands	GAZ	GAZ:00002946	52.367	degree	UO	UO:0000185	4.9	degree	UO	UO:0000185	read from Source Name	Household size year others.Amsterdam	Europe	Amsterdam
OTHERS	anthropogenic habitat	ENVO	ENVO:00002031	The Netherlands	GAZ	GAZ:00002946	52.367	degree	UO	UO:0000185	4.9	degree	UO	UO:0000185	read from Source Name	Household size source others.Amsterdam	Europe	Amsterdam
INRIX	anthropogenic habitat	ENVO	ENVO:00002031	The Netherlands	GAZ	GAZ:00002946	52.367	degree	UO	UO:0000185	4.9	degree	UO	UO:0000185	read from Source Name	Congestion rank INRIX dimensionless.Amsterdam	Europe	Amsterdam
INRIX	anthropogenic habitat	ENVO	ENVO:00002031	The Netherlands	GAZ	GAZ:00002946	52.367	degree	UO	UO:0000185	4.9	degree	UO	UO:0000185	read from Source Name	Peak hours spent in congestion INRIX hours.Amsterdam	Europe	Amsterdam
INRIX	anthropogenic habitat	ENVO	ENVO:00002031	The Netherlands	GAZ	GAZ:00002946	52.367	degree	UO	UO:0000185	4.9	degree	UO	UO:0000185	read from Source Name	INRIX congestion index INRIX dimensionless.Amsterdam	Europe	Amsterdam
INRIX	anthropogenic habitat	ENVO	ENVO:00002031	The Netherlands	GAZ	GAZ:00002946	52.367	degree	UO	UO:0000185	4.9	degree	UO	UO:0000185	read from Source Name	Average congestion rate INRIX percent.Amsterdam	Europe	Amsterdam
TomTom	anthropogenic habitat	ENVO	ENVO:00002031	The Netherlands	GAZ	GAZ:00002946	52.367	degree	UO	UO:0000185	4.9	degree	UO	UO:0000185	read from Source Name	Congestion rank TomTom dimensionless.Amsterdam	Europe	Amsterdam
TomTom	anthropogenic habitat	ENVO	ENVO:00002031	The Netherlands	GAZ	GAZ:00002946	52.367	degree	UO	UO:0000185	4.9	degree	UO	UO:0000185	read from Source Name	Congestion level TomTom × 100 percent.Amsterdam	Europe	Amsterdam
TomTom	anthropogenic habitat	ENVO	ENVO:00002031	The Netherlands	GAZ	GAZ:00002946	52.367	degree	UO	UO:0000185	4.9	degree	UO	UO:0000185	read from Source Name	Congestion change TomTom × 100 percent.Amsterdam	Europe	Amsterdam
TomTom	anthropogenic habitat	ENVO	ENVO:00002031	The Netherlands	GAZ	GAZ:00002946	52.367	degree	UO	UO:0000185	4.9	degree	UO	UO:0000185	read from Source Name	Morning peak TomTom percent.Amsterdam	Europe	Amsterdam
TomTom	anthropogenic habitat	ENVO	ENVO:00002031	The Netherlands	GAZ	GAZ:00002946	52.367	degree	UO	UO:0000185	4.9	degree	UO	UO:0000185	read from Source Name	Evening peak TomTom percent.Amsterdam	Europe	Amsterdam
IESE	anthropogenic habitat	ENVO	ENVO:00002031	The Netherlands	GAZ	GAZ:00002946	52.367	degree	UO	UO:0000185	4.9	degree	UO	UO:0000185	read from Source Name	Economy IESE dimensionless.Amsterdam	Europe	Amsterdam
IESE	anthropogenic habitat	ENVO	ENVO:00002031	The Netherlands	GAZ	GAZ:00002946	52.367	degree	UO	UO:0000185	4.9	degree	UO	UO:0000185	read from Source Name	Environment IESE dimensionless.Amsterdam	Europe	Amsterdam
IESE	anthropogenic habitat	ENVO	ENVO:00002031	The Netherlands	GAZ	GAZ:00002946	52.367	degree	UO	UO:0000185	4.9	degree	UO	UO:0000185	read from Source Name	Governance IESE dimensionless.Amsterdam	Europe	Amsterdam
IESE	anthropogenic habitat	ENVO	ENVO:00002031	The Netherlands	GAZ	GAZ:00002946	52.367	degree	UO	UO:0000185	4.9	degree	UO	UO:0000185	read from Source Name	Human capital IESE dimensionless.Amsterdam	Europe	Amsterdam
IESE	anthropogenic habitat	ENVO	ENVO:00002031	The Netherlands	GAZ	GAZ:00002946	52.367	degree	UO	UO:0000185	4.9	degree	UO	UO:0000185	read from Source Name	International impact IESE dimensionless.Amsterdam	Europe	Amsterdam
IESE	anthropogenic habitat	ENVO	ENVO:00002031	The Netherlands	GAZ	GAZ:00002946	52.367	degree	UO	UO:0000185	4.9	degree	UO	UO:0000185	read from Source Name	Mobility and transportation IESE dimensionless.Amsterdam	Europe	Amsterdam
IESE	anthropogenic habitat	ENVO	ENVO:00002031	The Netherlands	GAZ	GAZ:00002946	52.367	degree	UO	UO:0000185	4.9	degree	UO	UO:0000185	read from Source Name	Public management IESE dimensionless.Amsterdam	Europe	Amsterdam
IESE	anthropogenic habitat	ENVO	ENVO:00002031	The Netherlands	GAZ	GAZ:00002946	52.367	degree	UO	UO:0000185	4.9	degree	UO	UO:0000185	read from Source Name	Social cohesion IESE dimensionless.Amsterdam	Europe	Amsterdam
IESE	anthropogenic habitat	ENVO	ENVO:00002031	The Netherlands	GAZ	GAZ:00002946	52.367	degree	UO	UO:0000185	4.9	degree	UO	UO:0000185	read from Source Name	Technology IESE dimensionless.Amsterdam	Europe	Amsterdam
IESE	anthropogenic habitat	ENVO	ENVO:00002031	The Netherlands	GAZ	GAZ:00002946	52.367	degree	UO	UO:0000185	4.9	degree	UO	UO:0000185	read from Source Name	Urban planning IESE dimensionless.Amsterdam	Europe	Amsterdam
IESE	anthropogenic habitat	ENVO	ENVO:00002031	The Netherlands	GAZ	GAZ:00002946	52.367	degree	UO	UO:0000185	4.9	degree	UO	UO:0000185	read from Source Name	CIMI IESE dimensionless.Amsterdam	Europe	Amsterdam
IESE	anthropogenic habitat	ENVO	ENVO:00002031	The Netherlands	GAZ	GAZ:00002946	52.367	degree	UO	UO:0000185	4.9	degree	UO	UO:0000185	read from Source Name	CIMI ranking IESE dimensionless.Amsterdam	Europe	Amsterdam
IESE	anthropogenic habitat	ENVO	ENVO:00002031	The Netherlands	GAZ	GAZ:00002946	52.367	degree	UO	UO:0000185	4.9	degree	UO	UO:0000185	read from Source Name	CIMI performance IESE dimensionless.Amsterdam	Europe	Amsterdam
UEX	anthropogenic habitat	ENVO	ENVO:00002031	The Netherlands	GAZ	GAZ:00002946	52.367	degree	UO	UO:0000185	4.9	degree	UO	UO:0000185	read from Source Name	Urban area name UEX.Amsterdam	Europe	Amsterdam
UEX	anthropogenic habitat	ENVO	ENVO:00002031	The Netherlands	GAZ	GAZ:00002946	52.367	degree	UO	UO:0000185	4.9	degree	UO	UO:0000185	read from Source Name	Low BUA - 1990 UEX km2.Amsterdam	Europe	Amsterdam
UEX	anthropogenic habitat	ENVO	ENVO:00002031	The Netherlands	GAZ	GAZ:00002946	52.367	degree	UO	UO:0000185	4.9	degree	UO	UO:0000185	read from Source Name	Low BUA - 2000 UEX km2.Amsterdam	Europe	Amsterdam
UEX	anthropogenic habitat	ENVO	ENVO:00002031	The Netherlands	GAZ	GAZ:00002946	52.367	degree	UO	UO:0000185	4.9	degree	UO	UO:0000185	read from Source Name	Low BUA - 2014 UEX km2.Amsterdam	Europe	Amsterdam
UEX	anthropogenic habitat	ENVO	ENVO:00002031	The Netherlands	GAZ	GAZ:00002946	52.367	degree	UO	UO:0000185	4.9	degree	UO	UO:0000185	read from Source Name	High BUA - 1990 UEX km2.Amsterdam	Europe	Amsterdam
UEX	anthropogenic habitat	ENVO	ENVO:00002031	The Netherlands	GAZ	GAZ:00002946	52.367	degree	UO	UO:0000185	4.9	degree	UO	UO:0000185	read from Source Name	High BUA - 2000 UEX km2.Amsterdam	Europe	Amsterdam
UEX	anthropogenic habitat	ENVO	ENVO:00002031	The Netherlands	GAZ	GAZ:00002946	52.367	degree	UO	UO:0000185	4.9	degree	UO	UO:0000185	read from Source Name	High BUA - 2014 UEX km2.Amsterdam	Europe	Amsterdam
UEX	anthropogenic habitat	ENVO	ENVO:00002031	The Netherlands	GAZ	GAZ:00002946	52.367	degree	UO	UO:0000185	4.9	degree	UO	UO:0000185	read from Source Name	Low BUA percent - 1990 UEX percent.Amsterdam	Europe	Amsterdam
UEX	anthropogenic habitat	ENVO	ENVO:00002031	The Netherlands	GAZ	GAZ:00002946	52.367	degree	UO	UO:0000185	4.9	degree	UO	UO:0000185	read from Source Name	Low BUA percent - 2000 UEX percent.Amsterdam	Europe	Amsterdam
UEX	anthropogenic habitat	ENVO	ENVO:00002031	The Netherlands	GAZ	GAZ:00002946	52.367	degree	UO	UO:0000185	4.9	degree	UO	UO:0000185	read from Source Name	Low BUA percent - 2014 UEX percent.Amsterdam	Europe	Amsterdam
UEX	anthropogenic habitat	ENVO	ENVO:00002031	The Netherlands	GAZ	GAZ:00002946	52.367	degree	UO	UO:0000185	4.9	degree	UO	UO:0000185	read from Source Name	High BUA percent - 1990 UEX percent.Amsterdam	Europe	Amsterdam
UEX	anthropogenic habitat	ENVO	ENVO:00002031	The Netherlands	GAZ	GAZ:00002946	52.367	degree	UO	UO:0000185	4.9	degree	UO	UO:0000185	read from Source Name	High BUA percent - 2000 UEX percent.Amsterdam	Europe	Amsterdam
UEX	anthropogenic habitat	ENVO	ENVO:00002031	The Netherlands	GAZ	GAZ:00002946	52.367	degree	UO	UO:0000185	4.9	degree	UO	UO:0000185	read from Source Name	High BUA percent - 2014 UEX percent.Amsterdam	Europe	Amsterdam
UEX	anthropogenic habitat	ENVO	ENVO:00002031	The Netherlands	GAZ	GAZ:00002946	52.367	degree	UO	UO:0000185	4.9	degree	UO	UO:0000185	read from Source Name	Low BUA population density - 1990 UEX people/km2.Amsterdam	Europe	Amsterdam
UEX	anthropogenic habitat	ENVO	ENVO:00002031	The Netherlands	GAZ	GAZ:00002946	52.367	degree	UO	UO:0000185	4.9	degree	UO	UO:0000185	read from Source Name	High BUA population density - 1990 UEX people/km2.Amsterdam	Europe	Amsterdam
UEX	anthropogenic habitat	ENVO	ENVO:00002031	The Netherlands	GAZ	GAZ:00002946	52.367	degree	UO	UO:0000185	4.9	degree	UO	UO:0000185	read from Source Name	Low BUA population density - 2000 UEX people/km2.Amsterdam	Europe	Amsterdam
UEX	anthropogenic habitat	ENVO	ENVO:00002031	The Netherlands	GAZ	GAZ:00002946	52.367	degree	UO	UO:0000185	4.9	degree	UO	UO:0000185	read from Source Name	High BUA population density - 2000 UEX people/km2.Amsterdam	Europe	Amsterdam
UEX	anthropogenic habitat	ENVO	ENVO:00002031	The Netherlands	GAZ	GAZ:00002946	52.367	degree	UO	UO:0000185	4.9	degree	UO	UO:0000185	read from Source Name	Low BUA population density - 2014 UEX people/km2.Amsterdam	Europe	Amsterdam
UEX	anthropogenic habitat	ENVO	ENVO:00002031	The Netherlands	GAZ	GAZ:00002946	52.367	degree	UO	UO:0000185	4.9	degree	UO	UO:0000185	read from Source Name	High BUA population density - 2014 UEX people/km2.Amsterdam	Europe	Amsterdam
OTHERS	anthropogenic habitat	ENVO	ENVO:00002031	The Netherlands	GAZ	GAZ:00002946	52.367	degree	UO	UO:0000185	4.9	degree	UO	UO:0000185	read from Source Name	Exports others m3.Amsterdam	Europe	Amsterdam
OTHERS	anthropogenic habitat	ENVO	ENVO:00002031	The Netherlands	GAZ	GAZ:00002946	52.367	degree	UO	UO:0000185	4.9	degree	UO	UO:0000185	read from Source Name	Production others m3.Amsterdam	Europe	Amsterdam
OTHERS	anthropogenic habitat	ENVO	ENVO:00002031	The Netherlands	GAZ	GAZ:00002946	52.367	degree	UO	UO:0000185	4.9	degree	UO	UO:0000185	read from Source Name	Natgas Export/Production ratio others.Amsterdam	Europe	Amsterdam
OTHERS	anthropogenic habitat	ENVO	ENVO:00002031	The Netherlands	GAZ	GAZ:00002946	52.367	degree	UO	UO:0000185	4.9	degree	UO	UO:0000185	read from Source Name	CH4_waste/capita others tCH4/capita.Amsterdam	Europe	Amsterdam
OTHERS	anthropogenic habitat	ENVO	ENVO:00002031	The Netherlands	GAZ	GAZ:00002946	52.367	degree	UO	UO:0000185	4.9	degree	UO	UO:0000185	read from Source Name	CH4_wastenatgas/capita others tCH4/capita.Amsterdam	Europe	Amsterdam
OTHERS	anthropogenic habitat	ENVO	ENVO:00002031	The Netherlands	GAZ	GAZ:00002946	52.367	degree	UO	UO:0000185	4.9	degree	UO	UO:0000185	read from Source Name	Corrected CH4_wastenatgas/capita others tCH4/capita.Amsterdam	Europe	Amsterdam
OTHERS	anthropogenic habitat	ENVO	ENVO:00002031	The Netherlands	GAZ	GAZ:00002946	52.367	degree	UO	UO:0000185	4.9	degree	UO	UO:0000185	read from Source Name	Year from CIA others.Amsterdam	Europe	Amsterdam
CDP2016 and GEA	anthropogenic habitat	ENVO	ENVO:00002031	The Netherlands	GAZ	GAZ:00002946	52.367	degree	UO	UO:0000185	4.9	degree	UO	UO:0000185	Technical Validation	AQF CDP/GEA.Amsterdam	Europe	Amsterdam
CDP2016 and OTHERS	anthropogenic habitat	ENVO	ENVO:00002031	The Netherlands	GAZ	GAZ:00002946	52.367	degree	UO	UO:0000185	4.9	degree	UO	UO:0000185	Technical Validation	AQF CDP/OTHERS.Amsterdam	Europe	Amsterdam
CDP2016	anthropogenic habitat	ENVO	ENVO:00002031	The Netherlands	GAZ	GAZ:00002946	52.367	degree	UO	UO:0000185	4.9	degree	UO	UO:0000185	Technical Validation	PQF CDP.Amsterdam	Europe	Amsterdam
OTHERS	anthropogenic habitat	ENVO	ENVO:00002031	The Netherlands	GAZ	GAZ:00002946	52.367	degree	UO	UO:0000185	4.9	degree	UO	UO:0000185	Technical Validation	PQF OTHERS.Amsterdam	Europe	Amsterdam
GEA	anthropogenic habitat	ENVO	ENVO:00002031	The Netherlands	GAZ	GAZ:00002946	52.367	degree	UO	UO:0000185	4.9	degree	UO	UO:0000185	Technical Validation	HQF GEA.Amsterdam	Europe	Amsterdam
OTHERS	anthropogenic habitat	ENVO	ENVO:00002031	The Netherlands	GAZ	GAZ:00002946	52.367	degree	UO	UO:0000185	4.9	degree	UO	UO:0000185	Technical Validation	HQF OTHERS.Amsterdam	Europe	Amsterdam
PKU	anthropogenic habitat	ENVO	ENVO:00002031	China	GAZ	GAZ:00002845	41.11666667	degree	UO	UO:0000185	122.9833333	degree	UO	UO:0000185	read from Source Name	City name PKU.Anshan	East Asia	Anshan
PKU	anthropogenic habitat	ENVO	ENVO:00002031	China	GAZ	GAZ:00002845	41.11666667	degree	UO	UO:0000185	122.9833333	degree	UO	UO:0000185	read from Source Name	Scope-1 GHG emissions tCO2 or tCO2-eq.Anshan	East Asia	Anshan
assigned value	anthropogenic habitat	ENVO	ENVO:00002031	China	GAZ	GAZ:00002845	41.11666667	degree	UO	UO:0000185	122.9833333	degree	UO	UO:0000185	assigned	Scope-1 source dataset.Anshan	East Asia	Anshan
PKU	anthropogenic habitat	ENVO	ENVO:00002031	China	GAZ	GAZ:00002845	41.11666667	degree	UO	UO:0000185	122.9833333	degree	UO	UO:0000185	read from Source Name	Scope-1 GHG emissions units.Anshan	East Asia	Anshan
PKU	anthropogenic habitat	ENVO	ENVO:00002031	China	GAZ	GAZ:00002845	41.11666667	degree	UO	UO:0000185	122.9833333	degree	UO	UO:0000185	read from Source Name	Year of emission.Anshan	East Asia	Anshan
PKU	anthropogenic habitat	ENVO	ENVO:00002031	China	GAZ	GAZ:00002845	41.11666667	degree	UO	UO:0000185	122.9833333	degree	UO	UO:0000185	read from Source Name	Emissions protocol.Anshan	East Asia	Anshan
PKU	anthropogenic habitat	ENVO	ENVO:00002031	China	GAZ	GAZ:00002845	41.11666667	degree	UO	UO:0000185	122.9833333	degree	UO	UO:0000185	read from Source Name	CO2 emissions per capita PKU tCO2/capita.Anshan	East Asia	Anshan
OTHERS	anthropogenic habitat	ENVO	ENVO:00002031	China	GAZ	GAZ:00002845	41.11666667	degree	UO	UO:0000185	122.9833333	degree	UO	UO:0000185	read from Source Name	Latitude others degrees.Anshan	East Asia	Anshan
OTHERS	anthropogenic habitat	ENVO	ENVO:00002031	China	GAZ	GAZ:00002845	41.11666667	degree	UO	UO:0000185	122.9833333	degree	UO	UO:0000185	read from Source Name	Longitude others degrees.Anshan	East Asia	Anshan
OTHERS	anthropogenic habitat	ENVO	ENVO:00002031	China	GAZ	GAZ:00002845	41.11666667	degree	UO	UO:0000185	122.9833333	degree	UO	UO:0000185	read from Source Name	Coordinate source others.Anshan	East Asia	Anshan
PKU	anthropogenic habitat	ENVO	ENVO:00002031	China	GAZ	GAZ:00002845	41.11666667	degree	UO	UO:0000185	122.9833333	degree	UO	UO:0000185	read from Source Name	Country.Anshan	East Asia	Anshan
PKU	anthropogenic habitat	ENVO	ENVO:00002031	China	GAZ	GAZ:00002845	41.11666667	degree	UO	UO:0000185	122.9833333	degree	UO	UO:0000185	read from Source Name	Region.Anshan	East Asia	Anshan
PKU	anthropogenic habitat	ENVO	ENVO:00002031	China	GAZ	GAZ:00002845	41.11666667	degree	UO	UO:0000185	122.9833333	degree	UO	UO:0000185	read from Source Name	Urban population PKU.Anshan	East Asia	Anshan
OTHERS	anthropogenic habitat	ENVO	ENVO:00002031	China	GAZ	GAZ:00002845	41.11666667	degree	UO	UO:0000185	122.9833333	degree	UO	UO:0000185	read from Source Name	Population others.Anshan	East Asia	Anshan
OTHERS	anthropogenic habitat	ENVO	ENVO:00002031	China	GAZ	GAZ:00002845	41.11666667	degree	UO	UO:0000185	122.9833333	degree	UO	UO:0000185	read from Source Name	Population source others.Anshan	East Asia	Anshan
PKU	anthropogenic habitat	ENVO	ENVO:00002031	China	GAZ	GAZ:00002845	41.11666667	degree	UO	UO:0000185	122.9833333	degree	UO	UO:0000185	read from Source Name	Built-up area PKU km2.Anshan	East Asia	Anshan
OTHERS	anthropogenic habitat	ENVO	ENVO:00002031	China	GAZ	GAZ:00002845	41.11666667	degree	UO	UO:0000185	122.9833333	degree	UO	UO:0000185	read from Source Name	City area others km2.Anshan	East Asia	Anshan
OTHERS	anthropogenic habitat	ENVO	ENVO:00002031	China	GAZ	GAZ:00002845	41.11666667	degree	UO	UO:0000185	122.9833333	degree	UO	UO:0000185	read from Source Name	City area source others.Anshan	East Asia	Anshan
clim	anthropogenic habitat	ENVO	ENVO:00002031	China	GAZ	GAZ:00002845	41.11666667	degree	UO	UO:0000185	122.9833333	degree	UO	UO:0000185	read from Source Name	HDD 15.5C clim degrees C × days.Anshan	East Asia	Anshan
clim	anthropogenic habitat	ENVO	ENVO:00002031	China	GAZ	GAZ:00002845	41.11666667	degree	UO	UO:0000185	122.9833333	degree	UO	UO:0000185	read from Source Name	CDD 23C clim degrees C × days.Anshan	East Asia	Anshan
PKU	anthropogenic habitat	ENVO	ENVO:00002031	China	GAZ	GAZ:00002845	41.11666667	degree	UO	UO:0000185	122.9833333	degree	UO	UO:0000185	read from Source Name	GDP PKU 10000 RMB.Anshan	East Asia	Anshan
PKU	anthropogenic habitat	ENVO	ENVO:00002031	China	GAZ	GAZ:00002845	41.11666667	degree	UO	UO:0000185	122.9833333	degree	UO	UO:0000185	read from Source Name	Income per capita PKU RMB/capita.Anshan	East Asia	Anshan
OTHERS	anthropogenic habitat	ENVO	ENVO:00002031	China	GAZ	GAZ:00002845	41.11666667	degree	UO	UO:0000185	122.9833333	degree	UO	UO:0000185	read from Source Name	GDP-PPP others $BN.Anshan	East Asia	Anshan
OTHERS	anthropogenic habitat	ENVO	ENVO:00002031	China	GAZ	GAZ:00002845	41.11666667	degree	UO	UO:0000185	122.9833333	degree	UO	UO:0000185	read from Source Name	GDP-PPP source others.Anshan	East Asia	Anshan
OTHERS	anthropogenic habitat	ENVO	ENVO:00002031	China	GAZ	GAZ:00002845	41.11666667	degree	UO	UO:0000185	122.9833333	degree	UO	UO:0000185	read from Source Name	GDP-PPP year others.Anshan	East Asia	Anshan
OTHERS	anthropogenic habitat	ENVO	ENVO:00002031	China	GAZ	GAZ:00002845	41.11666667	degree	UO	UO:0000185	122.9833333	degree	UO	UO:0000185	read from Source Name	nGDP others $BN.Anshan	East Asia	Anshan
OTHERS	anthropogenic habitat	ENVO	ENVO:00002031	China	GAZ	GAZ:00002845	41.11666667	degree	UO	UO:0000185	122.9833333	degree	UO	UO:0000185	read from Source Name	nGDP/capita others USD/capita.Anshan	East Asia	Anshan
OTHERS	anthropogenic habitat	ENVO	ENVO:00002031	China	GAZ	GAZ:00002845	41.11666667	degree	UO	UO:0000185	122.9833333	degree	UO	UO:0000185	read from Source Name	nGDP source others.Anshan	East Asia	Anshan
OTHERS	anthropogenic habitat	ENVO	ENVO:00002031	China	GAZ	GAZ:00002845	41.11666667	degree	UO	UO:0000185	122.9833333	degree	UO	UO:0000185	read from Source Name	Diesel price 2014 others USD/liter.Anshan	East Asia	Anshan
OTHERS	anthropogenic habitat	ENVO	ENVO:00002031	China	GAZ	GAZ:00002845	41.11666667	degree	UO	UO:0000185	122.9833333	degree	UO	UO:0000185	read from Source Name	Gasoline price 2014 others USD/liter.Anshan	East Asia	Anshan
UEX	anthropogenic habitat	ENVO	ENVO:00002031	China	GAZ	GAZ:00002845	41.11666667	degree	UO	UO:0000185	122.9833333	degree	UO	UO:0000185	read from Source Name	Urban area name UEX.Anshan	East Asia	Anshan
UEX	anthropogenic habitat	ENVO	ENVO:00002031	China	GAZ	GAZ:00002845	41.11666667	degree	UO	UO:0000185	122.9833333	degree	UO	UO:0000185	read from Source Name	Low BUA - 1990 UEX km2.Anshan	East Asia	Anshan
UEX	anthropogenic habitat	ENVO	ENVO:00002031	China	GAZ	GAZ:00002845	41.11666667	degree	UO	UO:0000185	122.9833333	degree	UO	UO:0000185	read from Source Name	Low BUA - 2000 UEX km2.Anshan	East Asia	Anshan
UEX	anthropogenic habitat	ENVO	ENVO:00002031	China	GAZ	GAZ:00002845	41.11666667	degree	UO	UO:0000185	122.9833333	degree	UO	UO:0000185	read from Source Name	Low BUA - 2014 UEX km2.Anshan	East Asia	Anshan
UEX	anthropogenic habitat	ENVO	ENVO:00002031	China	GAZ	GAZ:00002845	41.11666667	degree	UO	UO:0000185	122.9833333	degree	UO	UO:0000185	read from Source Name	High BUA - 1990 UEX km2.Anshan	East Asia	Anshan
UEX	anthropogenic habitat	ENVO	ENVO:00002031	China	GAZ	GAZ:00002845	41.11666667	degree	UO	UO:0000185	122.9833333	degree	UO	UO:0000185	read from Source Name	High BUA - 2000 UEX km2.Anshan	East Asia	Anshan
UEX	anthropogenic habitat	ENVO	ENVO:00002031	China	GAZ	GAZ:00002845	41.11666667	degree	UO	UO:0000185	122.9833333	degree	UO	UO:0000185	read from Source Name	High BUA - 2014 UEX km2.Anshan	East Asia	Anshan
UEX	anthropogenic habitat	ENVO	ENVO:00002031	China	GAZ	GAZ:00002845	41.11666667	degree	UO	UO:0000185	122.9833333	degree	UO	UO:0000185	read from Source Name	Low BUA percent - 1990 UEX percent.Anshan	East Asia	Anshan
UEX	anthropogenic habitat	ENVO	ENVO:00002031	China	GAZ	GAZ:00002845	41.11666667	degree	UO	UO:0000185	122.9833333	degree	UO	UO:0000185	read from Source Name	Low BUA percent - 2000 UEX percent.Anshan	East Asia	Anshan
UEX	anthropogenic habitat	ENVO	ENVO:00002031	China	GAZ	GAZ:00002845	41.11666667	degree	UO	UO:0000185	122.9833333	degree	UO	UO:0000185	read from Source Name	Low BUA percent - 2014 UEX percent.Anshan	East Asia	Anshan
UEX	anthropogenic habitat	ENVO	ENVO:00002031	China	GAZ	GAZ:00002845	41.11666667	degree	UO	UO:0000185	122.9833333	degree	UO	UO:0000185	read from Source Name	High BUA percent - 1990 UEX percent.Anshan	East Asia	Anshan
UEX	anthropogenic habitat	ENVO	ENVO:00002031	China	GAZ	GAZ:00002845	41.11666667	degree	UO	UO:0000185	122.9833333	degree	UO	UO:0000185	read from Source Name	High BUA percent - 2000 UEX percent.Anshan	East Asia	Anshan
UEX	anthropogenic habitat	ENVO	ENVO:00002031	China	GAZ	GAZ:00002845	41.11666667	degree	UO	UO:0000185	122.9833333	degree	UO	UO:0000185	read from Source Name	High BUA percent - 2014 UEX percent.Anshan	East Asia	Anshan
UEX	anthropogenic habitat	ENVO	ENVO:00002031	China	GAZ	GAZ:00002845	41.11666667	degree	UO	UO:0000185	122.9833333	degree	UO	UO:0000185	read from Source Name	Low BUA population density - 1990 UEX people/km2.Anshan	East Asia	Anshan
UEX	anthropogenic habitat	ENVO	ENVO:00002031	China	GAZ	GAZ:00002845	41.11666667	degree	UO	UO:0000185	122.9833333	degree	UO	UO:0000185	read from Source Name	High BUA population density - 1990 UEX people/km2.Anshan	East Asia	Anshan
UEX	anthropogenic habitat	ENVO	ENVO:00002031	China	GAZ	GAZ:00002845	41.11666667	degree	UO	UO:0000185	122.9833333	degree	UO	UO:0000185	read from Source Name	Low BUA population density - 2000 UEX people/km2.Anshan	East Asia	Anshan
UEX	anthropogenic habitat	ENVO	ENVO:00002031	China	GAZ	GAZ:00002845	41.11666667	degree	UO	UO:0000185	122.9833333	degree	UO	UO:0000185	read from Source Name	High BUA population density - 2000 UEX people/km2.Anshan	East Asia	Anshan
UEX	anthropogenic habitat	ENVO	ENVO:00002031	China	GAZ	GAZ:00002845	41.11666667	degree	UO	UO:0000185	122.9833333	degree	UO	UO:0000185	read from Source Name	Low BUA population density - 2014 UEX people/km2.Anshan	East Asia	Anshan
UEX	anthropogenic habitat	ENVO	ENVO:00002031	China	GAZ	GAZ:00002845	41.11666667	degree	UO	UO:0000185	122.9833333	degree	UO	UO:0000185	read from Source Name	High BUA population density - 2014 UEX people/km2.Anshan	East Asia	Anshan
PKU and OTHERS	anthropogenic habitat	ENVO	ENVO:00002031	China	GAZ	GAZ:00002845	41.11666667	degree	UO	UO:0000185	122.9833333	degree	UO	UO:0000185	Technical Validation	AQF PKU/OTHERS.Anshan	East Asia	Anshan
PKU	anthropogenic habitat	ENVO	ENVO:00002031	China	GAZ	GAZ:00002845	36.1	degree	UO	UO:0000185	114.3333333	degree	UO	UO:0000185	read from Source Name	City name PKU.Anyang	East Asia	Anyang
PKU	anthropogenic habitat	ENVO	ENVO:00002031	China	GAZ	GAZ:00002845	36.1	degree	UO	UO:0000185	114.3333333	degree	UO	UO:0000185	read from Source Name	Scope-1 GHG emissions tCO2 or tCO2-eq.Anyang	East Asia	Anyang
assigned value	anthropogenic habitat	ENVO	ENVO:00002031	China	GAZ	GAZ:00002845	36.1	degree	UO	UO:0000185	114.3333333	degree	UO	UO:0000185	assigned	Scope-1 source dataset.Anyang	East Asia	Anyang
PKU	anthropogenic habitat	ENVO	ENVO:00002031	China	GAZ	GAZ:00002845	36.1	degree	UO	UO:0000185	114.3333333	degree	UO	UO:0000185	read from Source Name	Scope-1 GHG emissions units.Anyang	East Asia	Anyang
PKU	anthropogenic habitat	ENVO	ENVO:00002031	China	GAZ	GAZ:00002845	36.1	degree	UO	UO:0000185	114.3333333	degree	UO	UO:0000185	read from Source Name	Year of emission.Anyang	East Asia	Anyang
PKU	anthropogenic habitat	ENVO	ENVO:00002031	China	GAZ	GAZ:00002845	36.1	degree	UO	UO:0000185	114.3333333	degree	UO	UO:0000185	read from Source Name	Emissions protocol.Anyang	East Asia	Anyang
PKU	anthropogenic habitat	ENVO	ENVO:00002031	China	GAZ	GAZ:00002845	36.1	degree	UO	UO:0000185	114.3333333	degree	UO	UO:0000185	read from Source Name	CO2 emissions per capita PKU tCO2/capita.Anyang	East Asia	Anyang
OTHERS	anthropogenic habitat	ENVO	ENVO:00002031	China	GAZ	GAZ:00002845	36.1	degree	UO	UO:0000185	114.3333333	degree	UO	UO:0000185	read from Source Name	Latitude others degrees.Anyang	East Asia	Anyang
OTHERS	anthropogenic habitat	ENVO	ENVO:00002031	China	GAZ	GAZ:00002845	36.1	degree	UO	UO:0000185	114.3333333	degree	UO	UO:0000185	read from Source Name	Longitude others degrees.Anyang	East Asia	Anyang
OTHERS	anthropogenic habitat	ENVO	ENVO:00002031	China	GAZ	GAZ:00002845	36.1	degree	UO	UO:0000185	114.3333333	degree	UO	UO:0000185	read from Source Name	Coordinate source others.Anyang	East Asia	Anyang
PKU	anthropogenic habitat	ENVO	ENVO:00002031	China	GAZ	GAZ:00002845	36.1	degree	UO	UO:0000185	114.3333333	degree	UO	UO:0000185	read from Source Name	Country.Anyang	East Asia	Anyang
PKU	anthropogenic habitat	ENVO	ENVO:00002031	China	GAZ	GAZ:00002845	36.1	degree	UO	UO:0000185	114.3333333	degree	UO	UO:0000185	read from Source Name	Region.Anyang	East Asia	Anyang
PKU	anthropogenic habitat	ENVO	ENVO:00002031	China	GAZ	GAZ:00002845	36.1	degree	UO	UO:0000185	114.3333333	degree	UO	UO:0000185	read from Source Name	Urban population PKU.Anyang	East Asia	Anyang
OTHERS	anthropogenic habitat	ENVO	ENVO:00002031	China	GAZ	GAZ:00002845	36.1	degree	UO	UO:0000185	114.3333333	degree	UO	UO:0000185	read from Source Name	Population others.Anyang	East Asia	Anyang
OTHERS	anthropogenic habitat	ENVO	ENVO:00002031	China	GAZ	GAZ:00002845	36.1	degree	UO	UO:0000185	114.3333333	degree	UO	UO:0000185	read from Source Name	Population source others.Anyang	East Asia	Anyang
PKU	anthropogenic habitat	ENVO	ENVO:00002031	China	GAZ	GAZ:00002845	36.1	degree	UO	UO:0000185	114.3333333	degree	UO	UO:0000185	read from Source Name	Built-up area PKU km2.Anyang	East Asia	Anyang
OTHERS	anthropogenic habitat	ENVO	ENVO:00002031	China	GAZ	GAZ:00002845	36.1	degree	UO	UO:0000185	114.3333333	degree	UO	UO:0000185	read from Source Name	City area others km2.Anyang	East Asia	Anyang
OTHERS	anthropogenic habitat	ENVO	ENVO:00002031	China	GAZ	GAZ:00002845	36.1	degree	UO	UO:0000185	114.3333333	degree	UO	UO:0000185	read from Source Name	City area source others.Anyang	East Asia	Anyang
clim	anthropogenic habitat	ENVO	ENVO:00002031	China	GAZ	GAZ:00002845	36.1	degree	UO	UO:0000185	114.3333333	degree	UO	UO:0000185	read from Source Name	HDD 15.5C clim degrees C × days.Anyang	East Asia	Anyang
clim	anthropogenic habitat	ENVO	ENVO:00002031	China	GAZ	GAZ:00002845	36.1	degree	UO	UO:0000185	114.3333333	degree	UO	UO:0000185	read from Source Name	CDD 23C clim degrees C × days.Anyang	East Asia	Anyang
PKU	anthropogenic habitat	ENVO	ENVO:00002031	China	GAZ	GAZ:00002845	36.1	degree	UO	UO:0000185	114.3333333	degree	UO	UO:0000185	read from Source Name	GDP PKU 10000 RMB.Anyang	East Asia	Anyang
PKU	anthropogenic habitat	ENVO	ENVO:00002031	China	GAZ	GAZ:00002845	36.1	degree	UO	UO:0000185	114.3333333	degree	UO	UO:0000185	read from Source Name	Income per capita PKU RMB/capita.Anyang	East Asia	Anyang
OTHERS	anthropogenic habitat	ENVO	ENVO:00002031	China	GAZ	GAZ:00002845	36.1	degree	UO	UO:0000185	114.3333333	degree	UO	UO:0000185	read from Source Name	GDP-PPP year others.Anyang	East Asia	Anyang
OTHERS	anthropogenic habitat	ENVO	ENVO:00002031	China	GAZ	GAZ:00002845	36.1	degree	UO	UO:0000185	114.3333333	degree	UO	UO:0000185	read from Source Name	nGDP others $BN.Anyang	East Asia	Anyang
OTHERS	anthropogenic habitat	ENVO	ENVO:00002031	China	GAZ	GAZ:00002845	36.1	degree	UO	UO:0000185	114.3333333	degree	UO	UO:0000185	read from Source Name	nGDP/capita others USD/capita.Anyang	East Asia	Anyang
OTHERS	anthropogenic habitat	ENVO	ENVO:00002031	China	GAZ	GAZ:00002845	36.1	degree	UO	UO:0000185	114.3333333	degree	UO	UO:0000185	read from Source Name	nGDP source others.Anyang	East Asia	Anyang
OTHERS	anthropogenic habitat	ENVO	ENVO:00002031	China	GAZ	GAZ:00002845	36.1	degree	UO	UO:0000185	114.3333333	degree	UO	UO:0000185	read from Source Name	Diesel price 2014 others USD/liter.Anyang	East Asia	Anyang
OTHERS	anthropogenic habitat	ENVO	ENVO:00002031	China	GAZ	GAZ:00002845	36.1	degree	UO	UO:0000185	114.3333333	degree	UO	UO:0000185	read from Source Name	Gasoline price 2014 others USD/liter.Anyang	East Asia	Anyang
UEX	anthropogenic habitat	ENVO	ENVO:00002031	China	GAZ	GAZ:00002845	36.1	degree	UO	UO:0000185	114.3333333	degree	UO	UO:0000185	read from Source Name	Urban area name UEX.Anyang	East Asia	Anyang
UEX	anthropogenic habitat	ENVO	ENVO:00002031	China	GAZ	GAZ:00002845	36.1	degree	UO	UO:0000185	114.3333333	degree	UO	UO:0000185	read from Source Name	Low BUA - 1990 UEX km2.Anyang	East Asia	Anyang
UEX	anthropogenic habitat	ENVO	ENVO:00002031	China	GAZ	GAZ:00002845	36.1	degree	UO	UO:0000185	114.3333333	degree	UO	UO:0000185	read from Source Name	Low BUA - 2000 UEX km2.Anyang	East Asia	Anyang
UEX	anthropogenic habitat	ENVO	ENVO:00002031	China	GAZ	GAZ:00002845	36.1	degree	UO	UO:0000185	114.3333333	degree	UO	UO:0000185	read from Source Name	Low BUA - 2014 UEX km2.Anyang	East Asia	Anyang
UEX	anthropogenic habitat	ENVO	ENVO:00002031	China	GAZ	GAZ:00002845	36.1	degree	UO	UO:0000185	114.3333333	degree	UO	UO:0000185	read from Source Name	High BUA - 1990 UEX km2.Anyang	East Asia	Anyang
UEX	anthropogenic habitat	ENVO	ENVO:00002031	China	GAZ	GAZ:00002845	36.1	degree	UO	UO:0000185	114.3333333	degree	UO	UO:0000185	read from Source Name	High BUA - 2000 UEX km2.Anyang	East Asia	Anyang
UEX	anthropogenic habitat	ENVO	ENVO:00002031	China	GAZ	GAZ:00002845	36.1	degree	UO	UO:0000185	114.3333333	degree	UO	UO:0000185	read from Source Name	High BUA - 2014 UEX km2.Anyang	East Asia	Anyang
UEX	anthropogenic habitat	ENVO	ENVO:00002031	China	GAZ	GAZ:00002845	36.1	degree	UO	UO:0000185	114.3333333	degree	UO	UO:0000185	read from Source Name	Low BUA percent - 1990 UEX percent.Anyang	East Asia	Anyang
UEX	anthropogenic habitat	ENVO	ENVO:00002031	China	GAZ	GAZ:00002845	36.1	degree	UO	UO:0000185	114.3333333	degree	UO	UO:0000185	read from Source Name	Low BUA percent - 2000 UEX percent.Anyang	East Asia	Anyang
UEX	anthropogenic habitat	ENVO	ENVO:00002031	China	GAZ	GAZ:00002845	36.1	degree	UO	UO:0000185	114.3333333	degree	UO	UO:0000185	read from Source Name	Low BUA percent - 2014 UEX percent.Anyang	East Asia	Anyang
UEX	anthropogenic habitat	ENVO	ENVO:00002031	China	GAZ	GAZ:00002845	36.1	degree	UO	UO:0000185	114.3333333	degree	UO	UO:0000185	read from Source Name	High BUA percent - 1990 UEX percent.Anyang	East Asia	Anyang
UEX	anthropogenic habitat	ENVO	ENVO:00002031	China	GAZ	GAZ:00002845	36.1	degree	UO	UO:0000185	114.3333333	degree	UO	UO:0000185	read from Source Name	High BUA percent - 2000 UEX percent.Anyang	East Asia	Anyang
UEX	anthropogenic habitat	ENVO	ENVO:00002031	China	GAZ	GAZ:00002845	36.1	degree	UO	UO:0000185	114.3333333	degree	UO	UO:0000185	read from Source Name	High BUA percent - 2014 UEX percent.Anyang	East Asia	Anyang
UEX	anthropogenic habitat	ENVO	ENVO:00002031	China	GAZ	GAZ:00002845	36.1	degree	UO	UO:0000185	114.3333333	degree	UO	UO:0000185	read from Source Name	Low BUA population density - 1990 UEX people/km2.Anyang	East Asia	Anyang
UEX	anthropogenic habitat	ENVO	ENVO:00002031	China	GAZ	GAZ:00002845	36.1	degree	UO	UO:0000185	114.3333333	degree	UO	UO:0000185	read from Source Name	High BUA population density - 1990 UEX people/km2.Anyang	East Asia	Anyang
UEX	anthropogenic habitat	ENVO	ENVO:00002031	China	GAZ	GAZ:00002845	36.1	degree	UO	UO:0000185	114.3333333	degree	UO	UO:0000185	read from Source Name	Low BUA population density - 2000 UEX people/km2.Anyang	East Asia	Anyang
UEX	anthropogenic habitat	ENVO	ENVO:00002031	China	GAZ	GAZ:00002845	36.1	degree	UO	UO:0000185	114.3333333	degree	UO	UO:0000185	read from Source Name	High BUA population density - 2000 UEX people/km2.Anyang	East Asia	Anyang
UEX	anthropogenic habitat	ENVO	ENVO:00002031	China	GAZ	GAZ:00002845	36.1	degree	UO	UO:0000185	114.3333333	degree	UO	UO:0000185	read from Source Name	Low BUA population density - 2014 UEX people/km2.Anyang	East Asia	Anyang
UEX	anthropogenic habitat	ENVO	ENVO:00002031	China	GAZ	GAZ:00002845	36.1	degree	UO	UO:0000185	114.3333333	degree	UO	UO:0000185	read from Source Name	High BUA population density - 2014 UEX people/km2.Anyang	East Asia	Anyang
PKU and OTHERS	anthropogenic habitat	ENVO	ENVO:00002031	China	GAZ	GAZ:00002845	36.1	degree	UO	UO:0000185	114.3333333	degree	UO	UO:0000185	Technical Validation	AQF PKU/OTHERS.Anyang	East Asia	Anyang
CDP2016	anthropogenic habitat	ENVO	ENVO:00002031	United States of America	GAZ	GAZ:00002459	38.881	degree	UO	UO:0000185	-77.1372613	degree	UO	UO:0000185	read from Source Name	City name CDP.Arlington, VA	North America	Arlington, VA
CDP2016	anthropogenic habitat	ENVO	ENVO:00002031	United States of America	GAZ	GAZ:00002459	38.881	degree	UO	UO:0000185	-77.1372613	degree	UO	UO:0000185	read from Source Name	Definition CDP.Arlington, VA	North America	Arlington, VA
CDP2016	anthropogenic habitat	ENVO	ENVO:00002031	United States of America	GAZ	GAZ:00002459	38.881	degree	UO	UO:0000185	-77.1372613	degree	UO	UO:0000185	read from Source Name	Reporting year CDP.Arlington, VA	North America	Arlington, VA
CDP2016	anthropogenic habitat	ENVO	ENVO:00002031	United States of America	GAZ	GAZ:00002459	38.881	degree	UO	UO:0000185	-77.1372613	degree	UO	UO:0000185	read from Source Name	Scope-1 GHG emissions tCO2 or tCO2-eq.Arlington, VA	North America	Arlington, VA
assigned value	anthropogenic habitat	ENVO	ENVO:00002031	United States of America	GAZ	GAZ:00002459	38.881	degree	UO	UO:0000185	-77.1372613	degree	UO	UO:0000185	assigned	Scope-1 source dataset.Arlington, VA	North America	Arlington, VA
CDP2016	anthropogenic habitat	ENVO	ENVO:00002031	United States of America	GAZ	GAZ:00002459	38.881	degree	UO	UO:0000185	-77.1372613	degree	UO	UO:0000185	read from Source Name	Scope-1 GHG emissions units.Arlington, VA	North America	Arlington, VA
CDP2016	anthropogenic habitat	ENVO	ENVO:00002031	United States of America	GAZ	GAZ:00002459	38.881	degree	UO	UO:0000185	-77.1372613	degree	UO	UO:0000185	read from Source Name	Year of emission.Arlington, VA	North America	Arlington, VA
CDP2016	anthropogenic habitat	ENVO	ENVO:00002031	United States of America	GAZ	GAZ:00002459	38.881	degree	UO	UO:0000185	-77.1372613	degree	UO	UO:0000185	read from Source Name	Emissions protocol.Arlington, VA	North America	Arlington, VA
CDP2016	anthropogenic habitat	ENVO	ENVO:00002031	United States of America	GAZ	GAZ:00002459	38.881	degree	UO	UO:0000185	-77.1372613	degree	UO	UO:0000185	read from Source Name	Gases included CDP.Arlington, VA	North America	Arlington, VA
CDP2016	anthropogenic habitat	ENVO	ENVO:00002031	United States of America	GAZ	GAZ:00002459	38.881	degree	UO	UO:0000185	-77.1372613	degree	UO	UO:0000185	read from Source Name	Methodology details CDP.Arlington, VA	North America	Arlington, VA
CDP2016	anthropogenic habitat	ENVO	ENVO:00002031	United States of America	GAZ	GAZ:00002459	38.881	degree	UO	UO:0000185	-77.1372613	degree	UO	UO:0000185	read from Source Name	Increase/Decrease from last year CDP.Arlington, VA	North America	Arlington, VA
CDP2016	anthropogenic habitat	ENVO	ENVO:00002031	United States of America	GAZ	GAZ:00002459	38.881	degree	UO	UO:0000185	-77.1372613	degree	UO	UO:0000185	read from Source Name	Reason for increase/decrease in emissions CDP.Arlington, VA	North America	Arlington, VA
CDP2016	anthropogenic habitat	ENVO	ENVO:00002031	United States of America	GAZ	GAZ:00002459	38.881	degree	UO	UO:0000185	-77.1372613	degree	UO	UO:0000185	assigned	CDP2016 data edited CDP.Arlington, VA	North America	Arlington, VA
CDP2016	anthropogenic habitat	ENVO	ENVO:00002031	United States of America	GAZ	GAZ:00002459	38.881	degree	UO	UO:0000185	-77.1372613	degree	UO	UO:0000185	read from Source Name	Scope-2 CDP tCO2-eq.Arlington, VA	North America	Arlington, VA
CDP2016	anthropogenic habitat	ENVO	ENVO:00002031	United States of America	GAZ	GAZ:00002459	38.881	degree	UO	UO:0000185	-77.1372613	degree	UO	UO:0000185	read from Source Name	Total emissions CDP tCO2-eq.Arlington, VA	North America	Arlington, VA
CDP2016	anthropogenic habitat	ENVO	ENVO:00002031	United States of America	GAZ	GAZ:00002459	38.881	degree	UO	UO:0000185	-77.1372613	degree	UO	UO:0000185	read from Source Name	City location CDP degrees.Arlington, VA	North America	Arlington, VA
OTHERS	anthropogenic habitat	ENVO	ENVO:00002031	United States of America	GAZ	GAZ:00002459	38.881	degree	UO	UO:0000185	-77.1372613	degree	UO	UO:0000185	read from Source Name	Latitude others degrees.Arlington, VA	North America	Arlington, VA
OTHERS	anthropogenic habitat	ENVO	ENVO:00002031	United States of America	GAZ	GAZ:00002459	38.881	degree	UO	UO:0000185	-77.1372613	degree	UO	UO:0000185	read from Source Name	Longitude others degrees.Arlington, VA	North America	Arlington, VA
OTHERS	anthropogenic habitat	ENVO	ENVO:00002031	United States of America	GAZ	GAZ:00002459	38.881	degree	UO	UO:0000185	-77.1372613	degree	UO	UO:0000185	read from Source Name	Coordinate source others.Arlington, VA	North America	Arlington, VA
CDP2016	anthropogenic habitat	ENVO	ENVO:00002031	United States of America	GAZ	GAZ:00002459	38.881	degree	UO	UO:0000185	-77.1372613	degree	UO	UO:0000185	read from Source Name	Country.Arlington, VA	North America	Arlington, VA
CDP2016	anthropogenic habitat	ENVO	ENVO:00002031	United States of America	GAZ	GAZ:00002459	38.881	degree	UO	UO:0000185	-77.1372613	degree	UO	UO:0000185	read from Source Name	Region.Arlington, VA	North America	Arlington, VA
CDP2016	anthropogenic habitat	ENVO	ENVO:00002031	United States of America	GAZ	GAZ:00002459	38.881	degree	UO	UO:0000185	-77.1372613	degree	UO	UO:0000185	read from Source Name	Population CDP.Arlington, VA	North America	Arlington, VA
CDP2016	anthropogenic habitat	ENVO	ENVO:00002031	United States of America	GAZ	GAZ:00002459	38.881	degree	UO	UO:0000185	-77.1372613	degree	UO	UO:0000185	read from Source Name	Population year CDP.Arlington, VA	North America	Arlington, VA
OTHERS	anthropogenic habitat	ENVO	ENVO:00002031	United States of America	GAZ	GAZ:00002459	38.881	degree	UO	UO:0000185	-77.1372613	degree	UO	UO:0000185	read from Source Name	Population others.Arlington, VA	North America	Arlington, VA
OTHERS	anthropogenic habitat	ENVO	ENVO:00002031	United States of America	GAZ	GAZ:00002459	38.881	degree	UO	UO:0000185	-77.1372613	degree	UO	UO:0000185	read from Source Name	Population year others.Arlington, VA	North America	Arlington, VA
OTHERS	anthropogenic habitat	ENVO	ENVO:00002031	United States of America	GAZ	GAZ:00002459	38.881	degree	UO	UO:0000185	-77.1372613	degree	UO	UO:0000185	read from Source Name	Population source others.Arlington, VA	North America	Arlington, VA
CDP2016	anthropogenic habitat	ENVO	ENVO:00002031	United States of America	GAZ	GAZ:00002459	38.881	degree	UO	UO:0000185	-77.1372613	degree	UO	UO:0000185	read from Source Name	City area CDP km2.Arlington, VA	North America	Arlington, VA
OTHERS	anthropogenic habitat	ENVO	ENVO:00002031	United States of America	GAZ	GAZ:00002459	38.881	degree	UO	UO:0000185	-77.1372613	degree	UO	UO:0000185	read from Source Name	City area others km2.Arlington, VA	North America	Arlington, VA
OTHERS	anthropogenic habitat	ENVO	ENVO:00002031	United States of America	GAZ	GAZ:00002459	38.881	degree	UO	UO:0000185	-77.1372613	degree	UO	UO:0000185	read from Source Name	City area source year others.Arlington, VA	North America	Arlington, VA
OTHERS	anthropogenic habitat	ENVO	ENVO:00002031	United States of America	GAZ	GAZ:00002459	38.881	degree	UO	UO:0000185	-77.1372613	degree	UO	UO:0000185	read from Source Name	City area source others.Arlington, VA	North America	Arlington, VA
CDP2016	anthropogenic habitat	ENVO	ENVO:00002031	United States of America	GAZ	GAZ:00002459	38.881	degree	UO	UO:0000185	-77.1372613	degree	UO	UO:0000185	read from Source Name	Average altitude m.Arlington, VA	North America	Arlington, VA
CDP2016	anthropogenic habitat	ENVO	ENVO:00002031	United States of America	GAZ	GAZ:00002459	38.881	degree	UO	UO:0000185	-77.1372613	degree	UO	UO:0000185	read from Source Name	Average annual temperature CDP degrees Celsius.Arlington, VA	North America	Arlington, VA
clim	anthropogenic habitat	ENVO	ENVO:00002031	United States of America	GAZ	GAZ:00002459	38.881	degree	UO	UO:0000185	-77.1372613	degree	UO	UO:0000185	read from Source Name	HDD 15.5C clim degrees C × days.Arlington, VA	North America	Arlington, VA
clim	anthropogenic habitat	ENVO	ENVO:00002031	United States of America	GAZ	GAZ:00002459	38.881	degree	UO	UO:0000185	-77.1372613	degree	UO	UO:0000185	read from Source Name	CDD 23C clim degrees C × days.Arlington, VA	North America	Arlington, VA
CDP2016	anthropogenic habitat	ENVO	ENVO:00002031	United States of America	GAZ	GAZ:00002459	38.881	degree	UO	UO:0000185	-77.1372613	degree	UO	UO:0000185	read from Source Name	GDP CDP multiple units.Arlington, VA	North America	Arlington, VA
CDP2016	anthropogenic habitat	ENVO	ENVO:00002031	United States of America	GAZ	GAZ:00002459	38.881	degree	UO	UO:0000185	-77.1372613	degree	UO	UO:0000185	read from Source Name	GDP unit CDP.Arlington, VA	North America	Arlington, VA
CDP2016	anthropogenic habitat	ENVO	ENVO:00002031	United States of America	GAZ	GAZ:00002459	38.881	degree	UO	UO:0000185	-77.1372613	degree	UO	UO:0000185	read from Source Name	GDP year CDP.Arlington, VA	North America	Arlington, VA
CDP2016	anthropogenic habitat	ENVO	ENVO:00002031	United States of America	GAZ	GAZ:00002459	38.881	degree	UO	UO:0000185	-77.1372613	degree	UO	UO:0000185	read from Source Name	GDP source CDP.Arlington, VA	North America	Arlington, VA
OTHERS	anthropogenic habitat	ENVO	ENVO:00002031	United States of America	GAZ	GAZ:00002459	38.881	degree	UO	UO:0000185	-77.1372613	degree	UO	UO:0000185	read from Source Name	GDP-PPP year others.Arlington, VA	North America	Arlington, VA
OTHERS	anthropogenic habitat	ENVO	ENVO:00002031	United States of America	GAZ	GAZ:00002459	38.881	degree	UO	UO:0000185	-77.1372613	degree	UO	UO:0000185	read from Source Name	nGDP others $BN.Arlington, VA	North America	Arlington, VA
OTHERS	anthropogenic habitat	ENVO	ENVO:00002031	United States of America	GAZ	GAZ:00002459	38.881	degree	UO	UO:0000185	-77.1372613	degree	UO	UO:0000185	read from Source Name	nGDP source others.Arlington, VA	North America	Arlington, VA
OTHERS	anthropogenic habitat	ENVO	ENVO:00002031	United States of America	GAZ	GAZ:00002459	38.881	degree	UO	UO:0000185	-77.1372613	degree	UO	UO:0000185	read from Source Name	Mean one-way travel time others minutes.Arlington, VA	North America	Arlington, VA
OTHERS	anthropogenic habitat	ENVO	ENVO:00002031	United States of America	GAZ	GAZ:00002459	38.881	degree	UO	UO:0000185	-77.1372613	degree	UO	UO:0000185	read from Source Name	Mean one-way travel time year others.Arlington, VA	North America	Arlington, VA
OTHERS	anthropogenic habitat	ENVO	ENVO:00002031	United States of America	GAZ	GAZ:00002459	38.881	degree	UO	UO:0000185	-77.1372613	degree	UO	UO:0000185	read from Source Name	Diesel price 2014 others USD/liter.Arlington, VA	North America	Arlington, VA
OTHERS	anthropogenic habitat	ENVO	ENVO:00002031	United States of America	GAZ	GAZ:00002459	38.881	degree	UO	UO:0000185	-77.1372613	degree	UO	UO:0000185	read from Source Name	Gasoline price 2014 others USD/liter.Arlington, VA	North America	Arlington, VA
OTHERS	anthropogenic habitat	ENVO	ENVO:00002031	United States of America	GAZ	GAZ:00002459	38.881	degree	UO	UO:0000185	-77.1372613	degree	UO	UO:0000185	read from Source Name	Household size others people/household.Arlington, VA	North America	Arlington, VA
OTHERS	anthropogenic habitat	ENVO	ENVO:00002031	United States of America	GAZ	GAZ:00002459	38.881	degree	UO	UO:0000185	-77.1372613	degree	UO	UO:0000185	read from Source Name	Household size year others.Arlington, VA	North America	Arlington, VA
OTHERS	anthropogenic habitat	ENVO	ENVO:00002031	United States of America	GAZ	GAZ:00002459	38.881	degree	UO	UO:0000185	-77.1372613	degree	UO	UO:0000185	read from Source Name	Household size source others.Arlington, VA	North America	Arlington, VA
UEX	anthropogenic habitat	ENVO	ENVO:00002031	United States of America	GAZ	GAZ:00002459	38.881	degree	UO	UO:0000185	-77.1372613	degree	UO	UO:0000185	read from Source Name	Urban area name UEX.Arlington, VA	North America	Arlington, VA
OTHERS	anthropogenic habitat	ENVO	ENVO:00002031	United States of America	GAZ	GAZ:00002459	38.881	degree	UO	UO:0000185	-77.1372613	degree	UO	UO:0000185	read from Source Name	Exports others m3.Arlington, VA	North America	Arlington, VA
OTHERS	anthropogenic habitat	ENVO	ENVO:00002031	United States of America	GAZ	GAZ:00002459	38.881	degree	UO	UO:0000185	-77.1372613	degree	UO	UO:0000185	read from Source Name	Production others m3.Arlington, VA	North America	Arlington, VA
OTHERS	anthropogenic habitat	ENVO	ENVO:00002031	United States of America	GAZ	GAZ:00002459	38.881	degree	UO	UO:0000185	-77.1372613	degree	UO	UO:0000185	read from Source Name	Natgas Export/Production ratio others.Arlington, VA	North America	Arlington, VA
OTHERS	anthropogenic habitat	ENVO	ENVO:00002031	United States of America	GAZ	GAZ:00002459	38.881	degree	UO	UO:0000185	-77.1372613	degree	UO	UO:0000185	read from Source Name	CH4_waste/capita others tCH4/capita.Arlington, VA	North America	Arlington, VA
OTHERS	anthropogenic habitat	ENVO	ENVO:00002031	United States of America	GAZ	GAZ:00002459	38.881	degree	UO	UO:0000185	-77.1372613	degree	UO	UO:0000185	read from Source Name	CH4_wastenatgas/capita others tCH4/capita.Arlington, VA	North America	Arlington, VA
OTHERS	anthropogenic habitat	ENVO	ENVO:00002031	United States of America	GAZ	GAZ:00002459	38.881	degree	UO	UO:0000185	-77.1372613	degree	UO	UO:0000185	read from Source Name	Corrected CH4_wastenatgas/capita others tCH4/capita.Arlington, VA	North America	Arlington, VA
CDP2016 and OTHERS	anthropogenic habitat	ENVO	ENVO:00002031	United States of America	GAZ	GAZ:00002459	38.881	degree	UO	UO:0000185	-77.1372613	degree	UO	UO:0000185	Technical Validation	AQF CDP/OTHERS.Arlington, VA	North America	Arlington, VA
CDP2016	anthropogenic habitat	ENVO	ENVO:00002031	United States of America	GAZ	GAZ:00002459	38.881	degree	UO	UO:0000185	-77.1372613	degree	UO	UO:0000185	Technical Validation	PQF CDP.Arlington, VA	North America	Arlington, VA
OTHERS	anthropogenic habitat	ENVO	ENVO:00002031	United States of America	GAZ	GAZ:00002459	38.881	degree	UO	UO:0000185	-77.1372613	degree	UO	UO:0000185	Technical Validation	PQF OTHERS.Arlington, VA	North America	Arlington, VA
OTHERS	anthropogenic habitat	ENVO	ENVO:00002031	United States of America	GAZ	GAZ:00002459	38.881	degree	UO	UO:0000185	-77.1372613	degree	UO	UO:0000185	Technical Validation	HQF OTHERS.Arlington, VA	North America	Arlington, VA
CDP2016	anthropogenic habitat	ENVO	ENVO:00002031	United States of America	GAZ	GAZ:00002459	39.195	degree	UO	UO:0000185	-106.837002	degree	UO	UO:0000185	read from Source Name	City name CDP.Aspen and Pitkin County	North America	Aspen and Pitkin County
CDP2016	anthropogenic habitat	ENVO	ENVO:00002031	United States of America	GAZ	GAZ:00002459	39.195	degree	UO	UO:0000185	-106.837002	degree	UO	UO:0000185	read from Source Name	Definition CDP.Aspen and Pitkin County	North America	Aspen and Pitkin County
CDP2016	anthropogenic habitat	ENVO	ENVO:00002031	United States of America	GAZ	GAZ:00002459	39.195	degree	UO	UO:0000185	-106.837002	degree	UO	UO:0000185	read from Source Name	Reporting year CDP.Aspen and Pitkin County	North America	Aspen and Pitkin County
assigned value	anthropogenic habitat	ENVO	ENVO:00002031	United States of America	GAZ	GAZ:00002459	39.195	degree	UO	UO:0000185	-106.837002	degree	UO	UO:0000185	assigned	Scope-1 source dataset.Aspen and Pitkin County	North America	Aspen and Pitkin County
CDP2016	anthropogenic habitat	ENVO	ENVO:00002031	United States of America	GAZ	GAZ:00002459	39.195	degree	UO	UO:0000185	-106.837002	degree	UO	UO:0000185	read from Source Name	Scope-1 GHG emissions units.Aspen and Pitkin County	North America	Aspen and Pitkin County
CDP2016	anthropogenic habitat	ENVO	ENVO:00002031	United States of America	GAZ	GAZ:00002459	39.195	degree	UO	UO:0000185	-106.837002	degree	UO	UO:0000185	read from Source Name	Year of emission.Aspen and Pitkin County	North America	Aspen and Pitkin County
CDP2016	anthropogenic habitat	ENVO	ENVO:00002031	United States of America	GAZ	GAZ:00002459	39.195	degree	UO	UO:0000185	-106.837002	degree	UO	UO:0000185	read from Source Name	Emissions protocol.Aspen and Pitkin County	North America	Aspen and Pitkin County
CDP2016	anthropogenic habitat	ENVO	ENVO:00002031	United States of America	GAZ	GAZ:00002459	39.195	degree	UO	UO:0000185	-106.837002	degree	UO	UO:0000185	read from Source Name	Gases included CDP.Aspen and Pitkin County	North America	Aspen and Pitkin County
CDP2016	anthropogenic habitat	ENVO	ENVO:00002031	United States of America	GAZ	GAZ:00002459	39.195	degree	UO	UO:0000185	-106.837002	degree	UO	UO:0000185	read from Source Name	Increase/Decrease from last year CDP.Aspen and Pitkin County	North America	Aspen and Pitkin County
CDP2016	anthropogenic habitat	ENVO	ENVO:00002031	United States of America	GAZ	GAZ:00002459	39.195	degree	UO	UO:0000185	-106.837002	degree	UO	UO:0000185	read from Source Name	Reason for increase/decrease in emissions CDP.Aspen and Pitkin County	North America	Aspen and Pitkin County
CDP2016	anthropogenic habitat	ENVO	ENVO:00002031	United States of America	GAZ	GAZ:00002459	39.195	degree	UO	UO:0000185	-106.837002	degree	UO	UO:0000185	assigned	CDP2016 data edited CDP.Aspen and Pitkin County	North America	Aspen and Pitkin County
CDP2016	anthropogenic habitat	ENVO	ENVO:00002031	United States of America	GAZ	GAZ:00002459	39.195	degree	UO	UO:0000185	-106.837002	degree	UO	UO:0000185	read from Source Name	Total emissions CDP tCO2-eq.Aspen and Pitkin County	North America	Aspen and Pitkin County
CDP2016	anthropogenic habitat	ENVO	ENVO:00002031	United States of America	GAZ	GAZ:00002459	39.195	degree	UO	UO:0000185	-106.837002	degree	UO	UO:0000185	read from Source Name	City location CDP degrees.Aspen and Pitkin County	North America	Aspen and Pitkin County
OTHERS	anthropogenic habitat	ENVO	ENVO:00002031	United States of America	GAZ	GAZ:00002459	39.195	degree	UO	UO:0000185	-106.837002	degree	UO	UO:0000185	read from Source Name	Latitude others degrees.Aspen and Pitkin County	North America	Aspen and Pitkin County
OTHERS	anthropogenic habitat	ENVO	ENVO:00002031	United States of America	GAZ	GAZ:00002459	39.195	degree	UO	UO:0000185	-106.837002	degree	UO	UO:0000185	read from Source Name	Longitude others degrees.Aspen and Pitkin County	North America	Aspen and Pitkin County
OTHERS	anthropogenic habitat	ENVO	ENVO:00002031	United States of America	GAZ	GAZ:00002459	39.195	degree	UO	UO:0000185	-106.837002	degree	UO	UO:0000185	read from Source Name	Coordinate source others.Aspen and Pitkin County	North America	Aspen and Pitkin County
CDP2016	anthropogenic habitat	ENVO	ENVO:00002031	United States of America	GAZ	GAZ:00002459	39.195	degree	UO	UO:0000185	-106.837002	degree	UO	UO:0000185	read from Source Name	Country.Aspen and Pitkin County	North America	Aspen and Pitkin County
CDP2016	anthropogenic habitat	ENVO	ENVO:00002031	United States of America	GAZ	GAZ:00002459	39.195	degree	UO	UO:0000185	-106.837002	degree	UO	UO:0000185	read from Source Name	Region.Aspen and Pitkin County	North America	Aspen and Pitkin County
CDP2016	anthropogenic habitat	ENVO	ENVO:00002031	United States of America	GAZ	GAZ:00002459	39.195	degree	UO	UO:0000185	-106.837002	degree	UO	UO:0000185	read from Source Name	Population CDP.Aspen and Pitkin County	North America	Aspen and Pitkin County
CDP2016	anthropogenic habitat	ENVO	ENVO:00002031	United States of America	GAZ	GAZ:00002459	39.195	degree	UO	UO:0000185	-106.837002	degree	UO	UO:0000185	read from Source Name	Population year CDP.Aspen and Pitkin County	North America	Aspen and Pitkin County
OTHERS	anthropogenic habitat	ENVO	ENVO:00002031	United States of America	GAZ	GAZ:00002459	39.195	degree	UO	UO:0000185	-106.837002	degree	UO	UO:0000185	read from Source Name	Population others.Aspen and Pitkin County	North America	Aspen and Pitkin County
OTHERS	anthropogenic habitat	ENVO	ENVO:00002031	United States of America	GAZ	GAZ:00002459	39.195	degree	UO	UO:0000185	-106.837002	degree	UO	UO:0000185	read from Source Name	Population year others.Aspen and Pitkin County	North America	Aspen and Pitkin County
OTHERS	anthropogenic habitat	ENVO	ENVO:00002031	United States of America	GAZ	GAZ:00002459	39.195	degree	UO	UO:0000185	-106.837002	degree	UO	UO:0000185	read from Source Name	Population source others.Aspen and Pitkin County	North America	Aspen and Pitkin County
CDP2016	anthropogenic habitat	ENVO	ENVO:00002031	United States of America	GAZ	GAZ:00002459	39.195	degree	UO	UO:0000185	-106.837002	degree	UO	UO:0000185	read from Source Name	City area CDP km2.Aspen and Pitkin County	North America	Aspen and Pitkin County
OTHERS	anthropogenic habitat	ENVO	ENVO:00002031	United States of America	GAZ	GAZ:00002459	39.195	degree	UO	UO:0000185	-106.837002	degree	UO	UO:0000185	read from Source Name	City area others km2.Aspen and Pitkin County	North America	Aspen and Pitkin County
OTHERS	anthropogenic habitat	ENVO	ENVO:00002031	United States of America	GAZ	GAZ:00002459	39.195	degree	UO	UO:0000185	-106.837002	degree	UO	UO:0000185	read from Source Name	City area source year others.Aspen and Pitkin County	North America	Aspen and Pitkin County
OTHERS	anthropogenic habitat	ENVO	ENVO:00002031	United States of America	GAZ	GAZ:00002459	39.195	degree	UO	UO:0000185	-106.837002	degree	UO	UO:0000185	read from Source Name	City area source others.Aspen and Pitkin County	North America	Aspen and Pitkin County
CDP2016	anthropogenic habitat	ENVO	ENVO:00002031	United States of America	GAZ	GAZ:00002459	39.195	degree	UO	UO:0000185	-106.837002	degree	UO	UO:0000185	read from Source Name	Average altitude m.Aspen and Pitkin County	North America	Aspen and Pitkin County
CDP2016	anthropogenic habitat	ENVO	ENVO:00002031	United States of America	GAZ	GAZ:00002459	39.195	degree	UO	UO:0000185	-106.837002	degree	UO	UO:0000185	read from Source Name	Average annual temperature CDP degrees Celsius.Aspen and Pitkin County	North America	Aspen and Pitkin County
clim	anthropogenic habitat	ENVO	ENVO:00002031	United States of America	GAZ	GAZ:00002459	39.195	degree	UO	UO:0000185	-106.837002	degree	UO	UO:0000185	read from Source Name	HDD 15.5C clim degrees C × days.Aspen and Pitkin County	North America	Aspen and Pitkin County
clim	anthropogenic habitat	ENVO	ENVO:00002031	United States of America	GAZ	GAZ:00002459	39.195	degree	UO	UO:0000185	-106.837002	degree	UO	UO:0000185	read from Source Name	CDD 23C clim degrees C × days.Aspen and Pitkin County	North America	Aspen and Pitkin County
CDP2016	anthropogenic habitat	ENVO	ENVO:00002031	United States of America	GAZ	GAZ:00002459	39.195	degree	UO	UO:0000185	-106.837002	degree	UO	UO:0000185	read from Source Name	GDP CDP multiple units.Aspen and Pitkin County	North America	Aspen and Pitkin County
CDP2016	anthropogenic habitat	ENVO	ENVO:00002031	United States of America	GAZ	GAZ:00002459	39.195	degree	UO	UO:0000185	-106.837002	degree	UO	UO:0000185	read from Source Name	GDP unit CDP.Aspen and Pitkin County	North America	Aspen and Pitkin County
CDP2016	anthropogenic habitat	ENVO	ENVO:00002031	United States of America	GAZ	GAZ:00002459	39.195	degree	UO	UO:0000185	-106.837002	degree	UO	UO:0000185	read from Source Name	GDP year CDP.Aspen and Pitkin County	North America	Aspen and Pitkin County
CDP2016	anthropogenic habitat	ENVO	ENVO:00002031	United States of America	GAZ	GAZ:00002459	39.195	degree	UO	UO:0000185	-106.837002	degree	UO	UO:0000185	read from Source Name	GDP source CDP.Aspen and Pitkin County	North America	Aspen and Pitkin County
OTHERS	anthropogenic habitat	ENVO	ENVO:00002031	United States of America	GAZ	GAZ:00002459	39.195	degree	UO	UO:0000185	-106.837002	degree	UO	UO:0000185	read from Source Name	GDP-PPP year others.Aspen and Pitkin County	North America	Aspen and Pitkin County
OTHERS	anthropogenic habitat	ENVO	ENVO:00002031	United States of America	GAZ	GAZ:00002459	39.195	degree	UO	UO:0000185	-106.837002	degree	UO	UO:0000185	read from Source Name	nGDP source others.Aspen and Pitkin County	North America	Aspen and Pitkin County
OTHERS	anthropogenic habitat	ENVO	ENVO:00002031	United States of America	GAZ	GAZ:00002459	39.195	degree	UO	UO:0000185	-106.837002	degree	UO	UO:0000185	read from Source Name	Mean one-way travel time others minutes.Aspen and Pitkin County	North America	Aspen and Pitkin County
OTHERS	anthropogenic habitat	ENVO	ENVO:00002031	United States of America	GAZ	GAZ:00002459	39.195	degree	UO	UO:0000185	-106.837002	degree	UO	UO:0000185	read from Source Name	Mean one-way travel time year others.Aspen and Pitkin County	North America	Aspen and Pitkin County
OTHERS	anthropogenic habitat	ENVO	ENVO:00002031	United States of America	GAZ	GAZ:00002459	39.195	degree	UO	UO:0000185	-106.837002	degree	UO	UO:0000185	read from Source Name	Mean one-way travel time source others.Aspen and Pitkin County	North America	Aspen and Pitkin County
OTHERS	anthropogenic habitat	ENVO	ENVO:00002031	United States of America	GAZ	GAZ:00002459	39.195	degree	UO	UO:0000185	-106.837002	degree	UO	UO:0000185	read from Source Name	Diesel price 2014 others USD/liter.Aspen and Pitkin County	North America	Aspen and Pitkin County
OTHERS	anthropogenic habitat	ENVO	ENVO:00002031	United States of America	GAZ	GAZ:00002459	39.195	degree	UO	UO:0000185	-106.837002	degree	UO	UO:0000185	read from Source Name	Gasoline price 2014 others USD/liter.Aspen and Pitkin County	North America	Aspen and Pitkin County
OTHERS	anthropogenic habitat	ENVO	ENVO:00002031	United States of America	GAZ	GAZ:00002459	39.195	degree	UO	UO:0000185	-106.837002	degree	UO	UO:0000185	read from Source Name	Household size others people/household.Aspen and Pitkin County	North America	Aspen and Pitkin County
OTHERS	anthropogenic habitat	ENVO	ENVO:00002031	United States of America	GAZ	GAZ:00002459	39.195	degree	UO	UO:0000185	-106.837002	degree	UO	UO:0000185	read from Source Name	Household size year others.Aspen and Pitkin County	North America	Aspen and Pitkin County
OTHERS	anthropogenic habitat	ENVO	ENVO:00002031	United States of America	GAZ	GAZ:00002459	39.195	degree	UO	UO:0000185	-106.837002	degree	UO	UO:0000185	read from Source Name	Household size source others.Aspen and Pitkin County	North America	Aspen and Pitkin County
UEX	anthropogenic habitat	ENVO	ENVO:00002031	United States of America	GAZ	GAZ:00002459	39.195	degree	UO	UO:0000185	-106.837002	degree	UO	UO:0000185	read from Source Name	Urban area name UEX.Aspen and Pitkin County	North America	Aspen and Pitkin County
UEX	anthropogenic habitat	ENVO	ENVO:00002031	United States of America	GAZ	GAZ:00002459	39.195	degree	UO	UO:0000185	-106.837002	degree	UO	UO:0000185	read from Source Name	Low BUA - 1990 UEX km2.Aspen and Pitkin County	North America	Aspen and Pitkin County
UEX	anthropogenic habitat	ENVO	ENVO:00002031	United States of America	GAZ	GAZ:00002459	39.195	degree	UO	UO:0000185	-106.837002	degree	UO	UO:0000185	read from Source Name	Low BUA - 2000 UEX km2.Aspen and Pitkin County	North America	Aspen and Pitkin County
UEX	anthropogenic habitat	ENVO	ENVO:00002031	United States of America	GAZ	GAZ:00002459	39.195	degree	UO	UO:0000185	-106.837002	degree	UO	UO:0000185	read from Source Name	Low BUA - 2014 UEX km2.Aspen and Pitkin County	North America	Aspen and Pitkin County
UEX	anthropogenic habitat	ENVO	ENVO:00002031	United States of America	GAZ	GAZ:00002459	39.195	degree	UO	UO:0000185	-106.837002	degree	UO	UO:0000185	read from Source Name	High BUA - 1990 UEX km2.Aspen and Pitkin County	North America	Aspen and Pitkin County
UEX	anthropogenic habitat	ENVO	ENVO:00002031	United States of America	GAZ	GAZ:00002459	39.195	degree	UO	UO:0000185	-106.837002	degree	UO	UO:0000185	read from Source Name	High BUA - 2000 UEX km2.Aspen and Pitkin County	North America	Aspen and Pitkin County
UEX	anthropogenic habitat	ENVO	ENVO:00002031	United States of America	GAZ	GAZ:00002459	39.195	degree	UO	UO:0000185	-106.837002	degree	UO	UO:0000185	read from Source Name	High BUA - 2014 UEX km2.Aspen and Pitkin County	North America	Aspen and Pitkin County
UEX	anthropogenic habitat	ENVO	ENVO:00002031	United States of America	GAZ	GAZ:00002459	39.195	degree	UO	UO:0000185	-106.837002	degree	UO	UO:0000185	read from Source Name	Low BUA percent - 1990 UEX percent.Aspen and Pitkin County	North America	Aspen and Pitkin County
UEX	anthropogenic habitat	ENVO	ENVO:00002031	United States of America	GAZ	GAZ:00002459	39.195	degree	UO	UO:0000185	-106.837002	degree	UO	UO:0000185	read from Source Name	Low BUA percent - 2000 UEX percent.Aspen and Pitkin County	North America	Aspen and Pitkin County
UEX	anthropogenic habitat	ENVO	ENVO:00002031	United States of America	GAZ	GAZ:00002459	39.195	degree	UO	UO:0000185	-106.837002	degree	UO	UO:0000185	read from Source Name	Low BUA percent - 2014 UEX percent.Aspen and Pitkin County	North America	Aspen and Pitkin County
UEX	anthropogenic habitat	ENVO	ENVO:00002031	United States of America	GAZ	GAZ:00002459	39.195	degree	UO	UO:0000185	-106.837002	degree	UO	UO:0000185	read from Source Name	High BUA percent - 1990 UEX percent.Aspen and Pitkin County	North America	Aspen and Pitkin County
UEX	anthropogenic habitat	ENVO	ENVO:00002031	United States of America	GAZ	GAZ:00002459	39.195	degree	UO	UO:0000185	-106.837002	degree	UO	UO:0000185	read from Source Name	High BUA percent - 2000 UEX percent.Aspen and Pitkin County	North America	Aspen and Pitkin County
UEX	anthropogenic habitat	ENVO	ENVO:00002031	United States of America	GAZ	GAZ:00002459	39.195	degree	UO	UO:0000185	-106.837002	degree	UO	UO:0000185	read from Source Name	High BUA percent - 2014 UEX percent.Aspen and Pitkin County	North America	Aspen and Pitkin County
UEX	anthropogenic habitat	ENVO	ENVO:00002031	United States of America	GAZ	GAZ:00002459	39.195	degree	UO	UO:0000185	-106.837002	degree	UO	UO:0000185	read from Source Name	Low BUA population density - 1990 UEX people/km2.Aspen and Pitkin County	North America	Aspen and Pitkin County
UEX	anthropogenic habitat	ENVO	ENVO:00002031	United States of America	GAZ	GAZ:00002459	39.195	degree	UO	UO:0000185	-106.837002	degree	UO	UO:0000185	read from Source Name	High BUA population density - 1990 UEX people/km2.Aspen and Pitkin County	North America	Aspen and Pitkin County
UEX	anthropogenic habitat	ENVO	ENVO:00002031	United States of America	GAZ	GAZ:00002459	39.195	degree	UO	UO:0000185	-106.837002	degree	UO	UO:0000185	read from Source Name	Low BUA population density - 2000 UEX people/km2.Aspen and Pitkin County	North America	Aspen and Pitkin County
UEX	anthropogenic habitat	ENVO	ENVO:00002031	United States of America	GAZ	GAZ:00002459	39.195	degree	UO	UO:0000185	-106.837002	degree	UO	UO:0000185	read from Source Name	High BUA population density - 2000 UEX people/km2.Aspen and Pitkin County	North America	Aspen and Pitkin County
UEX	anthropogenic habitat	ENVO	ENVO:00002031	United States of America	GAZ	GAZ:00002459	39.195	degree	UO	UO:0000185	-106.837002	degree	UO	UO:0000185	read from Source Name	Low BUA population density - 2014 UEX people/km2.Aspen and Pitkin County	North America	Aspen and Pitkin County
UEX	anthropogenic habitat	ENVO	ENVO:00002031	United States of America	GAZ	GAZ:00002459	39.195	degree	UO	UO:0000185	-106.837002	degree	UO	UO:0000185	read from Source Name	High BUA population density - 2014 UEX people/km2.Aspen and Pitkin County	North America	Aspen and Pitkin County
OTHERS	anthropogenic habitat	ENVO	ENVO:00002031	United States of America	GAZ	GAZ:00002459	39.195	degree	UO	UO:0000185	-106.837002	degree	UO	UO:0000185	read from Source Name	Exports others m3.Aspen and Pitkin County	North America	Aspen and Pitkin County
OTHERS	anthropogenic habitat	ENVO	ENVO:00002031	United States of America	GAZ	GAZ:00002459	39.195	degree	UO	UO:0000185	-106.837002	degree	UO	UO:0000185	read from Source Name	Production others m3.Aspen and Pitkin County	North America	Aspen and Pitkin County
OTHERS	anthropogenic habitat	ENVO	ENVO:00002031	United States of America	GAZ	GAZ:00002459	39.195	degree	UO	UO:0000185	-106.837002	degree	UO	UO:0000185	read from Source Name	Natgas Export/Production ratio others.Aspen and Pitkin County	North America	Aspen and Pitkin County
OTHERS	anthropogenic habitat	ENVO	ENVO:00002031	United States of America	GAZ	GAZ:00002459	39.195	degree	UO	UO:0000185	-106.837002	degree	UO	UO:0000185	read from Source Name	CH4_waste/capita others tCH4/capita.Aspen and Pitkin County	North America	Aspen and Pitkin County
OTHERS	anthropogenic habitat	ENVO	ENVO:00002031	United States of America	GAZ	GAZ:00002459	39.195	degree	UO	UO:0000185	-106.837002	degree	UO	UO:0000185	read from Source Name	CH4_wastenatgas/capita others tCH4/capita.Aspen and Pitkin County	North America	Aspen and Pitkin County
OTHERS	anthropogenic habitat	ENVO	ENVO:00002031	United States of America	GAZ	GAZ:00002459	39.195	degree	UO	UO:0000185	-106.837002	degree	UO	UO:0000185	read from Source Name	Corrected CH4_wastenatgas/capita others tCH4/capita.Aspen and Pitkin County	North America	Aspen and Pitkin County
CDP2016 and OTHERS	anthropogenic habitat	ENVO	ENVO:00002031	United States of America	GAZ	GAZ:00002459	39.195	degree	UO	UO:0000185	-106.837002	degree	UO	UO:0000185	Technical Validation	AQF CDP/OTHERS.Aspen and Pitkin County	North America	Aspen and Pitkin County
CDP2016	anthropogenic habitat	ENVO	ENVO:00002031	United States of America	GAZ	GAZ:00002459	39.195	degree	UO	UO:0000185	-106.837002	degree	UO	UO:0000185	Technical Validation	PQF CDP.Aspen and Pitkin County	North America	Aspen and Pitkin County
OTHERS	anthropogenic habitat	ENVO	ENVO:00002031	United States of America	GAZ	GAZ:00002459	39.195	degree	UO	UO:0000185	-106.837002	degree	UO	UO:0000185	Technical Validation	PQF OTHERS.Aspen and Pitkin County	North America	Aspen and Pitkin County
OTHERS	anthropogenic habitat	ENVO	ENVO:00002031	United States of America	GAZ	GAZ:00002459	39.195	degree	UO	UO:0000185	-106.837002	degree	UO	UO:0000185	Technical Validation	HQF OTHERS.Aspen and Pitkin County	North America	Aspen and Pitkin County
CDP2016	anthropogenic habitat	ENVO	ENVO:00002031	Greece	GAZ	GAZ:00002945	37.984	degree	UO	UO:0000185	23.727806	degree	UO	UO:0000185	read from Source Name	City name CDP.Athens	Europe	Athens
GEA	anthropogenic habitat	ENVO	ENVO:00002031	Greece	GAZ	GAZ:00002945	37.984	degree	UO	UO:0000185	23.727806	degree	UO	UO:0000185	read from Source Name	City name GEA.Athens	Europe	Athens
UITP	anthropogenic habitat	ENVO	ENVO:00002031	Greece	GAZ	GAZ:00002945	37.984	degree	UO	UO:0000185	23.727806	degree	UO	UO:0000185	read from Source Name	City name UITP.Athens	Europe	Athens
CDP2016	anthropogenic habitat	ENVO	ENVO:00002031	Greece	GAZ	GAZ:00002945	37.984	degree	UO	UO:0000185	23.727806	degree	UO	UO:0000185	read from Source Name	Definition CDP.Athens	Europe	Athens
CDP2016	anthropogenic habitat	ENVO	ENVO:00002031	Greece	GAZ	GAZ:00002945	37.984	degree	UO	UO:0000185	23.727806	degree	UO	UO:0000185	read from Source Name	Reporting year CDP.Athens	Europe	Athens
CDP2016	anthropogenic habitat	ENVO	ENVO:00002031	Greece	GAZ	GAZ:00002945	37.984	degree	UO	UO:0000185	23.727806	degree	UO	UO:0000185	read from Source Name	Scope-1 GHG emissions tCO2 or tCO2-eq.Athens	Europe	Athens
assigned value	anthropogenic habitat	ENVO	ENVO:00002031	Greece	GAZ	GAZ:00002945	37.984	degree	UO	UO:0000185	23.727806	degree	UO	UO:0000185	assigned	Scope-1 source dataset.Athens	Europe	Athens
CDP2016	anthropogenic habitat	ENVO	ENVO:00002031	Greece	GAZ	GAZ:00002945	37.984	degree	UO	UO:0000185	23.727806	degree	UO	UO:0000185	read from Source Name	Scope-1 GHG emissions units.Athens	Europe	Athens
CDP2016	anthropogenic habitat	ENVO	ENVO:00002031	Greece	GAZ	GAZ:00002945	37.984	degree	UO	UO:0000185	23.727806	degree	UO	UO:0000185	read from Source Name	Year of emission.Athens	Europe	Athens
CDP2016	anthropogenic habitat	ENVO	ENVO:00002031	Greece	GAZ	GAZ:00002945	37.984	degree	UO	UO:0000185	23.727806	degree	UO	UO:0000185	read from Source Name	Emissions protocol.Athens	Europe	Athens
CDP2016	anthropogenic habitat	ENVO	ENVO:00002031	Greece	GAZ	GAZ:00002945	37.984	degree	UO	UO:0000185	23.727806	degree	UO	UO:0000185	read from Source Name	Gases included CDP.Athens	Europe	Athens
CDP2016	anthropogenic habitat	ENVO	ENVO:00002031	Greece	GAZ	GAZ:00002945	37.984	degree	UO	UO:0000185	23.727806	degree	UO	UO:0000185	read from Source Name	Increase/Decrease from last year CDP.Athens	Europe	Athens
CDP2016	anthropogenic habitat	ENVO	ENVO:00002031	Greece	GAZ	GAZ:00002945	37.984	degree	UO	UO:0000185	23.727806	degree	UO	UO:0000185	read from Source Name	Reason for increase/decrease in emissions CDP.Athens	Europe	Athens
CDP2016	anthropogenic habitat	ENVO	ENVO:00002031	Greece	GAZ	GAZ:00002945	37.984	degree	UO	UO:0000185	23.727806	degree	UO	UO:0000185	assigned	CDP2016 data edited CDP.Athens	Europe	Athens
CDP2016	anthropogenic habitat	ENVO	ENVO:00002031	Greece	GAZ	GAZ:00002945	37.984	degree	UO	UO:0000185	23.727806	degree	UO	UO:0000185	read from Source Name	Scope-2 CDP tCO2-eq.Athens	Europe	Athens
CDP2016	anthropogenic habitat	ENVO	ENVO:00002031	Greece	GAZ	GAZ:00002945	37.984	degree	UO	UO:0000185	23.727806	degree	UO	UO:0000185	read from Source Name	Total emissions CDP tCO2-eq.Athens	Europe	Athens
CDP2016	anthropogenic habitat	ENVO	ENVO:00002031	Greece	GAZ	GAZ:00002945	37.984	degree	UO	UO:0000185	23.727806	degree	UO	UO:0000185	read from Source Name	City location CDP degrees.Athens	Europe	Athens
OTHERS	anthropogenic habitat	ENVO	ENVO:00002031	Greece	GAZ	GAZ:00002945	37.984	degree	UO	UO:0000185	23.727806	degree	UO	UO:0000185	read from Source Name	Latitude others degrees.Athens	Europe	Athens
OTHERS	anthropogenic habitat	ENVO	ENVO:00002031	Greece	GAZ	GAZ:00002945	37.984	degree	UO	UO:0000185	23.727806	degree	UO	UO:0000185	read from Source Name	Longitude others degrees.Athens	Europe	Athens
OTHERS	anthropogenic habitat	ENVO	ENVO:00002031	Greece	GAZ	GAZ:00002945	37.984	degree	UO	UO:0000185	23.727806	degree	UO	UO:0000185	read from Source Name	Coordinate source others.Athens	Europe	Athens
CDP2016	anthropogenic habitat	ENVO	ENVO:00002031	Greece	GAZ	GAZ:00002945	37.984	degree	UO	UO:0000185	23.727806	degree	UO	UO:0000185	read from Source Name	Country.Athens	Europe	Athens
CDP2016	anthropogenic habitat	ENVO	ENVO:00002031	Greece	GAZ	GAZ:00002945	37.984	degree	UO	UO:0000185	23.727806	degree	UO	UO:0000185	read from Source Name	Region.Athens	Europe	Athens
CDP2016	anthropogenic habitat	ENVO	ENVO:00002031	Greece	GAZ	GAZ:00002945	37.984	degree	UO	UO:0000185	23.727806	degree	UO	UO:0000185	read from Source Name	Population CDP.Athens	Europe	Athens
CDP2016	anthropogenic habitat	ENVO	ENVO:00002031	Greece	GAZ	GAZ:00002945	37.984	degree	UO	UO:0000185	23.727806	degree	UO	UO:0000185	read from Source Name	Population year CDP.Athens	Europe	Athens
GEA	anthropogenic habitat	ENVO	ENVO:00002031	Greece	GAZ	GAZ:00002945	37.984	degree	UO	UO:0000185	23.727806	degree	UO	UO:0000185	read from Source Name	Population GEA.Athens	Europe	Athens
UITP	anthropogenic habitat	ENVO	ENVO:00002031	Greece	GAZ	GAZ:00002945	37.984	degree	UO	UO:0000185	23.727806	degree	UO	UO:0000185	read from Source Name	Population UITP.Athens	Europe	Athens
OTHERS	anthropogenic habitat	ENVO	ENVO:00002031	Greece	GAZ	GAZ:00002945	37.984	degree	UO	UO:0000185	23.727806	degree	UO	UO:0000185	read from Source Name	Population others.Athens	Europe	Athens
OTHERS	anthropogenic habitat	ENVO	ENVO:00002031	Greece	GAZ	GAZ:00002945	37.984	degree	UO	UO:0000185	23.727806	degree	UO	UO:0000185	read from Source Name	Population year others.Athens	Europe	Athens
OTHERS	anthropogenic habitat	ENVO	ENVO:00002031	Greece	GAZ	GAZ:00002945	37.984	degree	UO	UO:0000185	23.727806	degree	UO	UO:0000185	read from Source Name	Population source others.Athens	Europe	Athens
GEA	anthropogenic habitat	ENVO	ENVO:00002031	Greece	GAZ	GAZ:00002945	37.984	degree	UO	UO:0000185	23.727806	degree	UO	UO:0000185	assigned	Ancillary from GEA.Athens	Europe	Athens
CDP2016	anthropogenic habitat	ENVO	ENVO:00002031	Greece	GAZ	GAZ:00002945	37.984	degree	UO	UO:0000185	23.727806	degree	UO	UO:0000185	read from Source Name	City area CDP km2.Athens	Europe	Athens
GEA	anthropogenic habitat	ENVO	ENVO:00002031	Greece	GAZ	GAZ:00002945	37.984	degree	UO	UO:0000185	23.727806	degree	UO	UO:0000185	read from Source Name	City area GEA km2.Athens	Europe	Athens
OTHERS	anthropogenic habitat	ENVO	ENVO:00002031	Greece	GAZ	GAZ:00002945	37.984	degree	UO	UO:0000185	23.727806	degree	UO	UO:0000185	read from Source Name	City area others km2.Athens	Europe	Athens
OTHERS	anthropogenic habitat	ENVO	ENVO:00002031	Greece	GAZ	GAZ:00002945	37.984	degree	UO	UO:0000185	23.727806	degree	UO	UO:0000185	read from Source Name	City area source year others.Athens	Europe	Athens
OTHERS	anthropogenic habitat	ENVO	ENVO:00002031	Greece	GAZ	GAZ:00002945	37.984	degree	UO	UO:0000185	23.727806	degree	UO	UO:0000185	read from Source Name	City area source others.Athens	Europe	Athens
GEA	anthropogenic habitat	ENVO	ENVO:00002031	Greece	GAZ	GAZ:00002945	37.984	degree	UO	UO:0000185	23.727806	degree	UO	UO:0000185	read from Source Name	Population density GEA people/km2.Athens	Europe	Athens
UITP	anthropogenic habitat	ENVO	ENVO:00002031	Greece	GAZ	GAZ:00002945	37.984	degree	UO	UO:0000185	23.727806	degree	UO	UO:0000185	read from Source Name	Population density UITP people/km2.Athens	Europe	Athens
GEA	anthropogenic habitat	ENVO	ENVO:00002031	Greece	GAZ	GAZ:00002945	37.984	degree	UO	UO:0000185	23.727806	degree	UO	UO:0000185	read from Source Name	Population/sqrtarea GEA people/km.Athens	Europe	Athens
CDP2016	anthropogenic habitat	ENVO	ENVO:00002031	Greece	GAZ	GAZ:00002945	37.984	degree	UO	UO:0000185	23.727806	degree	UO	UO:0000185	read from Source Name	Average altitude m.Athens	Europe	Athens
CDP2016	anthropogenic habitat	ENVO	ENVO:00002031	Greece	GAZ	GAZ:00002945	37.984	degree	UO	UO:0000185	23.727806	degree	UO	UO:0000185	read from Source Name	Average annual temperature CDP degrees Celsius.Athens	Europe	Athens
GEA	anthropogenic habitat	ENVO	ENVO:00002031	Greece	GAZ	GAZ:00002945	37.984	degree	UO	UO:0000185	23.727806	degree	UO	UO:0000185	read from Source Name	Weather station ID GEA.Athens	Europe	Athens
GEA	anthropogenic habitat	ENVO	ENVO:00002031	Greece	GAZ	GAZ:00002945	37.984	degree	UO	UO:0000185	23.727806	degree	UO	UO:0000185	read from Source Name	CDD 23C GEA degrees C × days.Athens	Europe	Athens
GEA	anthropogenic habitat	ENVO	ENVO:00002031	Greece	GAZ	GAZ:00002945	37.984	degree	UO	UO:0000185	23.727806	degree	UO	UO:0000185	read from Source Name	HDD 15.5C GEA degrees C × days.Athens	Europe	Athens
clim	anthropogenic habitat	ENVO	ENVO:00002031	Greece	GAZ	GAZ:00002945	37.984	degree	UO	UO:0000185	23.727806	degree	UO	UO:0000185	read from Source Name	HDD 15.5C clim degrees C × days.Athens	Europe	Athens
clim	anthropogenic habitat	ENVO	ENVO:00002031	Greece	GAZ	GAZ:00002945	37.984	degree	UO	UO:0000185	23.727806	degree	UO	UO:0000185	read from Source Name	CDD 23C clim degrees C × days.Athens	Europe	Athens
CDP2016	anthropogenic habitat	ENVO	ENVO:00002031	Greece	GAZ	GAZ:00002945	37.984	degree	UO	UO:0000185	23.727806	degree	UO	UO:0000185	read from Source Name	GDP CDP multiple units.Athens	Europe	Athens
CDP2016	anthropogenic habitat	ENVO	ENVO:00002031	Greece	GAZ	GAZ:00002945	37.984	degree	UO	UO:0000185	23.727806	degree	UO	UO:0000185	read from Source Name	GDP unit CDP.Athens	Europe	Athens
CDP2016	anthropogenic habitat	ENVO	ENVO:00002031	Greece	GAZ	GAZ:00002945	37.984	degree	UO	UO:0000185	23.727806	degree	UO	UO:0000185	read from Source Name	GDP year CDP.Athens	Europe	Athens
CDP2016	anthropogenic habitat	ENVO	ENVO:00002031	Greece	GAZ	GAZ:00002945	37.984	degree	UO	UO:0000185	23.727806	degree	UO	UO:0000185	read from Source Name	GDP source CDP.Athens	Europe	Athens
OTHERS	anthropogenic habitat	ENVO	ENVO:00002031	Greece	GAZ	GAZ:00002945	37.984	degree	UO	UO:0000185	23.727806	degree	UO	UO:0000185	read from Source Name	GDP-PPP others $BN.Athens	Europe	Athens
OTHERS	anthropogenic habitat	ENVO	ENVO:00002031	Greece	GAZ	GAZ:00002945	37.984	degree	UO	UO:0000185	23.727806	degree	UO	UO:0000185	read from Source Name	GDP-PPP/capita others USD/capita.Athens	Europe	Athens
OTHERS	anthropogenic habitat	ENVO	ENVO:00002031	Greece	GAZ	GAZ:00002945	37.984	degree	UO	UO:0000185	23.727806	degree	UO	UO:0000185	read from Source Name	GDP-PPP source others.Athens	Europe	Athens
OTHERS	anthropogenic habitat	ENVO	ENVO:00002031	Greece	GAZ	GAZ:00002945	37.984	degree	UO	UO:0000185	23.727806	degree	UO	UO:0000185	read from Source Name	GDP-PPP year others.Athens	Europe	Athens
OTHERS	anthropogenic habitat	ENVO	ENVO:00002031	Greece	GAZ	GAZ:00002945	37.984	degree	UO	UO:0000185	23.727806	degree	UO	UO:0000185	read from Source Name	nGDP others $BN.Athens	Europe	Athens
OTHERS	anthropogenic habitat	ENVO	ENVO:00002031	Greece	GAZ	GAZ:00002945	37.984	degree	UO	UO:0000185	23.727806	degree	UO	UO:0000185	read from Source Name	nGDP/capita others USD/capita.Athens	Europe	Athens
OTHERS	anthropogenic habitat	ENVO	ENVO:00002031	Greece	GAZ	GAZ:00002945	37.984	degree	UO	UO:0000185	23.727806	degree	UO	UO:0000185	read from Source Name	nGDP source others.Athens	Europe	Athens
OTHERS	anthropogenic habitat	ENVO	ENVO:00002031	Greece	GAZ	GAZ:00002945	37.984	degree	UO	UO:0000185	23.727806	degree	UO	UO:0000185	read from Source Name	nGDP year others.Athens	Europe	Athens
GEA	anthropogenic habitat	ENVO	ENVO:00002031	Greece	GAZ	GAZ:00002945	37.984	degree	UO	UO:0000185	23.727806	degree	UO	UO:0000185	read from Source Name	GDP-PPP/capita GEA USD/year.Athens	Europe	Athens
UITP	anthropogenic habitat	ENVO	ENVO:00002031	Greece	GAZ	GAZ:00002945	37.984	degree	UO	UO:0000185	23.727806	degree	UO	UO:0000185	read from Source Name	GDP-PPP/capita UITP USD/year.Athens	Europe	Athens
GEA	anthropogenic habitat	ENVO	ENVO:00002031	Greece	GAZ	GAZ:00002945	37.984	degree	UO	UO:0000185	23.727806	degree	UO	UO:0000185	read from Source Name	Total final consumption per capita GEA GJ/capita/yr.Athens	Europe	Athens
GEA	anthropogenic habitat	ENVO	ENVO:00002031	Greece	GAZ	GAZ:00002945	37.984	degree	UO	UO:0000185	23.727806	degree	UO	UO:0000185	read from Source Name	Diesel price GEA USD/liter.Athens	Europe	Athens
GEA	anthropogenic habitat	ENVO	ENVO:00002031	Greece	GAZ	GAZ:00002945	37.984	degree	UO	UO:0000185	23.727806	degree	UO	UO:0000185	read from Source Name	Gasoline price GEA USD/liter.Athens	Europe	Athens
GEA	anthropogenic habitat	ENVO	ENVO:00002031	Greece	GAZ	GAZ:00002945	37.984	degree	UO	UO:0000185	23.727806	degree	UO	UO:0000185	read from Source Name	Center of commerce index GEA dimensionless.Athens	Europe	Athens
GEA	anthropogenic habitat	ENVO	ENVO:00002031	Greece	GAZ	GAZ:00002945	37.984	degree	UO	UO:0000185	23.727806	degree	UO	UO:0000185	read from Source Name	Household size GEA people/household.Athens	Europe	Athens
GEA	anthropogenic habitat	ENVO	ENVO:00002031	Greece	GAZ	GAZ:00002945	37.984	degree	UO	UO:0000185	23.727806	degree	UO	UO:0000185	read from Source Name	Household size year GEA.Athens	Europe	Athens
GEA	anthropogenic habitat	ENVO	ENVO:00002031	Greece	GAZ	GAZ:00002945	37.984	degree	UO	UO:0000185	23.727806	degree	UO	UO:0000185	read from Source Name	Household source GEA.Athens	Europe	Athens
GEA	anthropogenic habitat	ENVO	ENVO:00002031	Greece	GAZ	GAZ:00002945	37.984	degree	UO	UO:0000185	23.727806	degree	UO	UO:0000185	read from Source Name	Urbanization ratio GEA percent.Athens	Europe	Athens
GEA	anthropogenic habitat	ENVO	ENVO:00002031	Greece	GAZ	GAZ:00002945	37.984	degree	UO	UO:0000185	23.727806	degree	UO	UO:0000185	read from Source Name	Water bounded GEA.Athens	Europe	Athens
OTHERS	anthropogenic habitat	ENVO	ENVO:00002031	Greece	GAZ	GAZ:00002945	37.984	degree	UO	UO:0000185	23.727806	degree	UO	UO:0000185	read from Source Name	Mean one-way travel time others minutes.Athens	Europe	Athens
OTHERS	anthropogenic habitat	ENVO	ENVO:00002031	Greece	GAZ	GAZ:00002945	37.984	degree	UO	UO:0000185	23.727806	degree	UO	UO:0000185	read from Source Name	Mean one-way travel time year others.Athens	Europe	Athens
OTHERS	anthropogenic habitat	ENVO	ENVO:00002031	Greece	GAZ	GAZ:00002945	37.984	degree	UO	UO:0000185	23.727806	degree	UO	UO:0000185	read from Source Name	Mean one-way travel time source others.Athens	Europe	Athens
OTHERS	anthropogenic habitat	ENVO	ENVO:00002031	Greece	GAZ	GAZ:00002945	37.984	degree	UO	UO:0000185	23.727806	degree	UO	UO:0000185	read from Source Name	Diesel price 2014 others USD/liter.Athens	Europe	Athens
OTHERS	anthropogenic habitat	ENVO	ENVO:00002031	Greece	GAZ	GAZ:00002945	37.984	degree	UO	UO:0000185	23.727806	degree	UO	UO:0000185	read from Source Name	Gasoline price 2014 others USD/liter.Athens	Europe	Athens
OTHERS	anthropogenic habitat	ENVO	ENVO:00002031	Greece	GAZ	GAZ:00002945	37.984	degree	UO	UO:0000185	23.727806	degree	UO	UO:0000185	read from Source Name	Household size others people/household.Athens	Europe	Athens
OTHERS	anthropogenic habitat	ENVO	ENVO:00002031	Greece	GAZ	GAZ:00002945	37.984	degree	UO	UO:0000185	23.727806	degree	UO	UO:0000185	read from Source Name	Household size year others.Athens	Europe	Athens
OTHERS	anthropogenic habitat	ENVO	ENVO:00002031	Greece	GAZ	GAZ:00002945	37.984	degree	UO	UO:0000185	23.727806	degree	UO	UO:0000185	read from Source Name	Household size source others.Athens	Europe	Athens
TomTom	anthropogenic habitat	ENVO	ENVO:00002031	Greece	GAZ	GAZ:00002945	37.984	degree	UO	UO:0000185	23.727806	degree	UO	UO:0000185	read from Source Name	Congestion rank TomTom dimensionless.Athens	Europe	Athens
TomTom	anthropogenic habitat	ENVO	ENVO:00002031	Greece	GAZ	GAZ:00002945	37.984	degree	UO	UO:0000185	23.727806	degree	UO	UO:0000185	read from Source Name	Congestion level TomTom × 100 percent.Athens	Europe	Athens
TomTom	anthropogenic habitat	ENVO	ENVO:00002031	Greece	GAZ	GAZ:00002945	37.984	degree	UO	UO:0000185	23.727806	degree	UO	UO:0000185	read from Source Name	Congestion change TomTom × 100 percent.Athens	Europe	Athens
TomTom	anthropogenic habitat	ENVO	ENVO:00002031	Greece	GAZ	GAZ:00002945	37.984	degree	UO	UO:0000185	23.727806	degree	UO	UO:0000185	read from Source Name	Morning peak TomTom percent.Athens	Europe	Athens
TomTom	anthropogenic habitat	ENVO	ENVO:00002031	Greece	GAZ	GAZ:00002945	37.984	degree	UO	UO:0000185	23.727806	degree	UO	UO:0000185	read from Source Name	Evening peak TomTom percent.Athens	Europe	Athens
IESE	anthropogenic habitat	ENVO	ENVO:00002031	Greece	GAZ	GAZ:00002945	37.984	degree	UO	UO:0000185	23.727806	degree	UO	UO:0000185	read from Source Name	Economy IESE dimensionless.Athens	Europe	Athens
IESE	anthropogenic habitat	ENVO	ENVO:00002031	Greece	GAZ	GAZ:00002945	37.984	degree	UO	UO:0000185	23.727806	degree	UO	UO:0000185	read from Source Name	Environment IESE dimensionless.Athens	Europe	Athens
IESE	anthropogenic habitat	ENVO	ENVO:00002031	Greece	GAZ	GAZ:00002945	37.984	degree	UO	UO:0000185	23.727806	degree	UO	UO:0000185	read from Source Name	Governance IESE dimensionless.Athens	Europe	Athens
IESE	anthropogenic habitat	ENVO	ENVO:00002031	Greece	GAZ	GAZ:00002945	37.984	degree	UO	UO:0000185	23.727806	degree	UO	UO:0000185	read from Source Name	Human capital IESE dimensionless.Athens	Europe	Athens
IESE	anthropogenic habitat	ENVO	ENVO:00002031	Greece	GAZ	GAZ:00002945	37.984	degree	UO	UO:0000185	23.727806	degree	UO	UO:0000185	read from Source Name	International impact IESE dimensionless.Athens	Europe	Athens
IESE	anthropogenic habitat	ENVO	ENVO:00002031	Greece	GAZ	GAZ:00002945	37.984	degree	UO	UO:0000185	23.727806	degree	UO	UO:0000185	read from Source Name	Mobility and transportation IESE dimensionless.Athens	Europe	Athens
IESE	anthropogenic habitat	ENVO	ENVO:00002031	Greece	GAZ	GAZ:00002945	37.984	degree	UO	UO:0000185	23.727806	degree	UO	UO:0000185	read from Source Name	Public management IESE dimensionless.Athens	Europe	Athens
IESE	anthropogenic habitat	ENVO	ENVO:00002031	Greece	GAZ	GAZ:00002945	37.984	degree	UO	UO:0000185	23.727806	degree	UO	UO:0000185	read from Source Name	Social cohesion IESE dimensionless.Athens	Europe	Athens
IESE	anthropogenic habitat	ENVO	ENVO:00002031	Greece	GAZ	GAZ:00002945	37.984	degree	UO	UO:0000185	23.727806	degree	UO	UO:0000185	read from Source Name	Technology IESE dimensionless.Athens	Europe	Athens
IESE	anthropogenic habitat	ENVO	ENVO:00002031	Greece	GAZ	GAZ:00002945	37.984	degree	UO	UO:0000185	23.727806	degree	UO	UO:0000185	read from Source Name	Urban planning IESE dimensionless.Athens	Europe	Athens
IESE	anthropogenic habitat	ENVO	ENVO:00002031	Greece	GAZ	GAZ:00002945	37.984	degree	UO	UO:0000185	23.727806	degree	UO	UO:0000185	read from Source Name	CIMI IESE dimensionless.Athens	Europe	Athens
IESE	anthropogenic habitat	ENVO	ENVO:00002031	Greece	GAZ	GAZ:00002945	37.984	degree	UO	UO:0000185	23.727806	degree	UO	UO:0000185	read from Source Name	CIMI ranking IESE dimensionless.Athens	Europe	Athens
IESE	anthropogenic habitat	ENVO	ENVO:00002031	Greece	GAZ	GAZ:00002945	37.984	degree	UO	UO:0000185	23.727806	degree	UO	UO:0000185	read from Source Name	CIMI performance IESE dimensionless.Athens	Europe	Athens
UEX	anthropogenic habitat	ENVO	ENVO:00002031	Greece	GAZ	GAZ:00002945	37.984	degree	UO	UO:0000185	23.727806	degree	UO	UO:0000185	read from Source Name	Urban area name UEX.Athens	Europe	Athens
UEX	anthropogenic habitat	ENVO	ENVO:00002031	Greece	GAZ	GAZ:00002945	37.984	degree	UO	UO:0000185	23.727806	degree	UO	UO:0000185	read from Source Name	Low BUA - 1990 UEX km2.Athens	Europe	Athens
UEX	anthropogenic habitat	ENVO	ENVO:00002031	Greece	GAZ	GAZ:00002945	37.984	degree	UO	UO:0000185	23.727806	degree	UO	UO:0000185	read from Source Name	Low BUA - 2000 UEX km2.Athens	Europe	Athens
UEX	anthropogenic habitat	ENVO	ENVO:00002031	Greece	GAZ	GAZ:00002945	37.984	degree	UO	UO:0000185	23.727806	degree	UO	UO:0000185	read from Source Name	Low BUA - 2014 UEX km2.Athens	Europe	Athens
UEX	anthropogenic habitat	ENVO	ENVO:00002031	Greece	GAZ	GAZ:00002945	37.984	degree	UO	UO:0000185	23.727806	degree	UO	UO:0000185	read from Source Name	High BUA - 1990 UEX km2.Athens	Europe	Athens
UEX	anthropogenic habitat	ENVO	ENVO:00002031	Greece	GAZ	GAZ:00002945	37.984	degree	UO	UO:0000185	23.727806	degree	UO	UO:0000185	read from Source Name	High BUA - 2000 UEX km2.Athens	Europe	Athens
UEX	anthropogenic habitat	ENVO	ENVO:00002031	Greece	GAZ	GAZ:00002945	37.984	degree	UO	UO:0000185	23.727806	degree	UO	UO:0000185	read from Source Name	High BUA - 2014 UEX km2.Athens	Europe	Athens
UEX	anthropogenic habitat	ENVO	ENVO:00002031	Greece	GAZ	GAZ:00002945	37.984	degree	UO	UO:0000185	23.727806	degree	UO	UO:0000185	read from Source Name	Low BUA percent - 1990 UEX percent.Athens	Europe	Athens
UEX	anthropogenic habitat	ENVO	ENVO:00002031	Greece	GAZ	GAZ:00002945	37.984	degree	UO	UO:0000185	23.727806	degree	UO	UO:0000185	read from Source Name	Low BUA percent - 2000 UEX percent.Athens	Europe	Athens
UEX	anthropogenic habitat	ENVO	ENVO:00002031	Greece	GAZ	GAZ:00002945	37.984	degree	UO	UO:0000185	23.727806	degree	UO	UO:0000185	read from Source Name	Low BUA percent - 2014 UEX percent.Athens	Europe	Athens
UEX	anthropogenic habitat	ENVO	ENVO:00002031	Greece	GAZ	GAZ:00002945	37.984	degree	UO	UO:0000185	23.727806	degree	UO	UO:0000185	read from Source Name	High BUA percent - 1990 UEX percent.Athens	Europe	Athens
UEX	anthropogenic habitat	ENVO	ENVO:00002031	Greece	GAZ	GAZ:00002945	37.984	degree	UO	UO:0000185	23.727806	degree	UO	UO:0000185	read from Source Name	High BUA percent - 2000 UEX percent.Athens	Europe	Athens
UEX	anthropogenic habitat	ENVO	ENVO:00002031	Greece	GAZ	GAZ:00002945	37.984	degree	UO	UO:0000185	23.727806	degree	UO	UO:0000185	read from Source Name	High BUA percent - 2014 UEX percent.Athens	Europe	Athens
UEX	anthropogenic habitat	ENVO	ENVO:00002031	Greece	GAZ	GAZ:00002945	37.984	degree	UO	UO:0000185	23.727806	degree	UO	UO:0000185	read from Source Name	Low BUA population density - 1990 UEX people/km2.Athens	Europe	Athens
UEX	anthropogenic habitat	ENVO	ENVO:00002031	Greece	GAZ	GAZ:00002945	37.984	degree	UO	UO:0000185	23.727806	degree	UO	UO:0000185	read from Source Name	High BUA population density - 1990 UEX people/km2.Athens	Europe	Athens
UEX	anthropogenic habitat	ENVO	ENVO:00002031	Greece	GAZ	GAZ:00002945	37.984	degree	UO	UO:0000185	23.727806	degree	UO	UO:0000185	read from Source Name	Low BUA population density - 2000 UEX people/km2.Athens	Europe	Athens
UEX	anthropogenic habitat	ENVO	ENVO:00002031	Greece	GAZ	GAZ:00002945	37.984	degree	UO	UO:0000185	23.727806	degree	UO	UO:0000185	read from Source Name	High BUA population density - 2000 UEX people/km2.Athens	Europe	Athens
UEX	anthropogenic habitat	ENVO	ENVO:00002031	Greece	GAZ	GAZ:00002945	37.984	degree	UO	UO:0000185	23.727806	degree	UO	UO:0000185	read from Source Name	Low BUA population density - 2014 UEX people/km2.Athens	Europe	Athens
UEX	anthropogenic habitat	ENVO	ENVO:00002031	Greece	GAZ	GAZ:00002945	37.984	degree	UO	UO:0000185	23.727806	degree	UO	UO:0000185	read from Source Name	High BUA population density - 2014 UEX people/km2.Athens	Europe	Athens
OTHERS	anthropogenic habitat	ENVO	ENVO:00002031	Greece	GAZ	GAZ:00002945	37.984	degree	UO	UO:0000185	23.727806	degree	UO	UO:0000185	read from Source Name	Exports others m3.Athens	Europe	Athens
OTHERS	anthropogenic habitat	ENVO	ENVO:00002031	Greece	GAZ	GAZ:00002945	37.984	degree	UO	UO:0000185	23.727806	degree	UO	UO:0000185	read from Source Name	Production others m3.Athens	Europe	Athens
OTHERS	anthropogenic habitat	ENVO	ENVO:00002031	Greece	GAZ	GAZ:00002945	37.984	degree	UO	UO:0000185	23.727806	degree	UO	UO:0000185	read from Source Name	Natgas Export/Production ratio others.Athens	Europe	Athens
OTHERS	anthropogenic habitat	ENVO	ENVO:00002031	Greece	GAZ	GAZ:00002945	37.984	degree	UO	UO:0000185	23.727806	degree	UO	UO:0000185	read from Source Name	CH4_waste/capita others tCH4/capita.Athens	Europe	Athens
OTHERS	anthropogenic habitat	ENVO	ENVO:00002031	Greece	GAZ	GAZ:00002945	37.984	degree	UO	UO:0000185	23.727806	degree	UO	UO:0000185	read from Source Name	CH4_wastenatgas/capita others tCH4/capita.Athens	Europe	Athens
OTHERS	anthropogenic habitat	ENVO	ENVO:00002031	Greece	GAZ	GAZ:00002945	37.984	degree	UO	UO:0000185	23.727806	degree	UO	UO:0000185	read from Source Name	Corrected CH4_wastenatgas/capita others tCH4/capita.Athens	Europe	Athens
CDP2016 and GEA	anthropogenic habitat	ENVO	ENVO:00002031	Greece	GAZ	GAZ:00002945	37.984	degree	UO	UO:0000185	23.727806	degree	UO	UO:0000185	Technical Validation	AQF CDP/GEA.Athens	Europe	Athens
CDP2016 and OTHERS	anthropogenic habitat	ENVO	ENVO:00002031	Greece	GAZ	GAZ:00002945	37.984	degree	UO	UO:0000185	23.727806	degree	UO	UO:0000185	Technical Validation	AQF CDP/OTHERS.Athens	Europe	Athens
CDP2016	anthropogenic habitat	ENVO	ENVO:00002031	Greece	GAZ	GAZ:00002945	37.984	degree	UO	UO:0000185	23.727806	degree	UO	UO:0000185	Technical Validation	PQF CDP.Athens	Europe	Athens
OTHERS	anthropogenic habitat	ENVO	ENVO:00002031	Greece	GAZ	GAZ:00002945	37.984	degree	UO	UO:0000185	23.727806	degree	UO	UO:0000185	Technical Validation	PQF OTHERS.Athens	Europe	Athens
GEA	anthropogenic habitat	ENVO	ENVO:00002031	Greece	GAZ	GAZ:00002945	37.984	degree	UO	UO:0000185	23.727806	degree	UO	UO:0000185	Technical Validation	HQF GEA.Athens	Europe	Athens
OTHERS	anthropogenic habitat	ENVO	ENVO:00002031	Greece	GAZ	GAZ:00002945	37.984	degree	UO	UO:0000185	23.727806	degree	UO	UO:0000185	Technical Validation	HQF OTHERS.Athens	Europe	Athens
CDP2016	anthropogenic habitat	ENVO	ENVO:00002031	United States of America	GAZ	GAZ:00002459	33.755	degree	UO	UO:0000185	-84.39	degree	UO	UO:0000185	read from Source Name	City name CDP.Atlanta	North America	Atlanta
UITP	anthropogenic habitat	ENVO	ENVO:00002031	United States of America	GAZ	GAZ:00002459	33.755	degree	UO	UO:0000185	-84.39	degree	UO	UO:0000185	read from Source Name	City name UITP.Atlanta	North America	Atlanta
CDP2016	anthropogenic habitat	ENVO	ENVO:00002031	United States of America	GAZ	GAZ:00002459	33.755	degree	UO	UO:0000185	-84.39	degree	UO	UO:0000185	read from Source Name	Definition CDP.Atlanta	North America	Atlanta
CDP2016	anthropogenic habitat	ENVO	ENVO:00002031	United States of America	GAZ	GAZ:00002459	33.755	degree	UO	UO:0000185	-84.39	degree	UO	UO:0000185	read from Source Name	Reporting year CDP.Atlanta	North America	Atlanta
CDP2016	anthropogenic habitat	ENVO	ENVO:00002031	United States of America	GAZ	GAZ:00002459	33.755	degree	UO	UO:0000185	-84.39	degree	UO	UO:0000185	read from Source Name	Scope-1 GHG emissions tCO2 or tCO2-eq.Atlanta	North America	Atlanta
assigned value	anthropogenic habitat	ENVO	ENVO:00002031	United States of America	GAZ	GAZ:00002459	33.755	degree	UO	UO:0000185	-84.39	degree	UO	UO:0000185	assigned	Scope-1 source dataset.Atlanta	North America	Atlanta
CDP2016	anthropogenic habitat	ENVO	ENVO:00002031	United States of America	GAZ	GAZ:00002459	33.755	degree	UO	UO:0000185	-84.39	degree	UO	UO:0000185	read from Source Name	Scope-1 GHG emissions units.Atlanta	North America	Atlanta
CDP2016	anthropogenic habitat	ENVO	ENVO:00002031	United States of America	GAZ	GAZ:00002459	33.755	degree	UO	UO:0000185	-84.39	degree	UO	UO:0000185	read from Source Name	Year of emission.Atlanta	North America	Atlanta
CDP2016	anthropogenic habitat	ENVO	ENVO:00002031	United States of America	GAZ	GAZ:00002459	33.755	degree	UO	UO:0000185	-84.39	degree	UO	UO:0000185	read from Source Name	Emissions protocol.Atlanta	North America	Atlanta
CDP2016	anthropogenic habitat	ENVO	ENVO:00002031	United States of America	GAZ	GAZ:00002459	33.755	degree	UO	UO:0000185	-84.39	degree	UO	UO:0000185	read from Source Name	Gases included CDP.Atlanta	North America	Atlanta
CDP2016	anthropogenic habitat	ENVO	ENVO:00002031	United States of America	GAZ	GAZ:00002459	33.755	degree	UO	UO:0000185	-84.39	degree	UO	UO:0000185	read from Source Name	Methodology details CDP.Atlanta	North America	Atlanta
CDP2016	anthropogenic habitat	ENVO	ENVO:00002031	United States of America	GAZ	GAZ:00002459	33.755	degree	UO	UO:0000185	-84.39	degree	UO	UO:0000185	read from Source Name	Increase/Decrease from last year CDP.Atlanta	North America	Atlanta
CDP2016	anthropogenic habitat	ENVO	ENVO:00002031	United States of America	GAZ	GAZ:00002459	33.755	degree	UO	UO:0000185	-84.39	degree	UO	UO:0000185	read from Source Name	Reason for increase/decrease in emissions CDP.Atlanta	North America	Atlanta
CDP2016	anthropogenic habitat	ENVO	ENVO:00002031	United States of America	GAZ	GAZ:00002459	33.755	degree	UO	UO:0000185	-84.39	degree	UO	UO:0000185	assigned	CDP2016 data edited CDP.Atlanta	North America	Atlanta
CDP2016	anthropogenic habitat	ENVO	ENVO:00002031	United States of America	GAZ	GAZ:00002459	33.755	degree	UO	UO:0000185	-84.39	degree	UO	UO:0000185	read from Source Name	Scope-2 CDP tCO2-eq.Atlanta	North America	Atlanta
CDP2016	anthropogenic habitat	ENVO	ENVO:00002031	United States of America	GAZ	GAZ:00002459	33.755	degree	UO	UO:0000185	-84.39	degree	UO	UO:0000185	read from Source Name	Total emissions CDP tCO2-eq.Atlanta	North America	Atlanta
CDP2016	anthropogenic habitat	ENVO	ENVO:00002031	United States of America	GAZ	GAZ:00002459	33.755	degree	UO	UO:0000185	-84.39	degree	UO	UO:0000185	read from Source Name	City location CDP degrees.Atlanta	North America	Atlanta
OTHERS	anthropogenic habitat	ENVO	ENVO:00002031	United States of America	GAZ	GAZ:00002459	33.755	degree	UO	UO:0000185	-84.39	degree	UO	UO:0000185	read from Source Name	Latitude others degrees.Atlanta	North America	Atlanta
OTHERS	anthropogenic habitat	ENVO	ENVO:00002031	United States of America	GAZ	GAZ:00002459	33.755	degree	UO	UO:0000185	-84.39	degree	UO	UO:0000185	read from Source Name	Longitude others degrees.Atlanta	North America	Atlanta
OTHERS	anthropogenic habitat	ENVO	ENVO:00002031	United States of America	GAZ	GAZ:00002459	33.755	degree	UO	UO:0000185	-84.39	degree	UO	UO:0000185	read from Source Name	Coordinate source others.Atlanta	North America	Atlanta
CDP2016	anthropogenic habitat	ENVO	ENVO:00002031	United States of America	GAZ	GAZ:00002459	33.755	degree	UO	UO:0000185	-84.39	degree	UO	UO:0000185	read from Source Name	Country.Atlanta	North America	Atlanta
CDP2016	anthropogenic habitat	ENVO	ENVO:00002031	United States of America	GAZ	GAZ:00002459	33.755	degree	UO	UO:0000185	-84.39	degree	UO	UO:0000185	read from Source Name	Region.Atlanta	North America	Atlanta
CDP2016	anthropogenic habitat	ENVO	ENVO:00002031	United States of America	GAZ	GAZ:00002459	33.755	degree	UO	UO:0000185	-84.39	degree	UO	UO:0000185	read from Source Name	Population CDP.Atlanta	North America	Atlanta
CDP2016	anthropogenic habitat	ENVO	ENVO:00002031	United States of America	GAZ	GAZ:00002459	33.755	degree	UO	UO:0000185	-84.39	degree	UO	UO:0000185	read from Source Name	Population year CDP.Atlanta	North America	Atlanta
UITP	anthropogenic habitat	ENVO	ENVO:00002031	United States of America	GAZ	GAZ:00002459	33.755	degree	UO	UO:0000185	-84.39	degree	UO	UO:0000185	read from Source Name	Population UITP.Atlanta	North America	Atlanta
OTHERS	anthropogenic habitat	ENVO	ENVO:00002031	United States of America	GAZ	GAZ:00002459	33.755	degree	UO	UO:0000185	-84.39	degree	UO	UO:0000185	read from Source Name	Population others.Atlanta	North America	Atlanta
OTHERS	anthropogenic habitat	ENVO	ENVO:00002031	United States of America	GAZ	GAZ:00002459	33.755	degree	UO	UO:0000185	-84.39	degree	UO	UO:0000185	read from Source Name	Population year others.Atlanta	North America	Atlanta
OTHERS	anthropogenic habitat	ENVO	ENVO:00002031	United States of America	GAZ	GAZ:00002459	33.755	degree	UO	UO:0000185	-84.39	degree	UO	UO:0000185	read from Source Name	Population source others.Atlanta	North America	Atlanta
GEA	anthropogenic habitat	ENVO	ENVO:00002031	United States of America	GAZ	GAZ:00002459	33.755	degree	UO	UO:0000185	-84.39	degree	UO	UO:0000185	assigned	Ancillary from GEA.Atlanta	North America	Atlanta
CDP2016	anthropogenic habitat	ENVO	ENVO:00002031	United States of America	GAZ	GAZ:00002459	33.755	degree	UO	UO:0000185	-84.39	degree	UO	UO:0000185	read from Source Name	City area CDP km2.Atlanta	North America	Atlanta
OTHERS	anthropogenic habitat	ENVO	ENVO:00002031	United States of America	GAZ	GAZ:00002459	33.755	degree	UO	UO:0000185	-84.39	degree	UO	UO:0000185	read from Source Name	City area others km2.Atlanta	North America	Atlanta
OTHERS	anthropogenic habitat	ENVO	ENVO:00002031	United States of America	GAZ	GAZ:00002459	33.755	degree	UO	UO:0000185	-84.39	degree	UO	UO:0000185	read from Source Name	City area source year others.Atlanta	North America	Atlanta
OTHERS	anthropogenic habitat	ENVO	ENVO:00002031	United States of America	GAZ	GAZ:00002459	33.755	degree	UO	UO:0000185	-84.39	degree	UO	UO:0000185	read from Source Name	City area source others.Atlanta	North America	Atlanta
UITP	anthropogenic habitat	ENVO	ENVO:00002031	United States of America	GAZ	GAZ:00002459	33.755	degree	UO	UO:0000185	-84.39	degree	UO	UO:0000185	read from Source Name	Population density UITP people/km2.Atlanta	North America	Atlanta
CDP2016	anthropogenic habitat	ENVO	ENVO:00002031	United States of America	GAZ	GAZ:00002459	33.755	degree	UO	UO:0000185	-84.39	degree	UO	UO:0000185	read from Source Name	Average altitude m.Atlanta	North America	Atlanta
CDP2016	anthropogenic habitat	ENVO	ENVO:00002031	United States of America	GAZ	GAZ:00002459	33.755	degree	UO	UO:0000185	-84.39	degree	UO	UO:0000185	read from Source Name	Average annual temperature CDP degrees Celsius.Atlanta	North America	Atlanta
GEA	anthropogenic habitat	ENVO	ENVO:00002031	United States of America	GAZ	GAZ:00002459	33.755	degree	UO	UO:0000185	-84.39	degree	UO	UO:0000185	read from Source Name	Weather station ID GEA.Atlanta	North America	Atlanta
clim	anthropogenic habitat	ENVO	ENVO:00002031	United States of America	GAZ	GAZ:00002459	33.755	degree	UO	UO:0000185	-84.39	degree	UO	UO:0000185	read from Source Name	HDD 15.5C clim degrees C × days.Atlanta	North America	Atlanta
clim	anthropogenic habitat	ENVO	ENVO:00002031	United States of America	GAZ	GAZ:00002459	33.755	degree	UO	UO:0000185	-84.39	degree	UO	UO:0000185	read from Source Name	CDD 23C clim degrees C × days.Atlanta	North America	Atlanta
CDP2016	anthropogenic habitat	ENVO	ENVO:00002031	United States of America	GAZ	GAZ:00002459	33.755	degree	UO	UO:0000185	-84.39	degree	UO	UO:0000185	read from Source Name	GDP CDP multiple units.Atlanta	North America	Atlanta
CDP2016	anthropogenic habitat	ENVO	ENVO:00002031	United States of America	GAZ	GAZ:00002459	33.755	degree	UO	UO:0000185	-84.39	degree	UO	UO:0000185	read from Source Name	GDP unit CDP.Atlanta	North America	Atlanta
CDP2016	anthropogenic habitat	ENVO	ENVO:00002031	United States of America	GAZ	GAZ:00002459	33.755	degree	UO	UO:0000185	-84.39	degree	UO	UO:0000185	read from Source Name	GDP year CDP.Atlanta	North America	Atlanta
CDP2016	anthropogenic habitat	ENVO	ENVO:00002031	United States of America	GAZ	GAZ:00002459	33.755	degree	UO	UO:0000185	-84.39	degree	UO	UO:0000185	read from Source Name	GDP source CDP.Atlanta	North America	Atlanta
OTHERS	anthropogenic habitat	ENVO	ENVO:00002031	United States of America	GAZ	GAZ:00002459	33.755	degree	UO	UO:0000185	-84.39	degree	UO	UO:0000185	read from Source Name	GDP-PPP others $BN.Atlanta	North America	Atlanta
OTHERS	anthropogenic habitat	ENVO	ENVO:00002031	United States of America	GAZ	GAZ:00002459	33.755	degree	UO	UO:0000185	-84.39	degree	UO	UO:0000185	read from Source Name	GDP-PPP/capita others USD/capita.Atlanta	North America	Atlanta
OTHERS	anthropogenic habitat	ENVO	ENVO:00002031	United States of America	GAZ	GAZ:00002459	33.755	degree	UO	UO:0000185	-84.39	degree	UO	UO:0000185	read from Source Name	GDP-PPP source others.Atlanta	North America	Atlanta
OTHERS	anthropogenic habitat	ENVO	ENVO:00002031	United States of America	GAZ	GAZ:00002459	33.755	degree	UO	UO:0000185	-84.39	degree	UO	UO:0000185	read from Source Name	GDP-PPP year others.Atlanta	North America	Atlanta
OTHERS	anthropogenic habitat	ENVO	ENVO:00002031	United States of America	GAZ	GAZ:00002459	33.755	degree	UO	UO:0000185	-84.39	degree	UO	UO:0000185	read from Source Name	nGDP others $BN.Atlanta	North America	Atlanta
OTHERS	anthropogenic habitat	ENVO	ENVO:00002031	United States of America	GAZ	GAZ:00002459	33.755	degree	UO	UO:0000185	-84.39	degree	UO	UO:0000185	read from Source Name	nGDP/capita others USD/capita.Atlanta	North America	Atlanta
OTHERS	anthropogenic habitat	ENVO	ENVO:00002031	United States of America	GAZ	GAZ:00002459	33.755	degree	UO	UO:0000185	-84.39	degree	UO	UO:0000185	read from Source Name	nGDP source others.Atlanta	North America	Atlanta
UITP	anthropogenic habitat	ENVO	ENVO:00002031	United States of America	GAZ	GAZ:00002459	33.755	degree	UO	UO:0000185	-84.39	degree	UO	UO:0000185	read from Source Name	GDP-PPP/capita UITP USD/year.Atlanta	North America	Atlanta
GEA	anthropogenic habitat	ENVO	ENVO:00002031	United States of America	GAZ	GAZ:00002459	33.755	degree	UO	UO:0000185	-84.39	degree	UO	UO:0000185	read from Source Name	Diesel price GEA USD/liter.Atlanta	North America	Atlanta
GEA	anthropogenic habitat	ENVO	ENVO:00002031	United States of America	GAZ	GAZ:00002459	33.755	degree	UO	UO:0000185	-84.39	degree	UO	UO:0000185	read from Source Name	Gasoline price GEA USD/liter.Atlanta	North America	Atlanta
GEA	anthropogenic habitat	ENVO	ENVO:00002031	United States of America	GAZ	GAZ:00002459	33.755	degree	UO	UO:0000185	-84.39	degree	UO	UO:0000185	read from Source Name	Center of commerce index GEA dimensionless.Atlanta	North America	Atlanta
GEA	anthropogenic habitat	ENVO	ENVO:00002031	United States of America	GAZ	GAZ:00002459	33.755	degree	UO	UO:0000185	-84.39	degree	UO	UO:0000185	read from Source Name	Household size GEA people/household.Atlanta	North America	Atlanta
GEA	anthropogenic habitat	ENVO	ENVO:00002031	United States of America	GAZ	GAZ:00002459	33.755	degree	UO	UO:0000185	-84.39	degree	UO	UO:0000185	read from Source Name	Household size year GEA.Atlanta	North America	Atlanta
GEA	anthropogenic habitat	ENVO	ENVO:00002031	United States of America	GAZ	GAZ:00002459	33.755	degree	UO	UO:0000185	-84.39	degree	UO	UO:0000185	read from Source Name	Household source GEA.Atlanta	North America	Atlanta
GEA	anthropogenic habitat	ENVO	ENVO:00002031	United States of America	GAZ	GAZ:00002459	33.755	degree	UO	UO:0000185	-84.39	degree	UO	UO:0000185	read from Source Name	Urbanization ratio GEA percent.Atlanta	North America	Atlanta
GEA	anthropogenic habitat	ENVO	ENVO:00002031	United States of America	GAZ	GAZ:00002459	33.755	degree	UO	UO:0000185	-84.39	degree	UO	UO:0000185	read from Source Name	Water bounded GEA.Atlanta	North America	Atlanta
OTHERS	anthropogenic habitat	ENVO	ENVO:00002031	United States of America	GAZ	GAZ:00002459	33.755	degree	UO	UO:0000185	-84.39	degree	UO	UO:0000185	read from Source Name	Mean one-way travel time others minutes.Atlanta	North America	Atlanta
OTHERS	anthropogenic habitat	ENVO	ENVO:00002031	United States of America	GAZ	GAZ:00002459	33.755	degree	UO	UO:0000185	-84.39	degree	UO	UO:0000185	read from Source Name	Mean one-way travel time year others.Atlanta	North America	Atlanta
OTHERS	anthropogenic habitat	ENVO	ENVO:00002031	United States of America	GAZ	GAZ:00002459	33.755	degree	UO	UO:0000185	-84.39	degree	UO	UO:0000185	read from Source Name	Diesel price 2014 others USD/liter.Atlanta	North America	Atlanta
OTHERS	anthropogenic habitat	ENVO	ENVO:00002031	United States of America	GAZ	GAZ:00002459	33.755	degree	UO	UO:0000185	-84.39	degree	UO	UO:0000185	read from Source Name	Gasoline price 2014 others USD/liter.Atlanta	North America	Atlanta
OTHERS	anthropogenic habitat	ENVO	ENVO:00002031	United States of America	GAZ	GAZ:00002459	33.755	degree	UO	UO:0000185	-84.39	degree	UO	UO:0000185	read from Source Name	Household size others people/household.Atlanta	North America	Atlanta
OTHERS	anthropogenic habitat	ENVO	ENVO:00002031	United States of America	GAZ	GAZ:00002459	33.755	degree	UO	UO:0000185	-84.39	degree	UO	UO:0000185	read from Source Name	Household size year others.Atlanta	North America	Atlanta
OTHERS	anthropogenic habitat	ENVO	ENVO:00002031	United States of America	GAZ	GAZ:00002459	33.755	degree	UO	UO:0000185	-84.39	degree	UO	UO:0000185	read from Source Name	Household size source others.Atlanta	North America	Atlanta
INRIX	anthropogenic habitat	ENVO	ENVO:00002031	United States of America	GAZ	GAZ:00002459	33.755	degree	UO	UO:0000185	-84.39	degree	UO	UO:0000185	read from Source Name	Congestion rank INRIX dimensionless.Atlanta	North America	Atlanta
INRIX	anthropogenic habitat	ENVO	ENVO:00002031	United States of America	GAZ	GAZ:00002459	33.755	degree	UO	UO:0000185	-84.39	degree	UO	UO:0000185	read from Source Name	Peak hours spent in congestion INRIX hours.Atlanta	North America	Atlanta
INRIX	anthropogenic habitat	ENVO	ENVO:00002031	United States of America	GAZ	GAZ:00002459	33.755	degree	UO	UO:0000185	-84.39	degree	UO	UO:0000185	read from Source Name	INRIX congestion index INRIX dimensionless.Atlanta	North America	Atlanta
INRIX	anthropogenic habitat	ENVO	ENVO:00002031	United States of America	GAZ	GAZ:00002459	33.755	degree	UO	UO:0000185	-84.39	degree	UO	UO:0000185	read from Source Name	Average congestion rate INRIX percent.Atlanta	North America	Atlanta
TomTom	anthropogenic habitat	ENVO	ENVO:00002031	United States of America	GAZ	GAZ:00002459	33.755	degree	UO	UO:0000185	-84.39	degree	UO	UO:0000185	read from Source Name	Congestion rank TomTom dimensionless.Atlanta	North America	Atlanta
TomTom	anthropogenic habitat	ENVO	ENVO:00002031	United States of America	GAZ	GAZ:00002459	33.755	degree	UO	UO:0000185	-84.39	degree	UO	UO:0000185	read from Source Name	Congestion level TomTom × 100 percent.Atlanta	North America	Atlanta
TomTom	anthropogenic habitat	ENVO	ENVO:00002031	United States of America	GAZ	GAZ:00002459	33.755	degree	UO	UO:0000185	-84.39	degree	UO	UO:0000185	read from Source Name	Congestion change TomTom × 100 percent.Atlanta	North America	Atlanta
TomTom	anthropogenic habitat	ENVO	ENVO:00002031	United States of America	GAZ	GAZ:00002459	33.755	degree	UO	UO:0000185	-84.39	degree	UO	UO:0000185	read from Source Name	Morning peak TomTom percent.Atlanta	North America	Atlanta
TomTom	anthropogenic habitat	ENVO	ENVO:00002031	United States of America	GAZ	GAZ:00002459	33.755	degree	UO	UO:0000185	-84.39	degree	UO	UO:0000185	read from Source Name	Evening peak TomTom percent.Atlanta	North America	Atlanta
UEX	anthropogenic habitat	ENVO	ENVO:00002031	United States of America	GAZ	GAZ:00002459	33.755	degree	UO	UO:0000185	-84.39	degree	UO	UO:0000185	read from Source Name	Urban area name UEX.Atlanta	North America	Atlanta
UEX	anthropogenic habitat	ENVO	ENVO:00002031	United States of America	GAZ	GAZ:00002459	33.755	degree	UO	UO:0000185	-84.39	degree	UO	UO:0000185	read from Source Name	Low BUA - 1990 UEX km2.Atlanta	North America	Atlanta
UEX	anthropogenic habitat	ENVO	ENVO:00002031	United States of America	GAZ	GAZ:00002459	33.755	degree	UO	UO:0000185	-84.39	degree	UO	UO:0000185	read from Source Name	Low BUA - 2000 UEX km2.Atlanta	North America	Atlanta
UEX	anthropogenic habitat	ENVO	ENVO:00002031	United States of America	GAZ	GAZ:00002459	33.755	degree	UO	UO:0000185	-84.39	degree	UO	UO:0000185	read from Source Name	Low BUA - 2014 UEX km2.Atlanta	North America	Atlanta
UEX	anthropogenic habitat	ENVO	ENVO:00002031	United States of America	GAZ	GAZ:00002459	33.755	degree	UO	UO:0000185	-84.39	degree	UO	UO:0000185	read from Source Name	High BUA - 1990 UEX km2.Atlanta	North America	Atlanta
UEX	anthropogenic habitat	ENVO	ENVO:00002031	United States of America	GAZ	GAZ:00002459	33.755	degree	UO	UO:0000185	-84.39	degree	UO	UO:0000185	read from Source Name	High BUA - 2000 UEX km2.Atlanta	North America	Atlanta
UEX	anthropogenic habitat	ENVO	ENVO:00002031	United States of America	GAZ	GAZ:00002459	33.755	degree	UO	UO:0000185	-84.39	degree	UO	UO:0000185	read from Source Name	High BUA - 2014 UEX km2.Atlanta	North America	Atlanta
UEX	anthropogenic habitat	ENVO	ENVO:00002031	United States of America	GAZ	GAZ:00002459	33.755	degree	UO	UO:0000185	-84.39	degree	UO	UO:0000185	read from Source Name	Low BUA percent - 1990 UEX percent.Atlanta	North America	Atlanta
UEX	anthropogenic habitat	ENVO	ENVO:00002031	United States of America	GAZ	GAZ:00002459	33.755	degree	UO	UO:0000185	-84.39	degree	UO	UO:0000185	read from Source Name	Low BUA percent - 2000 UEX percent.Atlanta	North America	Atlanta
UEX	anthropogenic habitat	ENVO	ENVO:00002031	United States of America	GAZ	GAZ:00002459	33.755	degree	UO	UO:0000185	-84.39	degree	UO	UO:0000185	read from Source Name	Low BUA percent - 2014 UEX percent.Atlanta	North America	Atlanta
UEX	anthropogenic habitat	ENVO	ENVO:00002031	United States of America	GAZ	GAZ:00002459	33.755	degree	UO	UO:0000185	-84.39	degree	UO	UO:0000185	read from Source Name	High BUA percent - 1990 UEX percent.Atlanta	North America	Atlanta
UEX	anthropogenic habitat	ENVO	ENVO:00002031	United States of America	GAZ	GAZ:00002459	33.755	degree	UO	UO:0000185	-84.39	degree	UO	UO:0000185	read from Source Name	High BUA percent - 2000 UEX percent.Atlanta	North America	Atlanta
UEX	anthropogenic habitat	ENVO	ENVO:00002031	United States of America	GAZ	GAZ:00002459	33.755	degree	UO	UO:0000185	-84.39	degree	UO	UO:0000185	read from Source Name	High BUA percent - 2014 UEX percent.Atlanta	North America	Atlanta
UEX	anthropogenic habitat	ENVO	ENVO:00002031	United States of America	GAZ	GAZ:00002459	33.755	degree	UO	UO:0000185	-84.39	degree	UO	UO:0000185	read from Source Name	Low BUA population density - 1990 UEX people/km2.Atlanta	North America	Atlanta
UEX	anthropogenic habitat	ENVO	ENVO:00002031	United States of America	GAZ	GAZ:00002459	33.755	degree	UO	UO:0000185	-84.39	degree	UO	UO:0000185	read from Source Name	High BUA population density - 1990 UEX people/km2.Atlanta	North America	Atlanta
UEX	anthropogenic habitat	ENVO	ENVO:00002031	United States of America	GAZ	GAZ:00002459	33.755	degree	UO	UO:0000185	-84.39	degree	UO	UO:0000185	read from Source Name	Low BUA population density - 2000 UEX people/km2.Atlanta	North America	Atlanta
UEX	anthropogenic habitat	ENVO	ENVO:00002031	United States of America	GAZ	GAZ:00002459	33.755	degree	UO	UO:0000185	-84.39	degree	UO	UO:0000185	read from Source Name	High BUA population density - 2000 UEX people/km2.Atlanta	North America	Atlanta
UEX	anthropogenic habitat	ENVO	ENVO:00002031	United States of America	GAZ	GAZ:00002459	33.755	degree	UO	UO:0000185	-84.39	degree	UO	UO:0000185	read from Source Name	Low BUA population density - 2014 UEX people/km2.Atlanta	North America	Atlanta
UEX	anthropogenic habitat	ENVO	ENVO:00002031	United States of America	GAZ	GAZ:00002459	33.755	degree	UO	UO:0000185	-84.39	degree	UO	UO:0000185	read from Source Name	High BUA population density - 2014 UEX people/km2.Atlanta	North America	Atlanta
OTHERS	anthropogenic habitat	ENVO	ENVO:00002031	United States of America	GAZ	GAZ:00002459	33.755	degree	UO	UO:0000185	-84.39	degree	UO	UO:0000185	read from Source Name	Exports others m3.Atlanta	North America	Atlanta
OTHERS	anthropogenic habitat	ENVO	ENVO:00002031	United States of America	GAZ	GAZ:00002459	33.755	degree	UO	UO:0000185	-84.39	degree	UO	UO:0000185	read from Source Name	Production others m3.Atlanta	North America	Atlanta
OTHERS	anthropogenic habitat	ENVO	ENVO:00002031	United States of America	GAZ	GAZ:00002459	33.755	degree	UO	UO:0000185	-84.39	degree	UO	UO:0000185	read from Source Name	Natgas Export/Production ratio others.Atlanta	North America	Atlanta
OTHERS	anthropogenic habitat	ENVO	ENVO:00002031	United States of America	GAZ	GAZ:00002459	33.755	degree	UO	UO:0000185	-84.39	degree	UO	UO:0000185	read from Source Name	CH4_waste/capita others tCH4/capita.Atlanta	North America	Atlanta
OTHERS	anthropogenic habitat	ENVO	ENVO:00002031	United States of America	GAZ	GAZ:00002459	33.755	degree	UO	UO:0000185	-84.39	degree	UO	UO:0000185	read from Source Name	CH4_wastenatgas/capita others tCH4/capita.Atlanta	North America	Atlanta
OTHERS	anthropogenic habitat	ENVO	ENVO:00002031	United States of America	GAZ	GAZ:00002459	33.755	degree	UO	UO:0000185	-84.39	degree	UO	UO:0000185	read from Source Name	Corrected CH4_wastenatgas/capita others tCH4/capita.Atlanta	North America	Atlanta
CDP2016 and OTHERS	anthropogenic habitat	ENVO	ENVO:00002031	United States of America	GAZ	GAZ:00002459	33.755	degree	UO	UO:0000185	-84.39	degree	UO	UO:0000185	Technical Validation	AQF CDP/OTHERS.Atlanta	North America	Atlanta
CDP2016	anthropogenic habitat	ENVO	ENVO:00002031	United States of America	GAZ	GAZ:00002459	33.755	degree	UO	UO:0000185	-84.39	degree	UO	UO:0000185	Technical Validation	PQF CDP.Atlanta	North America	Atlanta
OTHERS	anthropogenic habitat	ENVO	ENVO:00002031	United States of America	GAZ	GAZ:00002459	33.755	degree	UO	UO:0000185	-84.39	degree	UO	UO:0000185	Technical Validation	PQF OTHERS.Atlanta	North America	Atlanta
GEA	anthropogenic habitat	ENVO	ENVO:00002031	United States of America	GAZ	GAZ:00002459	33.755	degree	UO	UO:0000185	-84.39	degree	UO	UO:0000185	Technical Validation	HQF GEA.Atlanta	North America	Atlanta
OTHERS	anthropogenic habitat	ENVO	ENVO:00002031	United States of America	GAZ	GAZ:00002459	33.755	degree	UO	UO:0000185	-84.39	degree	UO	UO:0000185	Technical Validation	HQF OTHERS.Atlanta	North America	Atlanta
CDP2016	anthropogenic habitat	ENVO	ENVO:00002031	New Zealand	GAZ	GAZ:00000469	-36.841	degree	UO	UO:0000185	174.74	degree	UO	UO:0000185	read from Source Name	City name CDP.Auckland	Oceania	Auckland
CDP2016	anthropogenic habitat	ENVO	ENVO:00002031	New Zealand	GAZ	GAZ:00000469	-36.841	degree	UO	UO:0000185	174.74	degree	UO	UO:0000185	read from Source Name	Definition CDP.Auckland	Oceania	Auckland
CDP2016	anthropogenic habitat	ENVO	ENVO:00002031	New Zealand	GAZ	GAZ:00000469	-36.841	degree	UO	UO:0000185	174.74	degree	UO	UO:0000185	read from Source Name	Reporting year CDP.Auckland	Oceania	Auckland
CDP2016	anthropogenic habitat	ENVO	ENVO:00002031	New Zealand	GAZ	GAZ:00000469	-36.841	degree	UO	UO:0000185	174.74	degree	UO	UO:0000185	read from Source Name	Scope-1 GHG emissions tCO2 or tCO2-eq.Auckland	Oceania	Auckland
assigned value	anthropogenic habitat	ENVO	ENVO:00002031	New Zealand	GAZ	GAZ:00000469	-36.841	degree	UO	UO:0000185	174.74	degree	UO	UO:0000185	assigned	Scope-1 source dataset.Auckland	Oceania	Auckland
CDP2016	anthropogenic habitat	ENVO	ENVO:00002031	New Zealand	GAZ	GAZ:00000469	-36.841	degree	UO	UO:0000185	174.74	degree	UO	UO:0000185	read from Source Name	Scope-1 GHG emissions units.Auckland	Oceania	Auckland
CDP2016	anthropogenic habitat	ENVO	ENVO:00002031	New Zealand	GAZ	GAZ:00000469	-36.841	degree	UO	UO:0000185	174.74	degree	UO	UO:0000185	read from Source Name	Year of emission.Auckland	Oceania	Auckland
CDP2016	anthropogenic habitat	ENVO	ENVO:00002031	New Zealand	GAZ	GAZ:00000469	-36.841	degree	UO	UO:0000185	174.74	degree	UO	UO:0000185	read from Source Name	Emissions protocol.Auckland	Oceania	Auckland
CDP2016	anthropogenic habitat	ENVO	ENVO:00002031	New Zealand	GAZ	GAZ:00000469	-36.841	degree	UO	UO:0000185	174.74	degree	UO	UO:0000185	read from Source Name	Gases included CDP.Auckland	Oceania	Auckland
CDP2016	anthropogenic habitat	ENVO	ENVO:00002031	New Zealand	GAZ	GAZ:00000469	-36.841	degree	UO	UO:0000185	174.74	degree	UO	UO:0000185	read from Source Name	Methodology details CDP.Auckland	Oceania	Auckland
CDP2016	anthropogenic habitat	ENVO	ENVO:00002031	New Zealand	GAZ	GAZ:00000469	-36.841	degree	UO	UO:0000185	174.74	degree	UO	UO:0000185	read from Source Name	Increase/Decrease from last year CDP.Auckland	Oceania	Auckland
CDP2016	anthropogenic habitat	ENVO	ENVO:00002031	New Zealand	GAZ	GAZ:00000469	-36.841	degree	UO	UO:0000185	174.74	degree	UO	UO:0000185	read from Source Name	Reason for increase/decrease in emissions CDP.Auckland	Oceania	Auckland
CDP2016	anthropogenic habitat	ENVO	ENVO:00002031	New Zealand	GAZ	GAZ:00000469	-36.841	degree	UO	UO:0000185	174.74	degree	UO	UO:0000185	assigned	CDP2016 data edited CDP.Auckland	Oceania	Auckland
CDP2016	anthropogenic habitat	ENVO	ENVO:00002031	New Zealand	GAZ	GAZ:00000469	-36.841	degree	UO	UO:0000185	174.74	degree	UO	UO:0000185	read from Source Name	Scope-2 CDP tCO2-eq.Auckland	Oceania	Auckland
CDP2016	anthropogenic habitat	ENVO	ENVO:00002031	New Zealand	GAZ	GAZ:00000469	-36.841	degree	UO	UO:0000185	174.74	degree	UO	UO:0000185	read from Source Name	Total emissions CDP tCO2-eq.Auckland	Oceania	Auckland
CDP2016	anthropogenic habitat	ENVO	ENVO:00002031	New Zealand	GAZ	GAZ:00000469	-36.841	degree	UO	UO:0000185	174.74	degree	UO	UO:0000185	read from Source Name	City location CDP degrees.Auckland	Oceania	Auckland
OTHERS	anthropogenic habitat	ENVO	ENVO:00002031	New Zealand	GAZ	GAZ:00000469	-36.841	degree	UO	UO:0000185	174.74	degree	UO	UO:0000185	read from Source Name	Latitude others degrees.Auckland	Oceania	Auckland
OTHERS	anthropogenic habitat	ENVO	ENVO:00002031	New Zealand	GAZ	GAZ:00000469	-36.841	degree	UO	UO:0000185	174.74	degree	UO	UO:0000185	read from Source Name	Longitude others degrees.Auckland	Oceania	Auckland
OTHERS	anthropogenic habitat	ENVO	ENVO:00002031	New Zealand	GAZ	GAZ:00000469	-36.841	degree	UO	UO:0000185	174.74	degree	UO	UO:0000185	read from Source Name	Coordinate source others.Auckland	Oceania	Auckland
CDP2016	anthropogenic habitat	ENVO	ENVO:00002031	New Zealand	GAZ	GAZ:00000469	-36.841	degree	UO	UO:0000185	174.74	degree	UO	UO:0000185	read from Source Name	Country.Auckland	Oceania	Auckland
CDP2016	anthropogenic habitat	ENVO	ENVO:00002031	New Zealand	GAZ	GAZ:00000469	-36.841	degree	UO	UO:0000185	174.74	degree	UO	UO:0000185	read from Source Name	Region.Auckland	Oceania	Auckland
CDP2016	anthropogenic habitat	ENVO	ENVO:00002031	New Zealand	GAZ	GAZ:00000469	-36.841	degree	UO	UO:0000185	174.74	degree	UO	UO:0000185	read from Source Name	Population CDP.Auckland	Oceania	Auckland
CDP2016	anthropogenic habitat	ENVO	ENVO:00002031	New Zealand	GAZ	GAZ:00000469	-36.841	degree	UO	UO:0000185	174.74	degree	UO	UO:0000185	read from Source Name	Population year CDP.Auckland	Oceania	Auckland
OTHERS	anthropogenic habitat	ENVO	ENVO:00002031	New Zealand	GAZ	GAZ:00000469	-36.841	degree	UO	UO:0000185	174.74	degree	UO	UO:0000185	read from Source Name	Population others.Auckland	Oceania	Auckland
OTHERS	anthropogenic habitat	ENVO	ENVO:00002031	New Zealand	GAZ	GAZ:00000469	-36.841	degree	UO	UO:0000185	174.74	degree	UO	UO:0000185	read from Source Name	Population year others.Auckland	Oceania	Auckland
OTHERS	anthropogenic habitat	ENVO	ENVO:00002031	New Zealand	GAZ	GAZ:00000469	-36.841	degree	UO	UO:0000185	174.74	degree	UO	UO:0000185	read from Source Name	Population source others.Auckland	Oceania	Auckland
CDP2016	anthropogenic habitat	ENVO	ENVO:00002031	New Zealand	GAZ	GAZ:00000469	-36.841	degree	UO	UO:0000185	174.74	degree	UO	UO:0000185	read from Source Name	City area CDP km2.Auckland	Oceania	Auckland
OTHERS	anthropogenic habitat	ENVO	ENVO:00002031	New Zealand	GAZ	GAZ:00000469	-36.841	degree	UO	UO:0000185	174.74	degree	UO	UO:0000185	read from Source Name	City area others km2.Auckland	Oceania	Auckland
OTHERS	anthropogenic habitat	ENVO	ENVO:00002031	New Zealand	GAZ	GAZ:00000469	-36.841	degree	UO	UO:0000185	174.74	degree	UO	UO:0000185	read from Source Name	City area source others.Auckland	Oceania	Auckland
CDP2016	anthropogenic habitat	ENVO	ENVO:00002031	New Zealand	GAZ	GAZ:00000469	-36.841	degree	UO	UO:0000185	174.74	degree	UO	UO:0000185	read from Source Name	Average altitude m.Auckland	Oceania	Auckland
CDP2016	anthropogenic habitat	ENVO	ENVO:00002031	New Zealand	GAZ	GAZ:00000469	-36.841	degree	UO	UO:0000185	174.74	degree	UO	UO:0000185	read from Source Name	Average annual temperature CDP degrees Celsius.Auckland	Oceania	Auckland
clim	anthropogenic habitat	ENVO	ENVO:00002031	New Zealand	GAZ	GAZ:00000469	-36.841	degree	UO	UO:0000185	174.74	degree	UO	UO:0000185	read from Source Name	HDD 15.5C clim degrees C × days.Auckland	Oceania	Auckland
clim	anthropogenic habitat	ENVO	ENVO:00002031	New Zealand	GAZ	GAZ:00000469	-36.841	degree	UO	UO:0000185	174.74	degree	UO	UO:0000185	read from Source Name	CDD 23C clim degrees C × days.Auckland	Oceania	Auckland
CDP2016	anthropogenic habitat	ENVO	ENVO:00002031	New Zealand	GAZ	GAZ:00000469	-36.841	degree	UO	UO:0000185	174.74	degree	UO	UO:0000185	read from Source Name	GDP CDP multiple units.Auckland	Oceania	Auckland
CDP2016	anthropogenic habitat	ENVO	ENVO:00002031	New Zealand	GAZ	GAZ:00000469	-36.841	degree	UO	UO:0000185	174.74	degree	UO	UO:0000185	read from Source Name	GDP unit CDP.Auckland	Oceania	Auckland
CDP2016	anthropogenic habitat	ENVO	ENVO:00002031	New Zealand	GAZ	GAZ:00000469	-36.841	degree	UO	UO:0000185	174.74	degree	UO	UO:0000185	read from Source Name	GDP year CDP.Auckland	Oceania	Auckland
CDP2016	anthropogenic habitat	ENVO	ENVO:00002031	New Zealand	GAZ	GAZ:00000469	-36.841	degree	UO	UO:0000185	174.74	degree	UO	UO:0000185	read from Source Name	GDP source CDP.Auckland	Oceania	Auckland
OTHERS	anthropogenic habitat	ENVO	ENVO:00002031	New Zealand	GAZ	GAZ:00000469	-36.841	degree	UO	UO:0000185	174.74	degree	UO	UO:0000185	read from Source Name	GDP-PPP others $BN.Auckland	Oceania	Auckland
OTHERS	anthropogenic habitat	ENVO	ENVO:00002031	New Zealand	GAZ	GAZ:00000469	-36.841	degree	UO	UO:0000185	174.74	degree	UO	UO:0000185	read from Source Name	GDP-PPP/capita others USD/capita.Auckland	Oceania	Auckland
OTHERS	anthropogenic habitat	ENVO	ENVO:00002031	New Zealand	GAZ	GAZ:00000469	-36.841	degree	UO	UO:0000185	174.74	degree	UO	UO:0000185	read from Source Name	GDP-PPP source others.Auckland	Oceania	Auckland
OTHERS	anthropogenic habitat	ENVO	ENVO:00002031	New Zealand	GAZ	GAZ:00000469	-36.841	degree	UO	UO:0000185	174.74	degree	UO	UO:0000185	read from Source Name	GDP-PPP year others.Auckland	Oceania	Auckland
OTHERS	anthropogenic habitat	ENVO	ENVO:00002031	New Zealand	GAZ	GAZ:00000469	-36.841	degree	UO	UO:0000185	174.74	degree	UO	UO:0000185	read from Source Name	nGDP others $BN.Auckland	Oceania	Auckland
OTHERS	anthropogenic habitat	ENVO	ENVO:00002031	New Zealand	GAZ	GAZ:00000469	-36.841	degree	UO	UO:0000185	174.74	degree	UO	UO:0000185	read from Source Name	nGDP/capita others USD/capita.Auckland	Oceania	Auckland
OTHERS	anthropogenic habitat	ENVO	ENVO:00002031	New Zealand	GAZ	GAZ:00000469	-36.841	degree	UO	UO:0000185	174.74	degree	UO	UO:0000185	read from Source Name	nGDP source others.Auckland	Oceania	Auckland
OTHERS	anthropogenic habitat	ENVO	ENVO:00002031	New Zealand	GAZ	GAZ:00000469	-36.841	degree	UO	UO:0000185	174.74	degree	UO	UO:0000185	read from Source Name	Mean one-way travel time others minutes.Auckland	Oceania	Auckland
OTHERS	anthropogenic habitat	ENVO	ENVO:00002031	New Zealand	GAZ	GAZ:00000469	-36.841	degree	UO	UO:0000185	174.74	degree	UO	UO:0000185	read from Source Name	Mean one-way travel time year others.Auckland	Oceania	Auckland
OTHERS	anthropogenic habitat	ENVO	ENVO:00002031	New Zealand	GAZ	GAZ:00000469	-36.841	degree	UO	UO:0000185	174.74	degree	UO	UO:0000185	read from Source Name	Mean one-way travel time source others.Auckland	Oceania	Auckland
OTHERS	anthropogenic habitat	ENVO	ENVO:00002031	New Zealand	GAZ	GAZ:00000469	-36.841	degree	UO	UO:0000185	174.74	degree	UO	UO:0000185	read from Source Name	Diesel price 2014 others USD/liter.Auckland	Oceania	Auckland
OTHERS	anthropogenic habitat	ENVO	ENVO:00002031	New Zealand	GAZ	GAZ:00000469	-36.841	degree	UO	UO:0000185	174.74	degree	UO	UO:0000185	read from Source Name	Gasoline price 2014 others USD/liter.Auckland	Oceania	Auckland
OTHERS	anthropogenic habitat	ENVO	ENVO:00002031	New Zealand	GAZ	GAZ:00000469	-36.841	degree	UO	UO:0000185	174.74	degree	UO	UO:0000185	read from Source Name	Household size others people/household.Auckland	Oceania	Auckland
OTHERS	anthropogenic habitat	ENVO	ENVO:00002031	New Zealand	GAZ	GAZ:00000469	-36.841	degree	UO	UO:0000185	174.74	degree	UO	UO:0000185	read from Source Name	Household size year others.Auckland	Oceania	Auckland
OTHERS	anthropogenic habitat	ENVO	ENVO:00002031	New Zealand	GAZ	GAZ:00000469	-36.841	degree	UO	UO:0000185	174.74	degree	UO	UO:0000185	read from Source Name	Household size source others.Auckland	Oceania	Auckland
TomTom	anthropogenic habitat	ENVO	ENVO:00002031	New Zealand	GAZ	GAZ:00000469	-36.841	degree	UO	UO:0000185	174.74	degree	UO	UO:0000185	read from Source Name	Congestion rank TomTom dimensionless.Auckland	Oceania	Auckland
TomTom	anthropogenic habitat	ENVO	ENVO:00002031	New Zealand	GAZ	GAZ:00000469	-36.841	degree	UO	UO:0000185	174.74	degree	UO	UO:0000185	read from Source Name	Congestion level TomTom × 100 percent.Auckland	Oceania	Auckland
TomTom	anthropogenic habitat	ENVO	ENVO:00002031	New Zealand	GAZ	GAZ:00000469	-36.841	degree	UO	UO:0000185	174.74	degree	UO	UO:0000185	read from Source Name	Congestion change TomTom × 100 percent.Auckland	Oceania	Auckland
TomTom	anthropogenic habitat	ENVO	ENVO:00002031	New Zealand	GAZ	GAZ:00000469	-36.841	degree	UO	UO:0000185	174.74	degree	UO	UO:0000185	read from Source Name	Morning peak TomTom percent.Auckland	Oceania	Auckland
TomTom	anthropogenic habitat	ENVO	ENVO:00002031	New Zealand	GAZ	GAZ:00000469	-36.841	degree	UO	UO:0000185	174.74	degree	UO	UO:0000185	read from Source Name	Evening peak TomTom percent.Auckland	Oceania	Auckland
IESE	anthropogenic habitat	ENVO	ENVO:00002031	New Zealand	GAZ	GAZ:00000469	-36.841	degree	UO	UO:0000185	174.74	degree	UO	UO:0000185	read from Source Name	Economy IESE dimensionless.Auckland	Oceania	Auckland
IESE	anthropogenic habitat	ENVO	ENVO:00002031	New Zealand	GAZ	GAZ:00000469	-36.841	degree	UO	UO:0000185	174.74	degree	UO	UO:0000185	read from Source Name	Environment IESE dimensionless.Auckland	Oceania	Auckland
IESE	anthropogenic habitat	ENVO	ENVO:00002031	New Zealand	GAZ	GAZ:00000469	-36.841	degree	UO	UO:0000185	174.74	degree	UO	UO:0000185	read from Source Name	Governance IESE dimensionless.Auckland	Oceania	Auckland
IESE	anthropogenic habitat	ENVO	ENVO:00002031	New Zealand	GAZ	GAZ:00000469	-36.841	degree	UO	UO:0000185	174.74	degree	UO	UO:0000185	read from Source Name	Human capital IESE dimensionless.Auckland	Oceania	Auckland
IESE	anthropogenic habitat	ENVO	ENVO:00002031	New Zealand	GAZ	GAZ:00000469	-36.841	degree	UO	UO:0000185	174.74	degree	UO	UO:0000185	read from Source Name	International impact IESE dimensionless.Auckland	Oceania	Auckland
IESE	anthropogenic habitat	ENVO	ENVO:00002031	New Zealand	GAZ	GAZ:00000469	-36.841	degree	UO	UO:0000185	174.74	degree	UO	UO:0000185	read from Source Name	Mobility and transportation IESE dimensionless.Auckland	Oceania	Auckland
IESE	anthropogenic habitat	ENVO	ENVO:00002031	New Zealand	GAZ	GAZ:00000469	-36.841	degree	UO	UO:0000185	174.74	degree	UO	UO:0000185	read from Source Name	Public management IESE dimensionless.Auckland	Oceania	Auckland
IESE	anthropogenic habitat	ENVO	ENVO:00002031	New Zealand	GAZ	GAZ:00000469	-36.841	degree	UO	UO:0000185	174.74	degree	UO	UO:0000185	read from Source Name	Social cohesion IESE dimensionless.Auckland	Oceania	Auckland
IESE	anthropogenic habitat	ENVO	ENVO:00002031	New Zealand	GAZ	GAZ:00000469	-36.841	degree	UO	UO:0000185	174.74	degree	UO	UO:0000185	read from Source Name	Technology IESE dimensionless.Auckland	Oceania	Auckland
IESE	anthropogenic habitat	ENVO	ENVO:00002031	New Zealand	GAZ	GAZ:00000469	-36.841	degree	UO	UO:0000185	174.74	degree	UO	UO:0000185	read from Source Name	Urban planning IESE dimensionless.Auckland	Oceania	Auckland
IESE	anthropogenic habitat	ENVO	ENVO:00002031	New Zealand	GAZ	GAZ:00000469	-36.841	degree	UO	UO:0000185	174.74	degree	UO	UO:0000185	read from Source Name	CIMI IESE dimensionless.Auckland	Oceania	Auckland
IESE	anthropogenic habitat	ENVO	ENVO:00002031	New Zealand	GAZ	GAZ:00000469	-36.841	degree	UO	UO:0000185	174.74	degree	UO	UO:0000185	read from Source Name	CIMI ranking IESE dimensionless.Auckland	Oceania	Auckland
IESE	anthropogenic habitat	ENVO	ENVO:00002031	New Zealand	GAZ	GAZ:00000469	-36.841	degree	UO	UO:0000185	174.74	degree	UO	UO:0000185	read from Source Name	CIMI performance IESE dimensionless.Auckland	Oceania	Auckland
UEX	anthropogenic habitat	ENVO	ENVO:00002031	New Zealand	GAZ	GAZ:00000469	-36.841	degree	UO	UO:0000185	174.74	degree	UO	UO:0000185	read from Source Name	Urban area name UEX.Auckland	Oceania	Auckland
UEX	anthropogenic habitat	ENVO	ENVO:00002031	New Zealand	GAZ	GAZ:00000469	-36.841	degree	UO	UO:0000185	174.74	degree	UO	UO:0000185	read from Source Name	Low BUA - 1990 UEX km2.Auckland	Oceania	Auckland
UEX	anthropogenic habitat	ENVO	ENVO:00002031	New Zealand	GAZ	GAZ:00000469	-36.841	degree	UO	UO:0000185	174.74	degree	UO	UO:0000185	read from Source Name	Low BUA - 2000 UEX km2.Auckland	Oceania	Auckland
UEX	anthropogenic habitat	ENVO	ENVO:00002031	New Zealand	GAZ	GAZ:00000469	-36.841	degree	UO	UO:0000185	174.74	degree	UO	UO:0000185	read from Source Name	Low BUA - 2014 UEX km2.Auckland	Oceania	Auckland
UEX	anthropogenic habitat	ENVO	ENVO:00002031	New Zealand	GAZ	GAZ:00000469	-36.841	degree	UO	UO:0000185	174.74	degree	UO	UO:0000185	read from Source Name	High BUA - 1990 UEX km2.Auckland	Oceania	Auckland
UEX	anthropogenic habitat	ENVO	ENVO:00002031	New Zealand	GAZ	GAZ:00000469	-36.841	degree	UO	UO:0000185	174.74	degree	UO	UO:0000185	read from Source Name	High BUA - 2000 UEX km2.Auckland	Oceania	Auckland
UEX	anthropogenic habitat	ENVO	ENVO:00002031	New Zealand	GAZ	GAZ:00000469	-36.841	degree	UO	UO:0000185	174.74	degree	UO	UO:0000185	read from Source Name	High BUA - 2014 UEX km2.Auckland	Oceania	Auckland
UEX	anthropogenic habitat	ENVO	ENVO:00002031	New Zealand	GAZ	GAZ:00000469	-36.841	degree	UO	UO:0000185	174.74	degree	UO	UO:0000185	read from Source Name	Low BUA percent - 1990 UEX percent.Auckland	Oceania	Auckland
UEX	anthropogenic habitat	ENVO	ENVO:00002031	New Zealand	GAZ	GAZ:00000469	-36.841	degree	UO	UO:0000185	174.74	degree	UO	UO:0000185	read from Source Name	Low BUA percent - 2000 UEX percent.Auckland	Oceania	Auckland
UEX	anthropogenic habitat	ENVO	ENVO:00002031	New Zealand	GAZ	GAZ:00000469	-36.841	degree	UO	UO:0000185	174.74	degree	UO	UO:0000185	read from Source Name	Low BUA percent - 2014 UEX percent.Auckland	Oceania	Auckland
UEX	anthropogenic habitat	ENVO	ENVO:00002031	New Zealand	GAZ	GAZ:00000469	-36.841	degree	UO	UO:0000185	174.74	degree	UO	UO:0000185	read from Source Name	High BUA percent - 1990 UEX percent.Auckland	Oceania	Auckland
UEX	anthropogenic habitat	ENVO	ENVO:00002031	New Zealand	GAZ	GAZ:00000469	-36.841	degree	UO	UO:0000185	174.74	degree	UO	UO:0000185	read from Source Name	High BUA percent - 2000 UEX percent.Auckland	Oceania	Auckland
UEX	anthropogenic habitat	ENVO	ENVO:00002031	New Zealand	GAZ	GAZ:00000469	-36.841	degree	UO	UO:0000185	174.74	degree	UO	UO:0000185	read from Source Name	High BUA percent - 2014 UEX percent.Auckland	Oceania	Auckland
UEX	anthropogenic habitat	ENVO	ENVO:00002031	New Zealand	GAZ	GAZ:00000469	-36.841	degree	UO	UO:0000185	174.74	degree	UO	UO:0000185	read from Source Name	Low BUA population density - 1990 UEX people/km2.Auckland	Oceania	Auckland
UEX	anthropogenic habitat	ENVO	ENVO:00002031	New Zealand	GAZ	GAZ:00000469	-36.841	degree	UO	UO:0000185	174.74	degree	UO	UO:0000185	read from Source Name	High BUA population density - 1990 UEX people/km2.Auckland	Oceania	Auckland
UEX	anthropogenic habitat	ENVO	ENVO:00002031	New Zealand	GAZ	GAZ:00000469	-36.841	degree	UO	UO:0000185	174.74	degree	UO	UO:0000185	read from Source Name	Low BUA population density - 2000 UEX people/km2.Auckland	Oceania	Auckland
UEX	anthropogenic habitat	ENVO	ENVO:00002031	New Zealand	GAZ	GAZ:00000469	-36.841	degree	UO	UO:0000185	174.74	degree	UO	UO:0000185	read from Source Name	High BUA population density - 2000 UEX people/km2.Auckland	Oceania	Auckland
UEX	anthropogenic habitat	ENVO	ENVO:00002031	New Zealand	GAZ	GAZ:00000469	-36.841	degree	UO	UO:0000185	174.74	degree	UO	UO:0000185	read from Source Name	Low BUA population density - 2014 UEX people/km2.Auckland	Oceania	Auckland
UEX	anthropogenic habitat	ENVO	ENVO:00002031	New Zealand	GAZ	GAZ:00000469	-36.841	degree	UO	UO:0000185	174.74	degree	UO	UO:0000185	read from Source Name	High BUA population density - 2014 UEX people/km2.Auckland	Oceania	Auckland
OTHERS	anthropogenic habitat	ENVO	ENVO:00002031	New Zealand	GAZ	GAZ:00000469	-36.841	degree	UO	UO:0000185	174.74	degree	UO	UO:0000185	read from Source Name	Exports others m3.Auckland	Oceania	Auckland
OTHERS	anthropogenic habitat	ENVO	ENVO:00002031	New Zealand	GAZ	GAZ:00000469	-36.841	degree	UO	UO:0000185	174.74	degree	UO	UO:0000185	read from Source Name	Production others m3.Auckland	Oceania	Auckland
OTHERS	anthropogenic habitat	ENVO	ENVO:00002031	New Zealand	GAZ	GAZ:00000469	-36.841	degree	UO	UO:0000185	174.74	degree	UO	UO:0000185	read from Source Name	Natgas Export/Production ratio others.Auckland	Oceania	Auckland
OTHERS	anthropogenic habitat	ENVO	ENVO:00002031	New Zealand	GAZ	GAZ:00000469	-36.841	degree	UO	UO:0000185	174.74	degree	UO	UO:0000185	read from Source Name	CH4_waste/capita others tCH4/capita.Auckland	Oceania	Auckland
OTHERS	anthropogenic habitat	ENVO	ENVO:00002031	New Zealand	GAZ	GAZ:00000469	-36.841	degree	UO	UO:0000185	174.74	degree	UO	UO:0000185	read from Source Name	CH4_wastenatgas/capita others tCH4/capita.Auckland	Oceania	Auckland
OTHERS	anthropogenic habitat	ENVO	ENVO:00002031	New Zealand	GAZ	GAZ:00000469	-36.841	degree	UO	UO:0000185	174.74	degree	UO	UO:0000185	read from Source Name	Corrected CH4_wastenatgas/capita others tCH4/capita.Auckland	Oceania	Auckland
CDP2016 and OTHERS	anthropogenic habitat	ENVO	ENVO:00002031	New Zealand	GAZ	GAZ:00000469	-36.841	degree	UO	UO:0000185	174.74	degree	UO	UO:0000185	Technical Validation	AQF CDP/OTHERS.Auckland	Oceania	Auckland
CDP2016	anthropogenic habitat	ENVO	ENVO:00002031	New Zealand	GAZ	GAZ:00000469	-36.841	degree	UO	UO:0000185	174.74	degree	UO	UO:0000185	Technical Validation	PQF CDP.Auckland	Oceania	Auckland
OTHERS	anthropogenic habitat	ENVO	ENVO:00002031	New Zealand	GAZ	GAZ:00000469	-36.841	degree	UO	UO:0000185	174.74	degree	UO	UO:0000185	Technical Validation	PQF OTHERS.Auckland	Oceania	Auckland
OTHERS	anthropogenic habitat	ENVO	ENVO:00002031	New Zealand	GAZ	GAZ:00000469	-36.841	degree	UO	UO:0000185	174.74	degree	UO	UO:0000185	Technical Validation	HQF OTHERS.Auckland	Oceania	Auckland
CDP2016	anthropogenic habitat	ENVO	ENVO:00002031	United States of America	GAZ	GAZ:00002459	30.267	degree	UO	UO:0000185	-97.733333	degree	UO	UO:0000185	read from Source Name	City name CDP.Austin	North America	Austin
GEA	anthropogenic habitat	ENVO	ENVO:00002031	United States of America	GAZ	GAZ:00002459	30.267	degree	UO	UO:0000185	-97.733333	degree	UO	UO:0000185	read from Source Name	City name GEA.Austin	North America	Austin
WB	anthropogenic habitat	ENVO	ENVO:00002031	United States of America	GAZ	GAZ:00002459	30.267	degree	UO	UO:0000185	-97.733333	degree	UO	UO:0000185	read from Source Name	City name WB.Austin	North America	Austin
CDP2016	anthropogenic habitat	ENVO	ENVO:00002031	United States of America	GAZ	GAZ:00002459	30.267	degree	UO	UO:0000185	-97.733333	degree	UO	UO:0000185	read from Source Name	Definition CDP.Austin	North America	Austin
WB	anthropogenic habitat	ENVO	ENVO:00002031	United States of America	GAZ	GAZ:00002459	30.267	degree	UO	UO:0000185	-97.733333	degree	UO	UO:0000185	read from Source Name	Definition WB.Austin	North America	Austin
WB	anthropogenic habitat	ENVO	ENVO:00002031	United States of America	GAZ	GAZ:00002459	30.267	degree	UO	UO:0000185	-97.733333	degree	UO	UO:0000185	read from Source Name	Study year WB.Austin	North America	Austin
CDP2016	anthropogenic habitat	ENVO	ENVO:00002031	United States of America	GAZ	GAZ:00002459	30.267	degree	UO	UO:0000185	-97.733333	degree	UO	UO:0000185	read from Source Name	Reporting year CDP.Austin	North America	Austin
CDP2016	anthropogenic habitat	ENVO	ENVO:00002031	United States of America	GAZ	GAZ:00002459	30.267	degree	UO	UO:0000185	-97.733333	degree	UO	UO:0000185	read from Source Name	Scope-1 GHG emissions tCO2 or tCO2-eq.Austin	North America	Austin
assigned value	anthropogenic habitat	ENVO	ENVO:00002031	United States of America	GAZ	GAZ:00002459	30.267	degree	UO	UO:0000185	-97.733333	degree	UO	UO:0000185	assigned	Scope-1 source dataset.Austin	North America	Austin
CDP2016	anthropogenic habitat	ENVO	ENVO:00002031	United States of America	GAZ	GAZ:00002459	30.267	degree	UO	UO:0000185	-97.733333	degree	UO	UO:0000185	read from Source Name	Scope-1 GHG emissions units.Austin	North America	Austin
CDP2016	anthropogenic habitat	ENVO	ENVO:00002031	United States of America	GAZ	GAZ:00002459	30.267	degree	UO	UO:0000185	-97.733333	degree	UO	UO:0000185	read from Source Name	Year of emission.Austin	North America	Austin
CDP2016	anthropogenic habitat	ENVO	ENVO:00002031	United States of America	GAZ	GAZ:00002459	30.267	degree	UO	UO:0000185	-97.733333	degree	UO	UO:0000185	read from Source Name	Emissions protocol.Austin	North America	Austin
CDP2016	anthropogenic habitat	ENVO	ENVO:00002031	United States of America	GAZ	GAZ:00002459	30.267	degree	UO	UO:0000185	-97.733333	degree	UO	UO:0000185	read from Source Name	Gases included CDP.Austin	North America	Austin
CDP2016	anthropogenic habitat	ENVO	ENVO:00002031	United States of America	GAZ	GAZ:00002459	30.267	degree	UO	UO:0000185	-97.733333	degree	UO	UO:0000185	read from Source Name	Increase/Decrease from last year CDP.Austin	North America	Austin
CDP2016	anthropogenic habitat	ENVO	ENVO:00002031	United States of America	GAZ	GAZ:00002459	30.267	degree	UO	UO:0000185	-97.733333	degree	UO	UO:0000185	read from Source Name	Reason for increase/decrease in emissions CDP.Austin	North America	Austin
CDP2016	anthropogenic habitat	ENVO	ENVO:00002031	United States of America	GAZ	GAZ:00002459	30.267	degree	UO	UO:0000185	-97.733333	degree	UO	UO:0000185	assigned	CDP2016 data edited CDP.Austin	North America	Austin
CDP2016	anthropogenic habitat	ENVO	ENVO:00002031	United States of America	GAZ	GAZ:00002459	30.267	degree	UO	UO:0000185	-97.733333	degree	UO	UO:0000185	read from Source Name	Scope-2 CDP tCO2-eq.Austin	North America	Austin
CDP2016	anthropogenic habitat	ENVO	ENVO:00002031	United States of America	GAZ	GAZ:00002459	30.267	degree	UO	UO:0000185	-97.733333	degree	UO	UO:0000185	read from Source Name	Total emissions CDP tCO2-eq.Austin	North America	Austin
CDP2016	anthropogenic habitat	ENVO	ENVO:00002031	United States of America	GAZ	GAZ:00002459	30.267	degree	UO	UO:0000185	-97.733333	degree	UO	UO:0000185	read from Source Name	City location CDP degrees.Austin	North America	Austin
OTHERS	anthropogenic habitat	ENVO	ENVO:00002031	United States of America	GAZ	GAZ:00002459	30.267	degree	UO	UO:0000185	-97.733333	degree	UO	UO:0000185	read from Source Name	Latitude others degrees.Austin	North America	Austin
OTHERS	anthropogenic habitat	ENVO	ENVO:00002031	United States of America	GAZ	GAZ:00002459	30.267	degree	UO	UO:0000185	-97.733333	degree	UO	UO:0000185	read from Source Name	Longitude others degrees.Austin	North America	Austin
OTHERS	anthropogenic habitat	ENVO	ENVO:00002031	United States of America	GAZ	GAZ:00002459	30.267	degree	UO	UO:0000185	-97.733333	degree	UO	UO:0000185	read from Source Name	Coordinate source others.Austin	North America	Austin
CDP2016	anthropogenic habitat	ENVO	ENVO:00002031	United States of America	GAZ	GAZ:00002459	30.267	degree	UO	UO:0000185	-97.733333	degree	UO	UO:0000185	read from Source Name	Country.Austin	North America	Austin
CDP2016	anthropogenic habitat	ENVO	ENVO:00002031	United States of America	GAZ	GAZ:00002459	30.267	degree	UO	UO:0000185	-97.733333	degree	UO	UO:0000185	read from Source Name	Region.Austin	North America	Austin
CDP2016	anthropogenic habitat	ENVO	ENVO:00002031	United States of America	GAZ	GAZ:00002459	30.267	degree	UO	UO:0000185	-97.733333	degree	UO	UO:0000185	read from Source Name	Population CDP.Austin	North America	Austin
CDP2016	anthropogenic habitat	ENVO	ENVO:00002031	United States of America	GAZ	GAZ:00002459	30.267	degree	UO	UO:0000185	-97.733333	degree	UO	UO:0000185	read from Source Name	Population year CDP.Austin	North America	Austin
GEA	anthropogenic habitat	ENVO	ENVO:00002031	United States of America	GAZ	GAZ:00002459	30.267	degree	UO	UO:0000185	-97.733333	degree	UO	UO:0000185	read from Source Name	Population GEA.Austin	North America	Austin
WB	anthropogenic habitat	ENVO	ENVO:00002031	United States of America	GAZ	GAZ:00002459	30.267	degree	UO	UO:0000185	-97.733333	degree	UO	UO:0000185	read from Source Name	Population WB.Austin	North America	Austin
WB	anthropogenic habitat	ENVO	ENVO:00002031	United States of America	GAZ	GAZ:00002459	30.267	degree	UO	UO:0000185	-97.733333	degree	UO	UO:0000185	read from Source Name	Population year WB.Austin	North America	Austin
OTHERS	anthropogenic habitat	ENVO	ENVO:00002031	United States of America	GAZ	GAZ:00002459	30.267	degree	UO	UO:0000185	-97.733333	degree	UO	UO:0000185	read from Source Name	Population others.Austin	North America	Austin
OTHERS	anthropogenic habitat	ENVO	ENVO:00002031	United States of America	GAZ	GAZ:00002459	30.267	degree	UO	UO:0000185	-97.733333	degree	UO	UO:0000185	read from Source Name	Population year others.Austin	North America	Austin
OTHERS	anthropogenic habitat	ENVO	ENVO:00002031	United States of America	GAZ	GAZ:00002459	30.267	degree	UO	UO:0000185	-97.733333	degree	UO	UO:0000185	read from Source Name	Population source others.Austin	North America	Austin
WB	anthropogenic habitat	ENVO	ENVO:00002031	United States of America	GAZ	GAZ:00002459	30.267	degree	UO	UO:0000185	-97.733333	degree	UO	UO:0000185	read from Source Name	Population 1950 WB.Austin	North America	Austin
WB	anthropogenic habitat	ENVO	ENVO:00002031	United States of America	GAZ	GAZ:00002459	30.267	degree	UO	UO:0000185	-97.733333	degree	UO	UO:0000185	read from Source Name	Population 1990 WB.Austin	North America	Austin
WB	anthropogenic habitat	ENVO	ENVO:00002031	United States of America	GAZ	GAZ:00002459	30.267	degree	UO	UO:0000185	-97.733333	degree	UO	UO:0000185	read from Source Name	Population 2010 WB.Austin	North America	Austin
WB	anthropogenic habitat	ENVO	ENVO:00002031	United States of America	GAZ	GAZ:00002459	30.267	degree	UO	UO:0000185	-97.733333	degree	UO	UO:0000185	read from Source Name	Population growth rate 1950-2010 WB people/60years.Austin	North America	Austin
WB	anthropogenic habitat	ENVO	ENVO:00002031	United States of America	GAZ	GAZ:00002459	30.267	degree	UO	UO:0000185	-97.733333	degree	UO	UO:0000185	read from Source Name	Population growth rate 1990-2010 WB people/20years.Austin	North America	Austin
GEA	anthropogenic habitat	ENVO	ENVO:00002031	United States of America	GAZ	GAZ:00002459	30.267	degree	UO	UO:0000185	-97.733333	degree	UO	UO:0000185	assigned	Ancillary from GEA.Austin	North America	Austin
CDP2016	anthropogenic habitat	ENVO	ENVO:00002031	United States of America	GAZ	GAZ:00002459	30.267	degree	UO	UO:0000185	-97.733333	degree	UO	UO:0000185	read from Source Name	City area CDP km2.Austin	North America	Austin
WB	anthropogenic habitat	ENVO	ENVO:00002031	United States of America	GAZ	GAZ:00002459	30.267	degree	UO	UO:0000185	-97.733333	degree	UO	UO:0000185	read from Source Name	City area WB km2.Austin	North America	Austin
OTHERS	anthropogenic habitat	ENVO	ENVO:00002031	United States of America	GAZ	GAZ:00002459	30.267	degree	UO	UO:0000185	-97.733333	degree	UO	UO:0000185	read from Source Name	City area others km2.Austin	North America	Austin
OTHERS	anthropogenic habitat	ENVO	ENVO:00002031	United States of America	GAZ	GAZ:00002459	30.267	degree	UO	UO:0000185	-97.733333	degree	UO	UO:0000185	read from Source Name	City area source year others.Austin	North America	Austin
OTHERS	anthropogenic habitat	ENVO	ENVO:00002031	United States of America	GAZ	GAZ:00002459	30.267	degree	UO	UO:0000185	-97.733333	degree	UO	UO:0000185	read from Source Name	City area source others.Austin	North America	Austin
GEA	anthropogenic habitat	ENVO	ENVO:00002031	United States of America	GAZ	GAZ:00002459	30.267	degree	UO	UO:0000185	-97.733333	degree	UO	UO:0000185	read from Source Name	Population density GEA people/km2.Austin	North America	Austin
WB	anthropogenic habitat	ENVO	ENVO:00002031	United States of America	GAZ	GAZ:00002459	30.267	degree	UO	UO:0000185	-97.733333	degree	UO	UO:0000185	read from Source Name	Population density WB people/km2.Austin	North America	Austin
WB	anthropogenic habitat	ENVO	ENVO:00002031	United States of America	GAZ	GAZ:00002459	30.267	degree	UO	UO:0000185	-97.733333	degree	UO	UO:0000185	read from Source Name	Population/sqrtarea WB people/km.Austin	North America	Austin
CDP2016	anthropogenic habitat	ENVO	ENVO:00002031	United States of America	GAZ	GAZ:00002459	30.267	degree	UO	UO:0000185	-97.733333	degree	UO	UO:0000185	read from Source Name	Average altitude m.Austin	North America	Austin
CDP2016	anthropogenic habitat	ENVO	ENVO:00002031	United States of America	GAZ	GAZ:00002459	30.267	degree	UO	UO:0000185	-97.733333	degree	UO	UO:0000185	read from Source Name	Average annual temperature CDP degrees Celsius.Austin	North America	Austin
GEA	anthropogenic habitat	ENVO	ENVO:00002031	United States of America	GAZ	GAZ:00002459	30.267	degree	UO	UO:0000185	-97.733333	degree	UO	UO:0000185	read from Source Name	Weather station ID GEA.Austin	North America	Austin
GEA	anthropogenic habitat	ENVO	ENVO:00002031	United States of America	GAZ	GAZ:00002459	30.267	degree	UO	UO:0000185	-97.733333	degree	UO	UO:0000185	read from Source Name	CDD 23C GEA degrees C × days.Austin	North America	Austin
GEA	anthropogenic habitat	ENVO	ENVO:00002031	United States of America	GAZ	GAZ:00002459	30.267	degree	UO	UO:0000185	-97.733333	degree	UO	UO:0000185	read from Source Name	HDD 15.5C GEA degrees C × days.Austin	North America	Austin
clim	anthropogenic habitat	ENVO	ENVO:00002031	United States of America	GAZ	GAZ:00002459	30.267	degree	UO	UO:0000185	-97.733333	degree	UO	UO:0000185	read from Source Name	HDD 15.5C clim degrees C × days.Austin	North America	Austin
clim	anthropogenic habitat	ENVO	ENVO:00002031	United States of America	GAZ	GAZ:00002459	30.267	degree	UO	UO:0000185	-97.733333	degree	UO	UO:0000185	read from Source Name	CDD 23C clim degrees C × days.Austin	North America	Austin
OTHERS	anthropogenic habitat	ENVO	ENVO:00002031	United States of America	GAZ	GAZ:00002459	30.267	degree	UO	UO:0000185	-97.733333	degree	UO	UO:0000185	read from Source Name	GDP-PPP others $BN.Austin	North America	Austin
OTHERS	anthropogenic habitat	ENVO	ENVO:00002031	United States of America	GAZ	GAZ:00002459	30.267	degree	UO	UO:0000185	-97.733333	degree	UO	UO:0000185	read from Source Name	GDP-PPP/capita others USD/capita.Austin	North America	Austin
OTHERS	anthropogenic habitat	ENVO	ENVO:00002031	United States of America	GAZ	GAZ:00002459	30.267	degree	UO	UO:0000185	-97.733333	degree	UO	UO:0000185	read from Source Name	GDP-PPP source others.Austin	North America	Austin
OTHERS	anthropogenic habitat	ENVO	ENVO:00002031	United States of America	GAZ	GAZ:00002459	30.267	degree	UO	UO:0000185	-97.733333	degree	UO	UO:0000185	read from Source Name	GDP-PPP year others.Austin	North America	Austin
OTHERS	anthropogenic habitat	ENVO	ENVO:00002031	United States of America	GAZ	GAZ:00002459	30.267	degree	UO	UO:0000185	-97.733333	degree	UO	UO:0000185	read from Source Name	nGDP others $BN.Austin	North America	Austin
OTHERS	anthropogenic habitat	ENVO	ENVO:00002031	United States of America	GAZ	GAZ:00002459	30.267	degree	UO	UO:0000185	-97.733333	degree	UO	UO:0000185	read from Source Name	nGDP/capita others USD/capita.Austin	North America	Austin
OTHERS	anthropogenic habitat	ENVO	ENVO:00002031	United States of America	GAZ	GAZ:00002459	30.267	degree	UO	UO:0000185	-97.733333	degree	UO	UO:0000185	read from Source Name	nGDP source others.Austin	North America	Austin
GEA	anthropogenic habitat	ENVO	ENVO:00002031	United States of America	GAZ	GAZ:00002459	30.267	degree	UO	UO:0000185	-97.733333	degree	UO	UO:0000185	read from Source Name	GDP-PPP/capita GEA USD/year.Austin	North America	Austin
WB	anthropogenic habitat	ENVO	ENVO:00002031	United States of America	GAZ	GAZ:00002459	30.267	degree	UO	UO:0000185	-97.733333	degree	UO	UO:0000185	read from Source Name	GDP-PPP/capita WB USD/year.Austin	North America	Austin
GEA	anthropogenic habitat	ENVO	ENVO:00002031	United States of America	GAZ	GAZ:00002459	30.267	degree	UO	UO:0000185	-97.733333	degree	UO	UO:0000185	read from Source Name	Total final consumption per capita GEA GJ/capita/yr.Austin	North America	Austin
WB	anthropogenic habitat	ENVO	ENVO:00002031	United States of America	GAZ	GAZ:00002459	30.267	degree	UO	UO:0000185	-97.733333	degree	UO	UO:0000185	read from Source Name	Energy per capita CO2 WB tCO2-eq/capita/yr.Austin	North America	Austin
GEA	anthropogenic habitat	ENVO	ENVO:00002031	United States of America	GAZ	GAZ:00002459	30.267	degree	UO	UO:0000185	-97.733333	degree	UO	UO:0000185	read from Source Name	Diesel price GEA USD/liter.Austin	North America	Austin
GEA	anthropogenic habitat	ENVO	ENVO:00002031	United States of America	GAZ	GAZ:00002459	30.267	degree	UO	UO:0000185	-97.733333	degree	UO	UO:0000185	read from Source Name	Gasoline price GEA USD/liter.Austin	North America	Austin
GEA	anthropogenic habitat	ENVO	ENVO:00002031	United States of America	GAZ	GAZ:00002459	30.267	degree	UO	UO:0000185	-97.733333	degree	UO	UO:0000185	read from Source Name	Household size GEA people/household.Austin	North America	Austin
GEA	anthropogenic habitat	ENVO	ENVO:00002031	United States of America	GAZ	GAZ:00002459	30.267	degree	UO	UO:0000185	-97.733333	degree	UO	UO:0000185	read from Source Name	Household size year GEA.Austin	North America	Austin
GEA	anthropogenic habitat	ENVO	ENVO:00002031	United States of America	GAZ	GAZ:00002459	30.267	degree	UO	UO:0000185	-97.733333	degree	UO	UO:0000185	read from Source Name	Household source GEA.Austin	North America	Austin
GEA	anthropogenic habitat	ENVO	ENVO:00002031	United States of America	GAZ	GAZ:00002459	30.267	degree	UO	UO:0000185	-97.733333	degree	UO	UO:0000185	read from Source Name	Urbanization ratio GEA percent.Austin	North America	Austin
GEA	anthropogenic habitat	ENVO	ENVO:00002031	United States of America	GAZ	GAZ:00002459	30.267	degree	UO	UO:0000185	-97.733333	degree	UO	UO:0000185	read from Source Name	Water bounded GEA.Austin	North America	Austin
OTHERS	anthropogenic habitat	ENVO	ENVO:00002031	United States of America	GAZ	GAZ:00002459	30.267	degree	UO	UO:0000185	-97.733333	degree	UO	UO:0000185	read from Source Name	Mean one-way travel time others minutes.Austin	North America	Austin
OTHERS	anthropogenic habitat	ENVO	ENVO:00002031	United States of America	GAZ	GAZ:00002459	30.267	degree	UO	UO:0000185	-97.733333	degree	UO	UO:0000185	read from Source Name	Mean one-way travel time year others.Austin	North America	Austin
OTHERS	anthropogenic habitat	ENVO	ENVO:00002031	United States of America	GAZ	GAZ:00002459	30.267	degree	UO	UO:0000185	-97.733333	degree	UO	UO:0000185	read from Source Name	Diesel price 2014 others USD/liter.Austin	North America	Austin
OTHERS	anthropogenic habitat	ENVO	ENVO:00002031	United States of America	GAZ	GAZ:00002459	30.267	degree	UO	UO:0000185	-97.733333	degree	UO	UO:0000185	read from Source Name	Gasoline price 2014 others USD/liter.Austin	North America	Austin
OTHERS	anthropogenic habitat	ENVO	ENVO:00002031	United States of America	GAZ	GAZ:00002459	30.267	degree	UO	UO:0000185	-97.733333	degree	UO	UO:0000185	read from Source Name	Household size others people/household.Austin	North America	Austin
OTHERS	anthropogenic habitat	ENVO	ENVO:00002031	United States of America	GAZ	GAZ:00002459	30.267	degree	UO	UO:0000185	-97.733333	degree	UO	UO:0000185	read from Source Name	Household size year others.Austin	North America	Austin
OTHERS	anthropogenic habitat	ENVO	ENVO:00002031	United States of America	GAZ	GAZ:00002459	30.267	degree	UO	UO:0000185	-97.733333	degree	UO	UO:0000185	read from Source Name	Household size source others.Austin	North America	Austin
INRIX	anthropogenic habitat	ENVO	ENVO:00002031	United States of America	GAZ	GAZ:00002459	30.267	degree	UO	UO:0000185	-97.733333	degree	UO	UO:0000185	read from Source Name	Congestion rank INRIX dimensionless.Austin	North America	Austin
INRIX	anthropogenic habitat	ENVO	ENVO:00002031	United States of America	GAZ	GAZ:00002459	30.267	degree	UO	UO:0000185	-97.733333	degree	UO	UO:0000185	read from Source Name	Peak hours spent in congestion INRIX hours.Austin	North America	Austin
INRIX	anthropogenic habitat	ENVO	ENVO:00002031	United States of America	GAZ	GAZ:00002459	30.267	degree	UO	UO:0000185	-97.733333	degree	UO	UO:0000185	read from Source Name	INRIX congestion index INRIX dimensionless.Austin	North America	Austin
INRIX	anthropogenic habitat	ENVO	ENVO:00002031	United States of America	GAZ	GAZ:00002459	30.267	degree	UO	UO:0000185	-97.733333	degree	UO	UO:0000185	read from Source Name	Average congestion rate INRIX percent.Austin	North America	Austin
TomTom	anthropogenic habitat	ENVO	ENVO:00002031	United States of America	GAZ	GAZ:00002459	30.267	degree	UO	UO:0000185	-97.733333	degree	UO	UO:0000185	read from Source Name	Congestion rank TomTom dimensionless.Austin	North America	Austin
TomTom	anthropogenic habitat	ENVO	ENVO:00002031	United States of America	GAZ	GAZ:00002459	30.267	degree	UO	UO:0000185	-97.733333	degree	UO	UO:0000185	read from Source Name	Congestion level TomTom × 100 percent.Austin	North America	Austin
TomTom	anthropogenic habitat	ENVO	ENVO:00002031	United States of America	GAZ	GAZ:00002459	30.267	degree	UO	UO:0000185	-97.733333	degree	UO	UO:0000185	read from Source Name	Congestion change TomTom × 100 percent.Austin	North America	Austin
TomTom	anthropogenic habitat	ENVO	ENVO:00002031	United States of America	GAZ	GAZ:00002459	30.267	degree	UO	UO:0000185	-97.733333	degree	UO	UO:0000185	read from Source Name	Morning peak TomTom percent.Austin	North America	Austin
TomTom	anthropogenic habitat	ENVO	ENVO:00002031	United States of America	GAZ	GAZ:00002459	30.267	degree	UO	UO:0000185	-97.733333	degree	UO	UO:0000185	read from Source Name	Evening peak TomTom percent.Austin	North America	Austin
UEX	anthropogenic habitat	ENVO	ENVO:00002031	United States of America	GAZ	GAZ:00002459	30.267	degree	UO	UO:0000185	-97.733333	degree	UO	UO:0000185	read from Source Name	Urban area name UEX.Austin	North America	Austin
UEX	anthropogenic habitat	ENVO	ENVO:00002031	United States of America	GAZ	GAZ:00002459	30.267	degree	UO	UO:0000185	-97.733333	degree	UO	UO:0000185	read from Source Name	Low BUA - 1990 UEX km2.Austin	North America	Austin
UEX	anthropogenic habitat	ENVO	ENVO:00002031	United States of America	GAZ	GAZ:00002459	30.267	degree	UO	UO:0000185	-97.733333	degree	UO	UO:0000185	read from Source Name	Low BUA - 2000 UEX km2.Austin	North America	Austin
UEX	anthropogenic habitat	ENVO	ENVO:00002031	United States of America	GAZ	GAZ:00002459	30.267	degree	UO	UO:0000185	-97.733333	degree	UO	UO:0000185	read from Source Name	Low BUA - 2014 UEX km2.Austin	North America	Austin
UEX	anthropogenic habitat	ENVO	ENVO:00002031	United States of America	GAZ	GAZ:00002459	30.267	degree	UO	UO:0000185	-97.733333	degree	UO	UO:0000185	read from Source Name	High BUA - 1990 UEX km2.Austin	North America	Austin
UEX	anthropogenic habitat	ENVO	ENVO:00002031	United States of America	GAZ	GAZ:00002459	30.267	degree	UO	UO:0000185	-97.733333	degree	UO	UO:0000185	read from Source Name	High BUA - 2000 UEX km2.Austin	North America	Austin
UEX	anthropogenic habitat	ENVO	ENVO:00002031	United States of America	GAZ	GAZ:00002459	30.267	degree	UO	UO:0000185	-97.733333	degree	UO	UO:0000185	read from Source Name	High BUA - 2014 UEX km2.Austin	North America	Austin
UEX	anthropogenic habitat	ENVO	ENVO:00002031	United States of America	GAZ	GAZ:00002459	30.267	degree	UO	UO:0000185	-97.733333	degree	UO	UO:0000185	read from Source Name	Low BUA percent - 1990 UEX percent.Austin	North America	Austin
UEX	anthropogenic habitat	ENVO	ENVO:00002031	United States of America	GAZ	GAZ:00002459	30.267	degree	UO	UO:0000185	-97.733333	degree	UO	UO:0000185	read from Source Name	Low BUA percent - 2000 UEX percent.Austin	North America	Austin
UEX	anthropogenic habitat	ENVO	ENVO:00002031	United States of America	GAZ	GAZ:00002459	30.267	degree	UO	UO:0000185	-97.733333	degree	UO	UO:0000185	read from Source Name	Low BUA percent - 2014 UEX percent.Austin	North America	Austin
UEX	anthropogenic habitat	ENVO	ENVO:00002031	United States of America	GAZ	GAZ:00002459	30.267	degree	UO	UO:0000185	-97.733333	degree	UO	UO:0000185	read from Source Name	High BUA percent - 1990 UEX percent.Austin	North America	Austin
UEX	anthropogenic habitat	ENVO	ENVO:00002031	United States of America	GAZ	GAZ:00002459	30.267	degree	UO	UO:0000185	-97.733333	degree	UO	UO:0000185	read from Source Name	High BUA percent - 2000 UEX percent.Austin	North America	Austin
UEX	anthropogenic habitat	ENVO	ENVO:00002031	United States of America	GAZ	GAZ:00002459	30.267	degree	UO	UO:0000185	-97.733333	degree	UO	UO:0000185	read from Source Name	High BUA percent - 2014 UEX percent.Austin	North America	Austin
UEX	anthropogenic habitat	ENVO	ENVO:00002031	United States of America	GAZ	GAZ:00002459	30.267	degree	UO	UO:0000185	-97.733333	degree	UO	UO:0000185	read from Source Name	Low BUA population density - 1990 UEX people/km2.Austin	North America	Austin
UEX	anthropogenic habitat	ENVO	ENVO:00002031	United States of America	GAZ	GAZ:00002459	30.267	degree	UO	UO:0000185	-97.733333	degree	UO	UO:0000185	read from Source Name	High BUA population density - 1990 UEX people/km2.Austin	North America	Austin
UEX	anthropogenic habitat	ENVO	ENVO:00002031	United States of America	GAZ	GAZ:00002459	30.267	degree	UO	UO:0000185	-97.733333	degree	UO	UO:0000185	read from Source Name	Low BUA population density - 2000 UEX people/km2.Austin	North America	Austin
UEX	anthropogenic habitat	ENVO	ENVO:00002031	United States of America	GAZ	GAZ:00002459	30.267	degree	UO	UO:0000185	-97.733333	degree	UO	UO:0000185	read from Source Name	High BUA population density - 2000 UEX people/km2.Austin	North America	Austin
UEX	anthropogenic habitat	ENVO	ENVO:00002031	United States of America	GAZ	GAZ:00002459	30.267	degree	UO	UO:0000185	-97.733333	degree	UO	UO:0000185	read from Source Name	Low BUA population density - 2014 UEX people/km2.Austin	North America	Austin
UEX	anthropogenic habitat	ENVO	ENVO:00002031	United States of America	GAZ	GAZ:00002459	30.267	degree	UO	UO:0000185	-97.733333	degree	UO	UO:0000185	read from Source Name	High BUA population density - 2014 UEX people/km2.Austin	North America	Austin
OTHERS	anthropogenic habitat	ENVO	ENVO:00002031	United States of America	GAZ	GAZ:00002459	30.267	degree	UO	UO:0000185	-97.733333	degree	UO	UO:0000185	read from Source Name	Exports others m3.Austin	North America	Austin
OTHERS	anthropogenic habitat	ENVO	ENVO:00002031	United States of America	GAZ	GAZ:00002459	30.267	degree	UO	UO:0000185	-97.733333	degree	UO	UO:0000185	read from Source Name	Production others m3.Austin	North America	Austin
OTHERS	anthropogenic habitat	ENVO	ENVO:00002031	United States of America	GAZ	GAZ:00002459	30.267	degree	UO	UO:0000185	-97.733333	degree	UO	UO:0000185	read from Source Name	Natgas Export/Production ratio others.Austin	North America	Austin
OTHERS	anthropogenic habitat	ENVO	ENVO:00002031	United States of America	GAZ	GAZ:00002459	30.267	degree	UO	UO:0000185	-97.733333	degree	UO	UO:0000185	read from Source Name	CH4_waste/capita others tCH4/capita.Austin	North America	Austin
OTHERS	anthropogenic habitat	ENVO	ENVO:00002031	United States of America	GAZ	GAZ:00002459	30.267	degree	UO	UO:0000185	-97.733333	degree	UO	UO:0000185	read from Source Name	CH4_wastenatgas/capita others tCH4/capita.Austin	North America	Austin
OTHERS	anthropogenic habitat	ENVO	ENVO:00002031	United States of America	GAZ	GAZ:00002459	30.267	degree	UO	UO:0000185	-97.733333	degree	UO	UO:0000185	read from Source Name	Corrected CH4_wastenatgas/capita others tCH4/capita.Austin	North America	Austin
CDP2016 and WB	anthropogenic habitat	ENVO	ENVO:00002031	United States of America	GAZ	GAZ:00002459	30.267	degree	UO	UO:0000185	-97.733333	degree	UO	UO:0000185	Technical Validation	AQF CDP/WB.Austin	North America	Austin
CDP2016 and OTHERS	anthropogenic habitat	ENVO	ENVO:00002031	United States of America	GAZ	GAZ:00002459	30.267	degree	UO	UO:0000185	-97.733333	degree	UO	UO:0000185	Technical Validation	AQF CDP/OTHERS.Austin	North America	Austin
CDP2016	anthropogenic habitat	ENVO	ENVO:00002031	United States of America	GAZ	GAZ:00002459	30.267	degree	UO	UO:0000185	-97.733333	degree	UO	UO:0000185	Technical Validation	PQF CDP.Austin	North America	Austin
WB	anthropogenic habitat	ENVO	ENVO:00002031	United States of America	GAZ	GAZ:00002459	30.267	degree	UO	UO:0000185	-97.733333	degree	UO	UO:0000185	Technical Validation	PQF WB.Austin	North America	Austin
WB	anthropogenic habitat	ENVO	ENVO:00002031	United States of America	GAZ	GAZ:00002459	30.267	degree	UO	UO:0000185	-97.733333	degree	UO	UO:0000185	Technical Validation	PQF WB2010.Austin	North America	Austin
OTHERS	anthropogenic habitat	ENVO	ENVO:00002031	United States of America	GAZ	GAZ:00002459	30.267	degree	UO	UO:0000185	-97.733333	degree	UO	UO:0000185	Technical Validation	PQF OTHERS.Austin	North America	Austin
GEA	anthropogenic habitat	ENVO	ENVO:00002031	United States of America	GAZ	GAZ:00002459	30.267	degree	UO	UO:0000185	-97.733333	degree	UO	UO:0000185	Technical Validation	HQF GEA.Austin	North America	Austin
OTHERS	anthropogenic habitat	ENVO	ENVO:00002031	United States of America	GAZ	GAZ:00002459	30.267	degree	UO	UO:0000185	-97.733333	degree	UO	UO:0000185	Technical Validation	HQF OTHERS.Austin	North America	Austin
carbonn	anthropogenic habitat	ENVO	ENVO:00002031	Indonesia	GAZ	GAZ:00003727	-1.23793	degree	UO	UO:0000185	116.852853	degree	UO	UO:0000185	read from Source Name	City name carbonn.Balikpapan	Southeast Asia	Balikpapan
carbonn	anthropogenic habitat	ENVO	ENVO:00002031	Indonesia	GAZ	GAZ:00003727	-1.23793	degree	UO	UO:0000185	116.852853	degree	UO	UO:0000185	read from Source Name	Definition carbonn.Balikpapan	Southeast Asia	Balikpapan
carbonn	anthropogenic habitat	ENVO	ENVO:00002031	Indonesia	GAZ	GAZ:00003727	-1.23793	degree	UO	UO:0000185	116.852853	degree	UO	UO:0000185	read from Source Name	Scope-1 GHG emissions tCO2 or tCO2-eq.Balikpapan	Southeast Asia	Balikpapan
assigned value	anthropogenic habitat	ENVO	ENVO:00002031	Indonesia	GAZ	GAZ:00003727	-1.23793	degree	UO	UO:0000185	116.852853	degree	UO	UO:0000185	assigned	Scope-1 source dataset.Balikpapan	Southeast Asia	Balikpapan
carbonn	anthropogenic habitat	ENVO	ENVO:00002031	Indonesia	GAZ	GAZ:00003727	-1.23793	degree	UO	UO:0000185	116.852853	degree	UO	UO:0000185	read from Source Name	Scope-1 GHG emissions units.Balikpapan	Southeast Asia	Balikpapan
carbonn	anthropogenic habitat	ENVO	ENVO:00002031	Indonesia	GAZ	GAZ:00003727	-1.23793	degree	UO	UO:0000185	116.852853	degree	UO	UO:0000185	read from Source Name	Year of emission.Balikpapan	Southeast Asia	Balikpapan
carbonn	anthropogenic habitat	ENVO	ENVO:00002031	Indonesia	GAZ	GAZ:00003727	-1.23793	degree	UO	UO:0000185	116.852853	degree	UO	UO:0000185	read from Source Name	Emissions protocol.Balikpapan	Southeast Asia	Balikpapan
OTHERS	anthropogenic habitat	ENVO	ENVO:00002031	Indonesia	GAZ	GAZ:00003727	-1.23793	degree	UO	UO:0000185	116.852853	degree	UO	UO:0000185	read from Source Name	Latitude others degrees.Balikpapan	Southeast Asia	Balikpapan
OTHERS	anthropogenic habitat	ENVO	ENVO:00002031	Indonesia	GAZ	GAZ:00003727	-1.23793	degree	UO	UO:0000185	116.852853	degree	UO	UO:0000185	read from Source Name	Longitude others degrees.Balikpapan	Southeast Asia	Balikpapan
OTHERS	anthropogenic habitat	ENVO	ENVO:00002031	Indonesia	GAZ	GAZ:00003727	-1.23793	degree	UO	UO:0000185	116.852853	degree	UO	UO:0000185	read from Source Name	Coordinate source others.Balikpapan	Southeast Asia	Balikpapan
carbonn	anthropogenic habitat	ENVO	ENVO:00002031	Indonesia	GAZ	GAZ:00003727	-1.23793	degree	UO	UO:0000185	116.852853	degree	UO	UO:0000185	read from Source Name	Country.Balikpapan	Southeast Asia	Balikpapan
carbonn	anthropogenic habitat	ENVO	ENVO:00002031	Indonesia	GAZ	GAZ:00003727	-1.23793	degree	UO	UO:0000185	116.852853	degree	UO	UO:0000185	read from Source Name	Region.Balikpapan	Southeast Asia	Balikpapan
carbonn	anthropogenic habitat	ENVO	ENVO:00002031	Indonesia	GAZ	GAZ:00003727	-1.23793	degree	UO	UO:0000185	116.852853	degree	UO	UO:0000185	read from Source Name	Population carbonn.Balikpapan	Southeast Asia	Balikpapan
carbonn	anthropogenic habitat	ENVO	ENVO:00002031	Indonesia	GAZ	GAZ:00003727	-1.23793	degree	UO	UO:0000185	116.852853	degree	UO	UO:0000185	read from Source Name	Population year carbonn.Balikpapan	Southeast Asia	Balikpapan
OTHERS	anthropogenic habitat	ENVO	ENVO:00002031	Indonesia	GAZ	GAZ:00003727	-1.23793	degree	UO	UO:0000185	116.852853	degree	UO	UO:0000185	read from Source Name	Population others.Balikpapan	Southeast Asia	Balikpapan
OTHERS	anthropogenic habitat	ENVO	ENVO:00002031	Indonesia	GAZ	GAZ:00003727	-1.23793	degree	UO	UO:0000185	116.852853	degree	UO	UO:0000185	read from Source Name	Population year others.Balikpapan	Southeast Asia	Balikpapan
OTHERS	anthropogenic habitat	ENVO	ENVO:00002031	Indonesia	GAZ	GAZ:00003727	-1.23793	degree	UO	UO:0000185	116.852853	degree	UO	UO:0000185	read from Source Name	Population source others.Balikpapan	Southeast Asia	Balikpapan
OTHERS	anthropogenic habitat	ENVO	ENVO:00002031	Indonesia	GAZ	GAZ:00003727	-1.23793	degree	UO	UO:0000185	116.852853	degree	UO	UO:0000185	read from Source Name	City area others km2.Balikpapan	Southeast Asia	Balikpapan
OTHERS	anthropogenic habitat	ENVO	ENVO:00002031	Indonesia	GAZ	GAZ:00003727	-1.23793	degree	UO	UO:0000185	116.852853	degree	UO	UO:0000185	read from Source Name	City area source year others.Balikpapan	Southeast Asia	Balikpapan
OTHERS	anthropogenic habitat	ENVO	ENVO:00002031	Indonesia	GAZ	GAZ:00003727	-1.23793	degree	UO	UO:0000185	116.852853	degree	UO	UO:0000185	read from Source Name	City area source others.Balikpapan	Southeast Asia	Balikpapan
clim	anthropogenic habitat	ENVO	ENVO:00002031	Indonesia	GAZ	GAZ:00003727	-1.23793	degree	UO	UO:0000185	116.852853	degree	UO	UO:0000185	read from Source Name	HDD 15.5C clim degrees C × days.Balikpapan	Southeast Asia	Balikpapan
clim	anthropogenic habitat	ENVO	ENVO:00002031	Indonesia	GAZ	GAZ:00003727	-1.23793	degree	UO	UO:0000185	116.852853	degree	UO	UO:0000185	read from Source Name	CDD 23C clim degrees C × days.Balikpapan	Southeast Asia	Balikpapan
carbonn	anthropogenic habitat	ENVO	ENVO:00002031	Indonesia	GAZ	GAZ:00003727	-1.23793	degree	UO	UO:0000185	116.852853	degree	UO	UO:0000185	read from Source Name	GDP carbonn multiple units.Balikpapan	Southeast Asia	Balikpapan
carbonn	anthropogenic habitat	ENVO	ENVO:00002031	Indonesia	GAZ	GAZ:00003727	-1.23793	degree	UO	UO:0000185	116.852853	degree	UO	UO:0000185	read from Source Name	nGDP carbonn multiple units.Balikpapan	Southeast Asia	Balikpapan
carbonn	anthropogenic habitat	ENVO	ENVO:00002031	Indonesia	GAZ	GAZ:00003727	-1.23793	degree	UO	UO:0000185	116.852853	degree	UO	UO:0000185	read from Source Name	GDP unit carbonn.Balikpapan	Southeast Asia	Balikpapan
carbonn	anthropogenic habitat	ENVO	ENVO:00002031	Indonesia	GAZ	GAZ:00003727	-1.23793	degree	UO	UO:0000185	116.852853	degree	UO	UO:0000185	read from Source Name	GDP year carbonn.Balikpapan	Southeast Asia	Balikpapan
OTHERS	anthropogenic habitat	ENVO	ENVO:00002031	Indonesia	GAZ	GAZ:00003727	-1.23793	degree	UO	UO:0000185	116.852853	degree	UO	UO:0000185	read from Source Name	nGDP others $BN.Balikpapan	Southeast Asia	Balikpapan
OTHERS	anthropogenic habitat	ENVO	ENVO:00002031	Indonesia	GAZ	GAZ:00003727	-1.23793	degree	UO	UO:0000185	116.852853	degree	UO	UO:0000185	read from Source Name	nGDP/capita others USD/capita.Balikpapan	Southeast Asia	Balikpapan
OTHERS	anthropogenic habitat	ENVO	ENVO:00002031	Indonesia	GAZ	GAZ:00003727	-1.23793	degree	UO	UO:0000185	116.852853	degree	UO	UO:0000185	read from Source Name	nGDP source others.Balikpapan	Southeast Asia	Balikpapan
OTHERS	anthropogenic habitat	ENVO	ENVO:00002031	Indonesia	GAZ	GAZ:00003727	-1.23793	degree	UO	UO:0000185	116.852853	degree	UO	UO:0000185	read from Source Name	Diesel price 2014 others USD/liter.Balikpapan	Southeast Asia	Balikpapan
OTHERS	anthropogenic habitat	ENVO	ENVO:00002031	Indonesia	GAZ	GAZ:00003727	-1.23793	degree	UO	UO:0000185	116.852853	degree	UO	UO:0000185	read from Source Name	Gasoline price 2014 others USD/liter.Balikpapan	Southeast Asia	Balikpapan
UEX	anthropogenic habitat	ENVO	ENVO:00002031	Indonesia	GAZ	GAZ:00003727	-1.23793	degree	UO	UO:0000185	116.852853	degree	UO	UO:0000185	read from Source Name	Urban area name UEX.Balikpapan	Southeast Asia	Balikpapan
UEX	anthropogenic habitat	ENVO	ENVO:00002031	Indonesia	GAZ	GAZ:00003727	-1.23793	degree	UO	UO:0000185	116.852853	degree	UO	UO:0000185	read from Source Name	Low BUA - 1990 UEX km2.Balikpapan	Southeast Asia	Balikpapan
UEX	anthropogenic habitat	ENVO	ENVO:00002031	Indonesia	GAZ	GAZ:00003727	-1.23793	degree	UO	UO:0000185	116.852853	degree	UO	UO:0000185	read from Source Name	Low BUA - 2000 UEX km2.Balikpapan	Southeast Asia	Balikpapan
UEX	anthropogenic habitat	ENVO	ENVO:00002031	Indonesia	GAZ	GAZ:00003727	-1.23793	degree	UO	UO:0000185	116.852853	degree	UO	UO:0000185	read from Source Name	Low BUA - 2014 UEX km2.Balikpapan	Southeast Asia	Balikpapan
UEX	anthropogenic habitat	ENVO	ENVO:00002031	Indonesia	GAZ	GAZ:00003727	-1.23793	degree	UO	UO:0000185	116.852853	degree	UO	UO:0000185	read from Source Name	High BUA - 1990 UEX km2.Balikpapan	Southeast Asia	Balikpapan
UEX	anthropogenic habitat	ENVO	ENVO:00002031	Indonesia	GAZ	GAZ:00003727	-1.23793	degree	UO	UO:0000185	116.852853	degree	UO	UO:0000185	read from Source Name	High BUA - 2000 UEX km2.Balikpapan	Southeast Asia	Balikpapan
UEX	anthropogenic habitat	ENVO	ENVO:00002031	Indonesia	GAZ	GAZ:00003727	-1.23793	degree	UO	UO:0000185	116.852853	degree	UO	UO:0000185	read from Source Name	High BUA - 2014 UEX km2.Balikpapan	Southeast Asia	Balikpapan
UEX	anthropogenic habitat	ENVO	ENVO:00002031	Indonesia	GAZ	GAZ:00003727	-1.23793	degree	UO	UO:0000185	116.852853	degree	UO	UO:0000185	read from Source Name	Low BUA percent - 1990 UEX percent.Balikpapan	Southeast Asia	Balikpapan
UEX	anthropogenic habitat	ENVO	ENVO:00002031	Indonesia	GAZ	GAZ:00003727	-1.23793	degree	UO	UO:0000185	116.852853	degree	UO	UO:0000185	read from Source Name	Low BUA percent - 2000 UEX percent.Balikpapan	Southeast Asia	Balikpapan
UEX	anthropogenic habitat	ENVO	ENVO:00002031	Indonesia	GAZ	GAZ:00003727	-1.23793	degree	UO	UO:0000185	116.852853	degree	UO	UO:0000185	read from Source Name	Low BUA percent - 2014 UEX percent.Balikpapan	Southeast Asia	Balikpapan
UEX	anthropogenic habitat	ENVO	ENVO:00002031	Indonesia	GAZ	GAZ:00003727	-1.23793	degree	UO	UO:0000185	116.852853	degree	UO	UO:0000185	read from Source Name	High BUA percent - 1990 UEX percent.Balikpapan	Southeast Asia	Balikpapan
UEX	anthropogenic habitat	ENVO	ENVO:00002031	Indonesia	GAZ	GAZ:00003727	-1.23793	degree	UO	UO:0000185	116.852853	degree	UO	UO:0000185	read from Source Name	High BUA percent - 2000 UEX percent.Balikpapan	Southeast Asia	Balikpapan
UEX	anthropogenic habitat	ENVO	ENVO:00002031	Indonesia	GAZ	GAZ:00003727	-1.23793	degree	UO	UO:0000185	116.852853	degree	UO	UO:0000185	read from Source Name	High BUA percent - 2014 UEX percent.Balikpapan	Southeast Asia	Balikpapan
UEX	anthropogenic habitat	ENVO	ENVO:00002031	Indonesia	GAZ	GAZ:00003727	-1.23793	degree	UO	UO:0000185	116.852853	degree	UO	UO:0000185	read from Source Name	Low BUA population density - 1990 UEX people/km2.Balikpapan	Southeast Asia	Balikpapan
UEX	anthropogenic habitat	ENVO	ENVO:00002031	Indonesia	GAZ	GAZ:00003727	-1.23793	degree	UO	UO:0000185	116.852853	degree	UO	UO:0000185	read from Source Name	High BUA population density - 1990 UEX people/km2.Balikpapan	Southeast Asia	Balikpapan
UEX	anthropogenic habitat	ENVO	ENVO:00002031	Indonesia	GAZ	GAZ:00003727	-1.23793	degree	UO	UO:0000185	116.852853	degree	UO	UO:0000185	read from Source Name	Low BUA population density - 2000 UEX people/km2.Balikpapan	Southeast Asia	Balikpapan
UEX	anthropogenic habitat	ENVO	ENVO:00002031	Indonesia	GAZ	GAZ:00003727	-1.23793	degree	UO	UO:0000185	116.852853	degree	UO	UO:0000185	read from Source Name	High BUA population density - 2000 UEX people/km2.Balikpapan	Southeast Asia	Balikpapan
UEX	anthropogenic habitat	ENVO	ENVO:00002031	Indonesia	GAZ	GAZ:00003727	-1.23793	degree	UO	UO:0000185	116.852853	degree	UO	UO:0000185	read from Source Name	Low BUA population density - 2014 UEX people/km2.Balikpapan	Southeast Asia	Balikpapan
UEX	anthropogenic habitat	ENVO	ENVO:00002031	Indonesia	GAZ	GAZ:00003727	-1.23793	degree	UO	UO:0000185	116.852853	degree	UO	UO:0000185	read from Source Name	High BUA population density - 2014 UEX people/km2.Balikpapan	Southeast Asia	Balikpapan
carbonn	anthropogenic habitat	ENVO	ENVO:00002031	Indonesia	GAZ	GAZ:00003727	-1.23793	degree	UO	UO:0000185	116.852853	degree	UO	UO:0000185	Technical Validation	PQF carbonn.Balikpapan	Southeast Asia	Balikpapan
OTHERS	anthropogenic habitat	ENVO	ENVO:00002031	Indonesia	GAZ	GAZ:00003727	-1.23793	degree	UO	UO:0000185	116.852853	degree	UO	UO:0000185	Technical Validation	PQF OTHERS.Balikpapan	Southeast Asia	Balikpapan
CDP2017	anthropogenic habitat	ENVO	ENVO:00002031	United States of America	GAZ	GAZ:00002459	39.283	degree	UO	UO:0000185	-76.616667	degree	UO	UO:0000185	read from Source Name	City name CDP.Baltimore	North America	Baltimore
CDP2017	anthropogenic habitat	ENVO	ENVO:00002031	United States of America	GAZ	GAZ:00002459	39.283	degree	UO	UO:0000185	-76.616667	degree	UO	UO:0000185	read from Source Name	Definition CDP.Baltimore	North America	Baltimore
CDP2017	anthropogenic habitat	ENVO	ENVO:00002031	United States of America	GAZ	GAZ:00002459	39.283	degree	UO	UO:0000185	-76.616667	degree	UO	UO:0000185	read from Source Name	Reporting year CDP.Baltimore	North America	Baltimore
CDP2017	anthropogenic habitat	ENVO	ENVO:00002031	United States of America	GAZ	GAZ:00002459	39.283	degree	UO	UO:0000185	-76.616667	degree	UO	UO:0000185	read from Source Name	Scope-1 GHG emissions tCO2 or tCO2-eq.Baltimore	North America	Baltimore
assigned value	anthropogenic habitat	ENVO	ENVO:00002031	United States of America	GAZ	GAZ:00002459	39.283	degree	UO	UO:0000185	-76.616667	degree	UO	UO:0000185	assigned	Scope-1 source dataset.Baltimore	North America	Baltimore
CDP2017	anthropogenic habitat	ENVO	ENVO:00002031	United States of America	GAZ	GAZ:00002459	39.283	degree	UO	UO:0000185	-76.616667	degree	UO	UO:0000185	read from Source Name	Scope-1 GHG emissions units.Baltimore	North America	Baltimore
CDP2017	anthropogenic habitat	ENVO	ENVO:00002031	United States of America	GAZ	GAZ:00002459	39.283	degree	UO	UO:0000185	-76.616667	degree	UO	UO:0000185	read from Source Name	Year of emission.Baltimore	North America	Baltimore
CDP2017	anthropogenic habitat	ENVO	ENVO:00002031	United States of America	GAZ	GAZ:00002459	39.283	degree	UO	UO:0000185	-76.616667	degree	UO	UO:0000185	read from Source Name	Emissions protocol.Baltimore	North America	Baltimore
CDP2017	anthropogenic habitat	ENVO	ENVO:00002031	United States of America	GAZ	GAZ:00002459	39.283	degree	UO	UO:0000185	-76.616667	degree	UO	UO:0000185	read from Source Name	Gases included CDP.Baltimore	North America	Baltimore
CDP2017	anthropogenic habitat	ENVO	ENVO:00002031	United States of America	GAZ	GAZ:00002459	39.283	degree	UO	UO:0000185	-76.616667	degree	UO	UO:0000185	read from Source Name	Methodology details CDP.Baltimore	North America	Baltimore
CDP2017	anthropogenic habitat	ENVO	ENVO:00002031	United States of America	GAZ	GAZ:00002459	39.283	degree	UO	UO:0000185	-76.616667	degree	UO	UO:0000185	read from Source Name	Increase/Decrease from last year CDP.Baltimore	North America	Baltimore
CDP2017	anthropogenic habitat	ENVO	ENVO:00002031	United States of America	GAZ	GAZ:00002459	39.283	degree	UO	UO:0000185	-76.616667	degree	UO	UO:0000185	read from Source Name	Reason for increase/decrease in emissions CDP.Baltimore	North America	Baltimore
CDP2017	anthropogenic habitat	ENVO	ENVO:00002031	United States of America	GAZ	GAZ:00002459	39.283	degree	UO	UO:0000185	-76.616667	degree	UO	UO:0000185	assigned	CDP2016 data edited CDP.Baltimore	North America	Baltimore
CDP2017	anthropogenic habitat	ENVO	ENVO:00002031	United States of America	GAZ	GAZ:00002459	39.283	degree	UO	UO:0000185	-76.616667	degree	UO	UO:0000185	read from Source Name	Scope-2 CDP tCO2-eq.Baltimore	North America	Baltimore
CDP2017	anthropogenic habitat	ENVO	ENVO:00002031	United States of America	GAZ	GAZ:00002459	39.283	degree	UO	UO:0000185	-76.616667	degree	UO	UO:0000185	read from Source Name	Total emissions CDP tCO2-eq.Baltimore	North America	Baltimore
CDP2017	anthropogenic habitat	ENVO	ENVO:00002031	United States of America	GAZ	GAZ:00002459	39.283	degree	UO	UO:0000185	-76.616667	degree	UO	UO:0000185	read from Source Name	City location CDP degrees.Baltimore	North America	Baltimore
OTHERS	anthropogenic habitat	ENVO	ENVO:00002031	United States of America	GAZ	GAZ:00002459	39.283	degree	UO	UO:0000185	-76.616667	degree	UO	UO:0000185	read from Source Name	Latitude others degrees.Baltimore	North America	Baltimore
OTHERS	anthropogenic habitat	ENVO	ENVO:00002031	United States of America	GAZ	GAZ:00002459	39.283	degree	UO	UO:0000185	-76.616667	degree	UO	UO:0000185	read from Source Name	Longitude others degrees.Baltimore	North America	Baltimore
OTHERS	anthropogenic habitat	ENVO	ENVO:00002031	United States of America	GAZ	GAZ:00002459	39.283	degree	UO	UO:0000185	-76.616667	degree	UO	UO:0000185	read from Source Name	Coordinate source others.Baltimore	North America	Baltimore
CDP2017	anthropogenic habitat	ENVO	ENVO:00002031	United States of America	GAZ	GAZ:00002459	39.283	degree	UO	UO:0000185	-76.616667	degree	UO	UO:0000185	read from Source Name	Country.Baltimore	North America	Baltimore
CDP2017	anthropogenic habitat	ENVO	ENVO:00002031	United States of America	GAZ	GAZ:00002459	39.283	degree	UO	UO:0000185	-76.616667	degree	UO	UO:0000185	read from Source Name	Region.Baltimore	North America	Baltimore
CDP2017	anthropogenic habitat	ENVO	ENVO:00002031	United States of America	GAZ	GAZ:00002459	39.283	degree	UO	UO:0000185	-76.616667	degree	UO	UO:0000185	read from Source Name	Population CDP.Baltimore	North America	Baltimore
CDP2017	anthropogenic habitat	ENVO	ENVO:00002031	United States of America	GAZ	GAZ:00002459	39.283	degree	UO	UO:0000185	-76.616667	degree	UO	UO:0000185	read from Source Name	Population year CDP.Baltimore	North America	Baltimore
OTHERS	anthropogenic habitat	ENVO	ENVO:00002031	United States of America	GAZ	GAZ:00002459	39.283	degree	UO	UO:0000185	-76.616667	degree	UO	UO:0000185	read from Source Name	Population others.Baltimore	North America	Baltimore
OTHERS	anthropogenic habitat	ENVO	ENVO:00002031	United States of America	GAZ	GAZ:00002459	39.283	degree	UO	UO:0000185	-76.616667	degree	UO	UO:0000185	read from Source Name	Population year others.Baltimore	North America	Baltimore
OTHERS	anthropogenic habitat	ENVO	ENVO:00002031	United States of America	GAZ	GAZ:00002459	39.283	degree	UO	UO:0000185	-76.616667	degree	UO	UO:0000185	read from Source Name	Population source others.Baltimore	North America	Baltimore
CDP2017	anthropogenic habitat	ENVO	ENVO:00002031	United States of America	GAZ	GAZ:00002459	39.283	degree	UO	UO:0000185	-76.616667	degree	UO	UO:0000185	read from Source Name	City area CDP km2.Baltimore	North America	Baltimore
OTHERS	anthropogenic habitat	ENVO	ENVO:00002031	United States of America	GAZ	GAZ:00002459	39.283	degree	UO	UO:0000185	-76.616667	degree	UO	UO:0000185	read from Source Name	City area others km2.Baltimore	North America	Baltimore
OTHERS	anthropogenic habitat	ENVO	ENVO:00002031	United States of America	GAZ	GAZ:00002459	39.283	degree	UO	UO:0000185	-76.616667	degree	UO	UO:0000185	read from Source Name	City area source year others.Baltimore	North America	Baltimore
OTHERS	anthropogenic habitat	ENVO	ENVO:00002031	United States of America	GAZ	GAZ:00002459	39.283	degree	UO	UO:0000185	-76.616667	degree	UO	UO:0000185	read from Source Name	City area source others.Baltimore	North America	Baltimore
CDP2017	anthropogenic habitat	ENVO	ENVO:00002031	United States of America	GAZ	GAZ:00002459	39.283	degree	UO	UO:0000185	-76.616667	degree	UO	UO:0000185	read from Source Name	Average altitude m.Baltimore	North America	Baltimore
CDP2017	anthropogenic habitat	ENVO	ENVO:00002031	United States of America	GAZ	GAZ:00002459	39.283	degree	UO	UO:0000185	-76.616667	degree	UO	UO:0000185	read from Source Name	Average annual temperature CDP degrees Celsius.Baltimore	North America	Baltimore
clim	anthropogenic habitat	ENVO	ENVO:00002031	United States of America	GAZ	GAZ:00002459	39.283	degree	UO	UO:0000185	-76.616667	degree	UO	UO:0000185	read from Source Name	HDD 15.5C clim degrees C × days.Baltimore	North America	Baltimore
clim	anthropogenic habitat	ENVO	ENVO:00002031	United States of America	GAZ	GAZ:00002459	39.283	degree	UO	UO:0000185	-76.616667	degree	UO	UO:0000185	read from Source Name	CDD 23C clim degrees C × days.Baltimore	North America	Baltimore
CDP2017	anthropogenic habitat	ENVO	ENVO:00002031	United States of America	GAZ	GAZ:00002459	39.283	degree	UO	UO:0000185	-76.616667	degree	UO	UO:0000185	read from Source Name	GDP CDP multiple units.Baltimore	North America	Baltimore
CDP2017	anthropogenic habitat	ENVO	ENVO:00002031	United States of America	GAZ	GAZ:00002459	39.283	degree	UO	UO:0000185	-76.616667	degree	UO	UO:0000185	read from Source Name	GDP unit CDP.Baltimore	North America	Baltimore
CDP2017	anthropogenic habitat	ENVO	ENVO:00002031	United States of America	GAZ	GAZ:00002459	39.283	degree	UO	UO:0000185	-76.616667	degree	UO	UO:0000185	read from Source Name	GDP year CDP.Baltimore	North America	Baltimore
CDP2017	anthropogenic habitat	ENVO	ENVO:00002031	United States of America	GAZ	GAZ:00002459	39.283	degree	UO	UO:0000185	-76.616667	degree	UO	UO:0000185	read from Source Name	GDP source CDP.Baltimore	North America	Baltimore
OTHERS	anthropogenic habitat	ENVO	ENVO:00002031	United States of America	GAZ	GAZ:00002459	39.283	degree	UO	UO:0000185	-76.616667	degree	UO	UO:0000185	read from Source Name	GDP-PPP others $BN.Baltimore	North America	Baltimore
OTHERS	anthropogenic habitat	ENVO	ENVO:00002031	United States of America	GAZ	GAZ:00002459	39.283	degree	UO	UO:0000185	-76.616667	degree	UO	UO:0000185	read from Source Name	GDP-PPP/capita others USD/capita.Baltimore	North America	Baltimore
OTHERS	anthropogenic habitat	ENVO	ENVO:00002031	United States of America	GAZ	GAZ:00002459	39.283	degree	UO	UO:0000185	-76.616667	degree	UO	UO:0000185	read from Source Name	GDP-PPP source others.Baltimore	North America	Baltimore
OTHERS	anthropogenic habitat	ENVO	ENVO:00002031	United States of America	GAZ	GAZ:00002459	39.283	degree	UO	UO:0000185	-76.616667	degree	UO	UO:0000185	read from Source Name	GDP-PPP year others.Baltimore	North America	Baltimore
OTHERS	anthropogenic habitat	ENVO	ENVO:00002031	United States of America	GAZ	GAZ:00002459	39.283	degree	UO	UO:0000185	-76.616667	degree	UO	UO:0000185	read from Source Name	nGDP others $BN.Baltimore	North America	Baltimore
OTHERS	anthropogenic habitat	ENVO	ENVO:00002031	United States of America	GAZ	GAZ:00002459	39.283	degree	UO	UO:0000185	-76.616667	degree	UO	UO:0000185	read from Source Name	nGDP/capita others USD/capita.Baltimore	North America	Baltimore
OTHERS	anthropogenic habitat	ENVO	ENVO:00002031	United States of America	GAZ	GAZ:00002459	39.283	degree	UO	UO:0000185	-76.616667	degree	UO	UO:0000185	read from Source Name	nGDP source others.Baltimore	North America	Baltimore
OTHERS	anthropogenic habitat	ENVO	ENVO:00002031	United States of America	GAZ	GAZ:00002459	39.283	degree	UO	UO:0000185	-76.616667	degree	UO	UO:0000185	read from Source Name	Mean one-way travel time others minutes.Baltimore	North America	Baltimore
OTHERS	anthropogenic habitat	ENVO	ENVO:00002031	United States of America	GAZ	GAZ:00002459	39.283	degree	UO	UO:0000185	-76.616667	degree	UO	UO:0000185	read from Source Name	Mean one-way travel time year others.Baltimore	North America	Baltimore
OTHERS	anthropogenic habitat	ENVO	ENVO:00002031	United States of America	GAZ	GAZ:00002459	39.283	degree	UO	UO:0000185	-76.616667	degree	UO	UO:0000185	read from Source Name	Diesel price 2014 others USD/liter.Baltimore	North America	Baltimore
OTHERS	anthropogenic habitat	ENVO	ENVO:00002031	United States of America	GAZ	GAZ:00002459	39.283	degree	UO	UO:0000185	-76.616667	degree	UO	UO:0000185	read from Source Name	Gasoline price 2014 others USD/liter.Baltimore	North America	Baltimore
OTHERS	anthropogenic habitat	ENVO	ENVO:00002031	United States of America	GAZ	GAZ:00002459	39.283	degree	UO	UO:0000185	-76.616667	degree	UO	UO:0000185	read from Source Name	Household size others people/household.Baltimore	North America	Baltimore
OTHERS	anthropogenic habitat	ENVO	ENVO:00002031	United States of America	GAZ	GAZ:00002459	39.283	degree	UO	UO:0000185	-76.616667	degree	UO	UO:0000185	read from Source Name	Household size year others.Baltimore	North America	Baltimore
OTHERS	anthropogenic habitat	ENVO	ENVO:00002031	United States of America	GAZ	GAZ:00002459	39.283	degree	UO	UO:0000185	-76.616667	degree	UO	UO:0000185	read from Source Name	Household size source others.Baltimore	North America	Baltimore
INRIX	anthropogenic habitat	ENVO	ENVO:00002031	United States of America	GAZ	GAZ:00002459	39.283	degree	UO	UO:0000185	-76.616667	degree	UO	UO:0000185	read from Source Name	Congestion rank INRIX dimensionless.Baltimore	North America	Baltimore
INRIX	anthropogenic habitat	ENVO	ENVO:00002031	United States of America	GAZ	GAZ:00002459	39.283	degree	UO	UO:0000185	-76.616667	degree	UO	UO:0000185	read from Source Name	Peak hours spent in congestion INRIX hours.Baltimore	North America	Baltimore
INRIX	anthropogenic habitat	ENVO	ENVO:00002031	United States of America	GAZ	GAZ:00002459	39.283	degree	UO	UO:0000185	-76.616667	degree	UO	UO:0000185	read from Source Name	INRIX congestion index INRIX dimensionless.Baltimore	North America	Baltimore
INRIX	anthropogenic habitat	ENVO	ENVO:00002031	United States of America	GAZ	GAZ:00002459	39.283	degree	UO	UO:0000185	-76.616667	degree	UO	UO:0000185	read from Source Name	Average congestion rate INRIX percent.Baltimore	North America	Baltimore
TomTom	anthropogenic habitat	ENVO	ENVO:00002031	United States of America	GAZ	GAZ:00002459	39.283	degree	UO	UO:0000185	-76.616667	degree	UO	UO:0000185	read from Source Name	Congestion rank TomTom dimensionless.Baltimore	North America	Baltimore
TomTom	anthropogenic habitat	ENVO	ENVO:00002031	United States of America	GAZ	GAZ:00002459	39.283	degree	UO	UO:0000185	-76.616667	degree	UO	UO:0000185	read from Source Name	Congestion level TomTom × 100 percent.Baltimore	North America	Baltimore
TomTom	anthropogenic habitat	ENVO	ENVO:00002031	United States of America	GAZ	GAZ:00002459	39.283	degree	UO	UO:0000185	-76.616667	degree	UO	UO:0000185	read from Source Name	Congestion change TomTom × 100 percent.Baltimore	North America	Baltimore
TomTom	anthropogenic habitat	ENVO	ENVO:00002031	United States of America	GAZ	GAZ:00002459	39.283	degree	UO	UO:0000185	-76.616667	degree	UO	UO:0000185	read from Source Name	Morning peak TomTom percent.Baltimore	North America	Baltimore
TomTom	anthropogenic habitat	ENVO	ENVO:00002031	United States of America	GAZ	GAZ:00002459	39.283	degree	UO	UO:0000185	-76.616667	degree	UO	UO:0000185	read from Source Name	Evening peak TomTom percent.Baltimore	North America	Baltimore
IESE	anthropogenic habitat	ENVO	ENVO:00002031	United States of America	GAZ	GAZ:00002459	39.283	degree	UO	UO:0000185	-76.616667	degree	UO	UO:0000185	read from Source Name	Economy IESE dimensionless.Baltimore	North America	Baltimore
IESE	anthropogenic habitat	ENVO	ENVO:00002031	United States of America	GAZ	GAZ:00002459	39.283	degree	UO	UO:0000185	-76.616667	degree	UO	UO:0000185	read from Source Name	Environment IESE dimensionless.Baltimore	North America	Baltimore
IESE	anthropogenic habitat	ENVO	ENVO:00002031	United States of America	GAZ	GAZ:00002459	39.283	degree	UO	UO:0000185	-76.616667	degree	UO	UO:0000185	read from Source Name	Governance IESE dimensionless.Baltimore	North America	Baltimore
IESE	anthropogenic habitat	ENVO	ENVO:00002031	United States of America	GAZ	GAZ:00002459	39.283	degree	UO	UO:0000185	-76.616667	degree	UO	UO:0000185	read from Source Name	Human capital IESE dimensionless.Baltimore	North America	Baltimore
IESE	anthropogenic habitat	ENVO	ENVO:00002031	United States of America	GAZ	GAZ:00002459	39.283	degree	UO	UO:0000185	-76.616667	degree	UO	UO:0000185	read from Source Name	International impact IESE dimensionless.Baltimore	North America	Baltimore
IESE	anthropogenic habitat	ENVO	ENVO:00002031	United States of America	GAZ	GAZ:00002459	39.283	degree	UO	UO:0000185	-76.616667	degree	UO	UO:0000185	read from Source Name	Mobility and transportation IESE dimensionless.Baltimore	North America	Baltimore
IESE	anthropogenic habitat	ENVO	ENVO:00002031	United States of America	GAZ	GAZ:00002459	39.283	degree	UO	UO:0000185	-76.616667	degree	UO	UO:0000185	read from Source Name	Public management IESE dimensionless.Baltimore	North America	Baltimore
IESE	anthropogenic habitat	ENVO	ENVO:00002031	United States of America	GAZ	GAZ:00002459	39.283	degree	UO	UO:0000185	-76.616667	degree	UO	UO:0000185	read from Source Name	Social cohesion IESE dimensionless.Baltimore	North America	Baltimore
IESE	anthropogenic habitat	ENVO	ENVO:00002031	United States of America	GAZ	GAZ:00002459	39.283	degree	UO	UO:0000185	-76.616667	degree	UO	UO:0000185	read from Source Name	Technology IESE dimensionless.Baltimore	North America	Baltimore
IESE	anthropogenic habitat	ENVO	ENVO:00002031	United States of America	GAZ	GAZ:00002459	39.283	degree	UO	UO:0000185	-76.616667	degree	UO	UO:0000185	read from Source Name	Urban planning IESE dimensionless.Baltimore	North America	Baltimore
IESE	anthropogenic habitat	ENVO	ENVO:00002031	United States of America	GAZ	GAZ:00002459	39.283	degree	UO	UO:0000185	-76.616667	degree	UO	UO:0000185	read from Source Name	CIMI IESE dimensionless.Baltimore	North America	Baltimore
IESE	anthropogenic habitat	ENVO	ENVO:00002031	United States of America	GAZ	GAZ:00002459	39.283	degree	UO	UO:0000185	-76.616667	degree	UO	UO:0000185	read from Source Name	CIMI ranking IESE dimensionless.Baltimore	North America	Baltimore
IESE	anthropogenic habitat	ENVO	ENVO:00002031	United States of America	GAZ	GAZ:00002459	39.283	degree	UO	UO:0000185	-76.616667	degree	UO	UO:0000185	read from Source Name	CIMI performance IESE dimensionless.Baltimore	North America	Baltimore
UEX	anthropogenic habitat	ENVO	ENVO:00002031	United States of America	GAZ	GAZ:00002459	39.283	degree	UO	UO:0000185	-76.616667	degree	UO	UO:0000185	read from Source Name	Urban area name UEX.Baltimore	North America	Baltimore
UEX	anthropogenic habitat	ENVO	ENVO:00002031	United States of America	GAZ	GAZ:00002459	39.283	degree	UO	UO:0000185	-76.616667	degree	UO	UO:0000185	read from Source Name	Low BUA - 1990 UEX km2.Baltimore	North America	Baltimore
UEX	anthropogenic habitat	ENVO	ENVO:00002031	United States of America	GAZ	GAZ:00002459	39.283	degree	UO	UO:0000185	-76.616667	degree	UO	UO:0000185	read from Source Name	Low BUA - 2000 UEX km2.Baltimore	North America	Baltimore
UEX	anthropogenic habitat	ENVO	ENVO:00002031	United States of America	GAZ	GAZ:00002459	39.283	degree	UO	UO:0000185	-76.616667	degree	UO	UO:0000185	read from Source Name	Low BUA - 2014 UEX km2.Baltimore	North America	Baltimore
UEX	anthropogenic habitat	ENVO	ENVO:00002031	United States of America	GAZ	GAZ:00002459	39.283	degree	UO	UO:0000185	-76.616667	degree	UO	UO:0000185	read from Source Name	High BUA - 1990 UEX km2.Baltimore	North America	Baltimore
UEX	anthropogenic habitat	ENVO	ENVO:00002031	United States of America	GAZ	GAZ:00002459	39.283	degree	UO	UO:0000185	-76.616667	degree	UO	UO:0000185	read from Source Name	High BUA - 2000 UEX km2.Baltimore	North America	Baltimore
UEX	anthropogenic habitat	ENVO	ENVO:00002031	United States of America	GAZ	GAZ:00002459	39.283	degree	UO	UO:0000185	-76.616667	degree	UO	UO:0000185	read from Source Name	High BUA - 2014 UEX km2.Baltimore	North America	Baltimore
UEX	anthropogenic habitat	ENVO	ENVO:00002031	United States of America	GAZ	GAZ:00002459	39.283	degree	UO	UO:0000185	-76.616667	degree	UO	UO:0000185	read from Source Name	Low BUA percent - 1990 UEX percent.Baltimore	North America	Baltimore
UEX	anthropogenic habitat	ENVO	ENVO:00002031	United States of America	GAZ	GAZ:00002459	39.283	degree	UO	UO:0000185	-76.616667	degree	UO	UO:0000185	read from Source Name	Low BUA percent - 2000 UEX percent.Baltimore	North America	Baltimore
UEX	anthropogenic habitat	ENVO	ENVO:00002031	United States of America	GAZ	GAZ:00002459	39.283	degree	UO	UO:0000185	-76.616667	degree	UO	UO:0000185	read from Source Name	Low BUA percent - 2014 UEX percent.Baltimore	North America	Baltimore
UEX	anthropogenic habitat	ENVO	ENVO:00002031	United States of America	GAZ	GAZ:00002459	39.283	degree	UO	UO:0000185	-76.616667	degree	UO	UO:0000185	read from Source Name	High BUA percent - 1990 UEX percent.Baltimore	North America	Baltimore
UEX	anthropogenic habitat	ENVO	ENVO:00002031	United States of America	GAZ	GAZ:00002459	39.283	degree	UO	UO:0000185	-76.616667	degree	UO	UO:0000185	read from Source Name	High BUA percent - 2000 UEX percent.Baltimore	North America	Baltimore
UEX	anthropogenic habitat	ENVO	ENVO:00002031	United States of America	GAZ	GAZ:00002459	39.283	degree	UO	UO:0000185	-76.616667	degree	UO	UO:0000185	read from Source Name	High BUA percent - 2014 UEX percent.Baltimore	North America	Baltimore
UEX	anthropogenic habitat	ENVO	ENVO:00002031	United States of America	GAZ	GAZ:00002459	39.283	degree	UO	UO:0000185	-76.616667	degree	UO	UO:0000185	read from Source Name	Low BUA population density - 1990 UEX people/km2.Baltimore	North America	Baltimore
UEX	anthropogenic habitat	ENVO	ENVO:00002031	United States of America	GAZ	GAZ:00002459	39.283	degree	UO	UO:0000185	-76.616667	degree	UO	UO:0000185	read from Source Name	High BUA population density - 1990 UEX people/km2.Baltimore	North America	Baltimore
UEX	anthropogenic habitat	ENVO	ENVO:00002031	United States of America	GAZ	GAZ:00002459	39.283	degree	UO	UO:0000185	-76.616667	degree	UO	UO:0000185	read from Source Name	Low BUA population density - 2000 UEX people/km2.Baltimore	North America	Baltimore
UEX	anthropogenic habitat	ENVO	ENVO:00002031	United States of America	GAZ	GAZ:00002459	39.283	degree	UO	UO:0000185	-76.616667	degree	UO	UO:0000185	read from Source Name	High BUA population density - 2000 UEX people/km2.Baltimore	North America	Baltimore
UEX	anthropogenic habitat	ENVO	ENVO:00002031	United States of America	GAZ	GAZ:00002459	39.283	degree	UO	UO:0000185	-76.616667	degree	UO	UO:0000185	read from Source Name	Low BUA population density - 2014 UEX people/km2.Baltimore	North America	Baltimore
UEX	anthropogenic habitat	ENVO	ENVO:00002031	United States of America	GAZ	GAZ:00002459	39.283	degree	UO	UO:0000185	-76.616667	degree	UO	UO:0000185	read from Source Name	High BUA population density - 2014 UEX people/km2.Baltimore	North America	Baltimore
OTHERS	anthropogenic habitat	ENVO	ENVO:00002031	United States of America	GAZ	GAZ:00002459	39.283	degree	UO	UO:0000185	-76.616667	degree	UO	UO:0000185	read from Source Name	Exports others m3.Baltimore	North America	Baltimore
OTHERS	anthropogenic habitat	ENVO	ENVO:00002031	United States of America	GAZ	GAZ:00002459	39.283	degree	UO	UO:0000185	-76.616667	degree	UO	UO:0000185	read from Source Name	Production others m3.Baltimore	North America	Baltimore
OTHERS	anthropogenic habitat	ENVO	ENVO:00002031	United States of America	GAZ	GAZ:00002459	39.283	degree	UO	UO:0000185	-76.616667	degree	UO	UO:0000185	read from Source Name	Natgas Export/Production ratio others.Baltimore	North America	Baltimore
OTHERS	anthropogenic habitat	ENVO	ENVO:00002031	United States of America	GAZ	GAZ:00002459	39.283	degree	UO	UO:0000185	-76.616667	degree	UO	UO:0000185	read from Source Name	CH4_waste/capita others tCH4/capita.Baltimore	North America	Baltimore
OTHERS	anthropogenic habitat	ENVO	ENVO:00002031	United States of America	GAZ	GAZ:00002459	39.283	degree	UO	UO:0000185	-76.616667	degree	UO	UO:0000185	read from Source Name	CH4_wastenatgas/capita others tCH4/capita.Baltimore	North America	Baltimore
OTHERS	anthropogenic habitat	ENVO	ENVO:00002031	United States of America	GAZ	GAZ:00002459	39.283	degree	UO	UO:0000185	-76.616667	degree	UO	UO:0000185	read from Source Name	Corrected CH4_wastenatgas/capita others tCH4/capita.Baltimore	North America	Baltimore
CDP2017 and OTHERS	anthropogenic habitat	ENVO	ENVO:00002031	United States of America	GAZ	GAZ:00002459	39.283	degree	UO	UO:0000185	-76.616667	degree	UO	UO:0000185	Technical Validation	AQF CDP/OTHERS.Baltimore	North America	Baltimore
CDP2017	anthropogenic habitat	ENVO	ENVO:00002031	United States of America	GAZ	GAZ:00002459	39.283	degree	UO	UO:0000185	-76.616667	degree	UO	UO:0000185	Technical Validation	PQF CDP.Baltimore	North America	Baltimore
OTHERS	anthropogenic habitat	ENVO	ENVO:00002031	United States of America	GAZ	GAZ:00002459	39.283	degree	UO	UO:0000185	-76.616667	degree	UO	UO:0000185	Technical Validation	PQF OTHERS.Baltimore	North America	Baltimore
OTHERS	anthropogenic habitat	ENVO	ENVO:00002031	United States of America	GAZ	GAZ:00002459	39.283	degree	UO	UO:0000185	-76.616667	degree	UO	UO:0000185	Technical Validation	HQF OTHERS.Baltimore	North America	Baltimore
carbonn	anthropogenic habitat	ENVO	ENVO:00002031	Indonesia	GAZ	GAZ:00003727	-6.91746	degree	UO	UO:0000185	107.619123	degree	UO	UO:0000185	read from Source Name	City name carbonn.Bandung	Southeast Asia	Bandung
carbonn	anthropogenic habitat	ENVO	ENVO:00002031	Indonesia	GAZ	GAZ:00003727	-6.91746	degree	UO	UO:0000185	107.619123	degree	UO	UO:0000185	read from Source Name	Definition carbonn.Bandung	Southeast Asia	Bandung
carbonn	anthropogenic habitat	ENVO	ENVO:00002031	Indonesia	GAZ	GAZ:00003727	-6.91746	degree	UO	UO:0000185	107.619123	degree	UO	UO:0000185	read from Source Name	Scope-1 GHG emissions tCO2 or tCO2-eq.Bandung	Southeast Asia	Bandung
assigned value	anthropogenic habitat	ENVO	ENVO:00002031	Indonesia	GAZ	GAZ:00003727	-6.91746	degree	UO	UO:0000185	107.619123	degree	UO	UO:0000185	assigned	Scope-1 source dataset.Bandung	Southeast Asia	Bandung
carbonn	anthropogenic habitat	ENVO	ENVO:00002031	Indonesia	GAZ	GAZ:00003727	-6.91746	degree	UO	UO:0000185	107.619123	degree	UO	UO:0000185	read from Source Name	Scope-1 GHG emissions units.Bandung	Southeast Asia	Bandung
carbonn	anthropogenic habitat	ENVO	ENVO:00002031	Indonesia	GAZ	GAZ:00003727	-6.91746	degree	UO	UO:0000185	107.619123	degree	UO	UO:0000185	read from Source Name	Year of emission.Bandung	Southeast Asia	Bandung
carbonn	anthropogenic habitat	ENVO	ENVO:00002031	Indonesia	GAZ	GAZ:00003727	-6.91746	degree	UO	UO:0000185	107.619123	degree	UO	UO:0000185	read from Source Name	Emissions protocol.Bandung	Southeast Asia	Bandung
OTHERS	anthropogenic habitat	ENVO	ENVO:00002031	Indonesia	GAZ	GAZ:00003727	-6.91746	degree	UO	UO:0000185	107.619123	degree	UO	UO:0000185	read from Source Name	Latitude others degrees.Bandung	Southeast Asia	Bandung
OTHERS	anthropogenic habitat	ENVO	ENVO:00002031	Indonesia	GAZ	GAZ:00003727	-6.91746	degree	UO	UO:0000185	107.619123	degree	UO	UO:0000185	read from Source Name	Longitude others degrees.Bandung	Southeast Asia	Bandung
OTHERS	anthropogenic habitat	ENVO	ENVO:00002031	Indonesia	GAZ	GAZ:00003727	-6.91746	degree	UO	UO:0000185	107.619123	degree	UO	UO:0000185	read from Source Name	Coordinate source others.Bandung	Southeast Asia	Bandung
carbonn	anthropogenic habitat	ENVO	ENVO:00002031	Indonesia	GAZ	GAZ:00003727	-6.91746	degree	UO	UO:0000185	107.619123	degree	UO	UO:0000185	read from Source Name	Country.Bandung	Southeast Asia	Bandung
carbonn	anthropogenic habitat	ENVO	ENVO:00002031	Indonesia	GAZ	GAZ:00003727	-6.91746	degree	UO	UO:0000185	107.619123	degree	UO	UO:0000185	read from Source Name	Region.Bandung	Southeast Asia	Bandung
carbonn	anthropogenic habitat	ENVO	ENVO:00002031	Indonesia	GAZ	GAZ:00003727	-6.91746	degree	UO	UO:0000185	107.619123	degree	UO	UO:0000185	read from Source Name	Population carbonn.Bandung	Southeast Asia	Bandung
carbonn	anthropogenic habitat	ENVO	ENVO:00002031	Indonesia	GAZ	GAZ:00003727	-6.91746	degree	UO	UO:0000185	107.619123	degree	UO	UO:0000185	read from Source Name	Population year carbonn.Bandung	Southeast Asia	Bandung
OTHERS	anthropogenic habitat	ENVO	ENVO:00002031	Indonesia	GAZ	GAZ:00003727	-6.91746	degree	UO	UO:0000185	107.619123	degree	UO	UO:0000185	read from Source Name	Population others.Bandung	Southeast Asia	Bandung
OTHERS	anthropogenic habitat	ENVO	ENVO:00002031	Indonesia	GAZ	GAZ:00003727	-6.91746	degree	UO	UO:0000185	107.619123	degree	UO	UO:0000185	read from Source Name	Population year others.Bandung	Southeast Asia	Bandung
OTHERS	anthropogenic habitat	ENVO	ENVO:00002031	Indonesia	GAZ	GAZ:00003727	-6.91746	degree	UO	UO:0000185	107.619123	degree	UO	UO:0000185	read from Source Name	Population source others.Bandung	Southeast Asia	Bandung
OTHERS	anthropogenic habitat	ENVO	ENVO:00002031	Indonesia	GAZ	GAZ:00003727	-6.91746	degree	UO	UO:0000185	107.619123	degree	UO	UO:0000185	read from Source Name	City area others km2.Bandung	Southeast Asia	Bandung
OTHERS	anthropogenic habitat	ENVO	ENVO:00002031	Indonesia	GAZ	GAZ:00003727	-6.91746	degree	UO	UO:0000185	107.619123	degree	UO	UO:0000185	read from Source Name	City area source year others.Bandung	Southeast Asia	Bandung
OTHERS	anthropogenic habitat	ENVO	ENVO:00002031	Indonesia	GAZ	GAZ:00003727	-6.91746	degree	UO	UO:0000185	107.619123	degree	UO	UO:0000185	read from Source Name	City area source others.Bandung	Southeast Asia	Bandung
clim	anthropogenic habitat	ENVO	ENVO:00002031	Indonesia	GAZ	GAZ:00003727	-6.91746	degree	UO	UO:0000185	107.619123	degree	UO	UO:0000185	read from Source Name	HDD 15.5C clim degrees C × days.Bandung	Southeast Asia	Bandung
clim	anthropogenic habitat	ENVO	ENVO:00002031	Indonesia	GAZ	GAZ:00003727	-6.91746	degree	UO	UO:0000185	107.619123	degree	UO	UO:0000185	read from Source Name	CDD 23C clim degrees C × days.Bandung	Southeast Asia	Bandung
carbonn	anthropogenic habitat	ENVO	ENVO:00002031	Indonesia	GAZ	GAZ:00003727	-6.91746	degree	UO	UO:0000185	107.619123	degree	UO	UO:0000185	read from Source Name	GDP carbonn multiple units.Bandung	Southeast Asia	Bandung
carbonn	anthropogenic habitat	ENVO	ENVO:00002031	Indonesia	GAZ	GAZ:00003727	-6.91746	degree	UO	UO:0000185	107.619123	degree	UO	UO:0000185	read from Source Name	nGDP carbonn multiple units.Bandung	Southeast Asia	Bandung
carbonn	anthropogenic habitat	ENVO	ENVO:00002031	Indonesia	GAZ	GAZ:00003727	-6.91746	degree	UO	UO:0000185	107.619123	degree	UO	UO:0000185	read from Source Name	GDP unit carbonn.Bandung	Southeast Asia	Bandung
carbonn	anthropogenic habitat	ENVO	ENVO:00002031	Indonesia	GAZ	GAZ:00003727	-6.91746	degree	UO	UO:0000185	107.619123	degree	UO	UO:0000185	read from Source Name	GDP year carbonn.Bandung	Southeast Asia	Bandung
OTHERS	anthropogenic habitat	ENVO	ENVO:00002031	Indonesia	GAZ	GAZ:00003727	-6.91746	degree	UO	UO:0000185	107.619123	degree	UO	UO:0000185	read from Source Name	GDP-PPP others $BN.Bandung	Southeast Asia	Bandung
OTHERS	anthropogenic habitat	ENVO	ENVO:00002031	Indonesia	GAZ	GAZ:00003727	-6.91746	degree	UO	UO:0000185	107.619123	degree	UO	UO:0000185	read from Source Name	GDP-PPP source others.Bandung	Southeast Asia	Bandung
OTHERS	anthropogenic habitat	ENVO	ENVO:00002031	Indonesia	GAZ	GAZ:00003727	-6.91746	degree	UO	UO:0000185	107.619123	degree	UO	UO:0000185	read from Source Name	GDP-PPP year others.Bandung	Southeast Asia	Bandung
OTHERS	anthropogenic habitat	ENVO	ENVO:00002031	Indonesia	GAZ	GAZ:00003727	-6.91746	degree	UO	UO:0000185	107.619123	degree	UO	UO:0000185	read from Source Name	nGDP others $BN.Bandung	Southeast Asia	Bandung
OTHERS	anthropogenic habitat	ENVO	ENVO:00002031	Indonesia	GAZ	GAZ:00003727	-6.91746	degree	UO	UO:0000185	107.619123	degree	UO	UO:0000185	read from Source Name	nGDP/capita others USD/capita.Bandung	Southeast Asia	Bandung
OTHERS	anthropogenic habitat	ENVO	ENVO:00002031	Indonesia	GAZ	GAZ:00003727	-6.91746	degree	UO	UO:0000185	107.619123	degree	UO	UO:0000185	read from Source Name	nGDP source others.Bandung	Southeast Asia	Bandung
OTHERS	anthropogenic habitat	ENVO	ENVO:00002031	Indonesia	GAZ	GAZ:00003727	-6.91746	degree	UO	UO:0000185	107.619123	degree	UO	UO:0000185	read from Source Name	Diesel price 2014 others USD/liter.Bandung	Southeast Asia	Bandung
OTHERS	anthropogenic habitat	ENVO	ENVO:00002031	Indonesia	GAZ	GAZ:00003727	-6.91746	degree	UO	UO:0000185	107.619123	degree	UO	UO:0000185	read from Source Name	Gasoline price 2014 others USD/liter.Bandung	Southeast Asia	Bandung
INRIX	anthropogenic habitat	ENVO	ENVO:00002031	Indonesia	GAZ	GAZ:00003727	-6.91746	degree	UO	UO:0000185	107.619123	degree	UO	UO:0000185	read from Source Name	Congestion rank INRIX dimensionless.Bandung	Southeast Asia	Bandung
INRIX	anthropogenic habitat	ENVO	ENVO:00002031	Indonesia	GAZ	GAZ:00003727	-6.91746	degree	UO	UO:0000185	107.619123	degree	UO	UO:0000185	read from Source Name	Peak hours spent in congestion INRIX hours.Bandung	Southeast Asia	Bandung
INRIX	anthropogenic habitat	ENVO	ENVO:00002031	Indonesia	GAZ	GAZ:00003727	-6.91746	degree	UO	UO:0000185	107.619123	degree	UO	UO:0000185	read from Source Name	INRIX congestion index INRIX dimensionless.Bandung	Southeast Asia	Bandung
INRIX	anthropogenic habitat	ENVO	ENVO:00002031	Indonesia	GAZ	GAZ:00003727	-6.91746	degree	UO	UO:0000185	107.619123	degree	UO	UO:0000185	read from Source Name	Average congestion rate INRIX percent.Bandung	Southeast Asia	Bandung
UEX	anthropogenic habitat	ENVO	ENVO:00002031	Indonesia	GAZ	GAZ:00003727	-6.91746	degree	UO	UO:0000185	107.619123	degree	UO	UO:0000185	read from Source Name	Urban area name UEX.Bandung	Southeast Asia	Bandung
UEX	anthropogenic habitat	ENVO	ENVO:00002031	Indonesia	GAZ	GAZ:00003727	-6.91746	degree	UO	UO:0000185	107.619123	degree	UO	UO:0000185	read from Source Name	Low BUA - 1990 UEX km2.Bandung	Southeast Asia	Bandung
UEX	anthropogenic habitat	ENVO	ENVO:00002031	Indonesia	GAZ	GAZ:00003727	-6.91746	degree	UO	UO:0000185	107.619123	degree	UO	UO:0000185	read from Source Name	Low BUA - 2000 UEX km2.Bandung	Southeast Asia	Bandung
UEX	anthropogenic habitat	ENVO	ENVO:00002031	Indonesia	GAZ	GAZ:00003727	-6.91746	degree	UO	UO:0000185	107.619123	degree	UO	UO:0000185	read from Source Name	Low BUA - 2014 UEX km2.Bandung	Southeast Asia	Bandung
UEX	anthropogenic habitat	ENVO	ENVO:00002031	Indonesia	GAZ	GAZ:00003727	-6.91746	degree	UO	UO:0000185	107.619123	degree	UO	UO:0000185	read from Source Name	High BUA - 1990 UEX km2.Bandung	Southeast Asia	Bandung
UEX	anthropogenic habitat	ENVO	ENVO:00002031	Indonesia	GAZ	GAZ:00003727	-6.91746	degree	UO	UO:0000185	107.619123	degree	UO	UO:0000185	read from Source Name	High BUA - 2000 UEX km2.Bandung	Southeast Asia	Bandung
UEX	anthropogenic habitat	ENVO	ENVO:00002031	Indonesia	GAZ	GAZ:00003727	-6.91746	degree	UO	UO:0000185	107.619123	degree	UO	UO:0000185	read from Source Name	High BUA - 2014 UEX km2.Bandung	Southeast Asia	Bandung
UEX	anthropogenic habitat	ENVO	ENVO:00002031	Indonesia	GAZ	GAZ:00003727	-6.91746	degree	UO	UO:0000185	107.619123	degree	UO	UO:0000185	read from Source Name	Low BUA percent - 1990 UEX percent.Bandung	Southeast Asia	Bandung
UEX	anthropogenic habitat	ENVO	ENVO:00002031	Indonesia	GAZ	GAZ:00003727	-6.91746	degree	UO	UO:0000185	107.619123	degree	UO	UO:0000185	read from Source Name	Low BUA percent - 2000 UEX percent.Bandung	Southeast Asia	Bandung
UEX	anthropogenic habitat	ENVO	ENVO:00002031	Indonesia	GAZ	GAZ:00003727	-6.91746	degree	UO	UO:0000185	107.619123	degree	UO	UO:0000185	read from Source Name	Low BUA percent - 2014 UEX percent.Bandung	Southeast Asia	Bandung
UEX	anthropogenic habitat	ENVO	ENVO:00002031	Indonesia	GAZ	GAZ:00003727	-6.91746	degree	UO	UO:0000185	107.619123	degree	UO	UO:0000185	read from Source Name	High BUA percent - 1990 UEX percent.Bandung	Southeast Asia	Bandung
UEX	anthropogenic habitat	ENVO	ENVO:00002031	Indonesia	GAZ	GAZ:00003727	-6.91746	degree	UO	UO:0000185	107.619123	degree	UO	UO:0000185	read from Source Name	High BUA percent - 2000 UEX percent.Bandung	Southeast Asia	Bandung
UEX	anthropogenic habitat	ENVO	ENVO:00002031	Indonesia	GAZ	GAZ:00003727	-6.91746	degree	UO	UO:0000185	107.619123	degree	UO	UO:0000185	read from Source Name	High BUA percent - 2014 UEX percent.Bandung	Southeast Asia	Bandung
UEX	anthropogenic habitat	ENVO	ENVO:00002031	Indonesia	GAZ	GAZ:00003727	-6.91746	degree	UO	UO:0000185	107.619123	degree	UO	UO:0000185	read from Source Name	Low BUA population density - 1990 UEX people/km2.Bandung	Southeast Asia	Bandung
UEX	anthropogenic habitat	ENVO	ENVO:00002031	Indonesia	GAZ	GAZ:00003727	-6.91746	degree	UO	UO:0000185	107.619123	degree	UO	UO:0000185	read from Source Name	High BUA population density - 1990 UEX people/km2.Bandung	Southeast Asia	Bandung
UEX	anthropogenic habitat	ENVO	ENVO:00002031	Indonesia	GAZ	GAZ:00003727	-6.91746	degree	UO	UO:0000185	107.619123	degree	UO	UO:0000185	read from Source Name	Low BUA population density - 2000 UEX people/km2.Bandung	Southeast Asia	Bandung
UEX	anthropogenic habitat	ENVO	ENVO:00002031	Indonesia	GAZ	GAZ:00003727	-6.91746	degree	UO	UO:0000185	107.619123	degree	UO	UO:0000185	read from Source Name	High BUA population density - 2000 UEX people/km2.Bandung	Southeast Asia	Bandung
UEX	anthropogenic habitat	ENVO	ENVO:00002031	Indonesia	GAZ	GAZ:00003727	-6.91746	degree	UO	UO:0000185	107.619123	degree	UO	UO:0000185	read from Source Name	Low BUA population density - 2014 UEX people/km2.Bandung	Southeast Asia	Bandung
UEX	anthropogenic habitat	ENVO	ENVO:00002031	Indonesia	GAZ	GAZ:00003727	-6.91746	degree	UO	UO:0000185	107.619123	degree	UO	UO:0000185	read from Source Name	High BUA population density - 2014 UEX people/km2.Bandung	Southeast Asia	Bandung
carbonn	anthropogenic habitat	ENVO	ENVO:00002031	Indonesia	GAZ	GAZ:00003727	-6.91746	degree	UO	UO:0000185	107.619123	degree	UO	UO:0000185	Technical Validation	PQF carbonn.Bandung	Southeast Asia	Bandung
OTHERS	anthropogenic habitat	ENVO	ENVO:00002031	Indonesia	GAZ	GAZ:00003727	-6.91746	degree	UO	UO:0000185	107.619123	degree	UO	UO:0000185	Technical Validation	PQF OTHERS.Bandung	Southeast Asia	Bandung
carbonn	anthropogenic habitat	ENVO	ENVO:00002031	India	GAZ	GAZ:00002839	12.97029	degree	UO	UO:0000185	77.596152	degree	UO	UO:0000185	read from Source Name	City name carbonn.Bangalore	South Asia	Bangalore
GEA	anthropogenic habitat	ENVO	ENVO:00002031	India	GAZ	GAZ:00002839	12.97029	degree	UO	UO:0000185	77.596152	degree	UO	UO:0000185	read from Source Name	City name GEA.Bangalore	South Asia	Bangalore
carbonn	anthropogenic habitat	ENVO	ENVO:00002031	India	GAZ	GAZ:00002839	12.97029	degree	UO	UO:0000185	77.596152	degree	UO	UO:0000185	read from Source Name	Definition carbonn.Bangalore	South Asia	Bangalore
carbonn	anthropogenic habitat	ENVO	ENVO:00002031	India	GAZ	GAZ:00002839	12.97029	degree	UO	UO:0000185	77.596152	degree	UO	UO:0000185	read from Source Name	Scope-1 GHG emissions tCO2 or tCO2-eq.Bangalore	South Asia	Bangalore
assigned value	anthropogenic habitat	ENVO	ENVO:00002031	India	GAZ	GAZ:00002839	12.97029	degree	UO	UO:0000185	77.596152	degree	UO	UO:0000185	assigned	Scope-1 source dataset.Bangalore	South Asia	Bangalore
carbonn	anthropogenic habitat	ENVO	ENVO:00002031	India	GAZ	GAZ:00002839	12.97029	degree	UO	UO:0000185	77.596152	degree	UO	UO:0000185	read from Source Name	Scope-1 GHG emissions units.Bangalore	South Asia	Bangalore
carbonn	anthropogenic habitat	ENVO	ENVO:00002031	India	GAZ	GAZ:00002839	12.97029	degree	UO	UO:0000185	77.596152	degree	UO	UO:0000185	read from Source Name	Year of emission.Bangalore	South Asia	Bangalore
carbonn	anthropogenic habitat	ENVO	ENVO:00002031	India	GAZ	GAZ:00002839	12.97029	degree	UO	UO:0000185	77.596152	degree	UO	UO:0000185	read from Source Name	Emissions protocol.Bangalore	South Asia	Bangalore
OTHERS	anthropogenic habitat	ENVO	ENVO:00002031	India	GAZ	GAZ:00002839	12.97029	degree	UO	UO:0000185	77.596152	degree	UO	UO:0000185	read from Source Name	Latitude others degrees.Bangalore	South Asia	Bangalore
OTHERS	anthropogenic habitat	ENVO	ENVO:00002031	India	GAZ	GAZ:00002839	12.97029	degree	UO	UO:0000185	77.596152	degree	UO	UO:0000185	read from Source Name	Longitude others degrees.Bangalore	South Asia	Bangalore
OTHERS	anthropogenic habitat	ENVO	ENVO:00002031	India	GAZ	GAZ:00002839	12.97029	degree	UO	UO:0000185	77.596152	degree	UO	UO:0000185	read from Source Name	Coordinate source others.Bangalore	South Asia	Bangalore
carbonn	anthropogenic habitat	ENVO	ENVO:00002031	India	GAZ	GAZ:00002839	12.97029	degree	UO	UO:0000185	77.596152	degree	UO	UO:0000185	read from Source Name	Country.Bangalore	South Asia	Bangalore
carbonn	anthropogenic habitat	ENVO	ENVO:00002031	India	GAZ	GAZ:00002839	12.97029	degree	UO	UO:0000185	77.596152	degree	UO	UO:0000185	read from Source Name	Region.Bangalore	South Asia	Bangalore
carbonn	anthropogenic habitat	ENVO	ENVO:00002031	India	GAZ	GAZ:00002839	12.97029	degree	UO	UO:0000185	77.596152	degree	UO	UO:0000185	read from Source Name	Population carbonn.Bangalore	South Asia	Bangalore
carbonn	anthropogenic habitat	ENVO	ENVO:00002031	India	GAZ	GAZ:00002839	12.97029	degree	UO	UO:0000185	77.596152	degree	UO	UO:0000185	read from Source Name	Population year carbonn.Bangalore	South Asia	Bangalore
GEA	anthropogenic habitat	ENVO	ENVO:00002031	India	GAZ	GAZ:00002839	12.97029	degree	UO	UO:0000185	77.596152	degree	UO	UO:0000185	read from Source Name	Population GEA.Bangalore	South Asia	Bangalore
OTHERS	anthropogenic habitat	ENVO	ENVO:00002031	India	GAZ	GAZ:00002839	12.97029	degree	UO	UO:0000185	77.596152	degree	UO	UO:0000185	read from Source Name	Population others.Bangalore	South Asia	Bangalore
OTHERS	anthropogenic habitat	ENVO	ENVO:00002031	India	GAZ	GAZ:00002839	12.97029	degree	UO	UO:0000185	77.596152	degree	UO	UO:0000185	read from Source Name	Population year others.Bangalore	South Asia	Bangalore
OTHERS	anthropogenic habitat	ENVO	ENVO:00002031	India	GAZ	GAZ:00002839	12.97029	degree	UO	UO:0000185	77.596152	degree	UO	UO:0000185	read from Source Name	Population source others.Bangalore	South Asia	Bangalore
GEA	anthropogenic habitat	ENVO	ENVO:00002031	India	GAZ	GAZ:00002839	12.97029	degree	UO	UO:0000185	77.596152	degree	UO	UO:0000185	assigned	Ancillary from GEA.Bangalore	South Asia	Bangalore
OTHERS	anthropogenic habitat	ENVO	ENVO:00002031	India	GAZ	GAZ:00002839	12.97029	degree	UO	UO:0000185	77.596152	degree	UO	UO:0000185	read from Source Name	City area others km2.Bangalore	South Asia	Bangalore
OTHERS	anthropogenic habitat	ENVO	ENVO:00002031	India	GAZ	GAZ:00002839	12.97029	degree	UO	UO:0000185	77.596152	degree	UO	UO:0000185	read from Source Name	City area source year others.Bangalore	South Asia	Bangalore
OTHERS	anthropogenic habitat	ENVO	ENVO:00002031	India	GAZ	GAZ:00002839	12.97029	degree	UO	UO:0000185	77.596152	degree	UO	UO:0000185	read from Source Name	City area source others.Bangalore	South Asia	Bangalore
GEA	anthropogenic habitat	ENVO	ENVO:00002031	India	GAZ	GAZ:00002839	12.97029	degree	UO	UO:0000185	77.596152	degree	UO	UO:0000185	read from Source Name	Population density GEA people/km2.Bangalore	South Asia	Bangalore
GEA	anthropogenic habitat	ENVO	ENVO:00002031	India	GAZ	GAZ:00002839	12.97029	degree	UO	UO:0000185	77.596152	degree	UO	UO:0000185	read from Source Name	Weather station ID GEA.Bangalore	South Asia	Bangalore
GEA	anthropogenic habitat	ENVO	ENVO:00002031	India	GAZ	GAZ:00002839	12.97029	degree	UO	UO:0000185	77.596152	degree	UO	UO:0000185	read from Source Name	CDD 23C GEA degrees C × days.Bangalore	South Asia	Bangalore
GEA	anthropogenic habitat	ENVO	ENVO:00002031	India	GAZ	GAZ:00002839	12.97029	degree	UO	UO:0000185	77.596152	degree	UO	UO:0000185	read from Source Name	HDD 15.5C GEA degrees C × days.Bangalore	South Asia	Bangalore
clim	anthropogenic habitat	ENVO	ENVO:00002031	India	GAZ	GAZ:00002839	12.97029	degree	UO	UO:0000185	77.596152	degree	UO	UO:0000185	read from Source Name	HDD 15.5C clim degrees C × days.Bangalore	South Asia	Bangalore
clim	anthropogenic habitat	ENVO	ENVO:00002031	India	GAZ	GAZ:00002839	12.97029	degree	UO	UO:0000185	77.596152	degree	UO	UO:0000185	read from Source Name	CDD 23C clim degrees C × days.Bangalore	South Asia	Bangalore
carbonn	anthropogenic habitat	ENVO	ENVO:00002031	India	GAZ	GAZ:00002839	12.97029	degree	UO	UO:0000185	77.596152	degree	UO	UO:0000185	read from Source Name	GDP carbonn multiple units.Bangalore	South Asia	Bangalore
carbonn	anthropogenic habitat	ENVO	ENVO:00002031	India	GAZ	GAZ:00002839	12.97029	degree	UO	UO:0000185	77.596152	degree	UO	UO:0000185	read from Source Name	nGDP carbonn multiple units.Bangalore	South Asia	Bangalore
carbonn	anthropogenic habitat	ENVO	ENVO:00002031	India	GAZ	GAZ:00002839	12.97029	degree	UO	UO:0000185	77.596152	degree	UO	UO:0000185	read from Source Name	GDP unit carbonn.Bangalore	South Asia	Bangalore
carbonn	anthropogenic habitat	ENVO	ENVO:00002031	India	GAZ	GAZ:00002839	12.97029	degree	UO	UO:0000185	77.596152	degree	UO	UO:0000185	read from Source Name	GDP year carbonn.Bangalore	South Asia	Bangalore
OTHERS	anthropogenic habitat	ENVO	ENVO:00002031	India	GAZ	GAZ:00002839	12.97029	degree	UO	UO:0000185	77.596152	degree	UO	UO:0000185	read from Source Name	GDP-PPP others $BN.Bangalore	South Asia	Bangalore
OTHERS	anthropogenic habitat	ENVO	ENVO:00002031	India	GAZ	GAZ:00002839	12.97029	degree	UO	UO:0000185	77.596152	degree	UO	UO:0000185	read from Source Name	GDP-PPP/capita others USD/capita.Bangalore	South Asia	Bangalore
OTHERS	anthropogenic habitat	ENVO	ENVO:00002031	India	GAZ	GAZ:00002839	12.97029	degree	UO	UO:0000185	77.596152	degree	UO	UO:0000185	read from Source Name	GDP-PPP source others.Bangalore	South Asia	Bangalore
OTHERS	anthropogenic habitat	ENVO	ENVO:00002031	India	GAZ	GAZ:00002839	12.97029	degree	UO	UO:0000185	77.596152	degree	UO	UO:0000185	read from Source Name	GDP-PPP year others.Bangalore	South Asia	Bangalore
OTHERS	anthropogenic habitat	ENVO	ENVO:00002031	India	GAZ	GAZ:00002839	12.97029	degree	UO	UO:0000185	77.596152	degree	UO	UO:0000185	read from Source Name	nGDP others $BN.Bangalore	South Asia	Bangalore
OTHERS	anthropogenic habitat	ENVO	ENVO:00002031	India	GAZ	GAZ:00002839	12.97029	degree	UO	UO:0000185	77.596152	degree	UO	UO:0000185	read from Source Name	nGDP/capita others USD/capita.Bangalore	South Asia	Bangalore
OTHERS	anthropogenic habitat	ENVO	ENVO:00002031	India	GAZ	GAZ:00002839	12.97029	degree	UO	UO:0000185	77.596152	degree	UO	UO:0000185	read from Source Name	nGDP source others.Bangalore	South Asia	Bangalore
OTHERS	anthropogenic habitat	ENVO	ENVO:00002031	India	GAZ	GAZ:00002839	12.97029	degree	UO	UO:0000185	77.596152	degree	UO	UO:0000185	read from Source Name	nGDP year others.Bangalore	South Asia	Bangalore
GEA	anthropogenic habitat	ENVO	ENVO:00002031	India	GAZ	GAZ:00002839	12.97029	degree	UO	UO:0000185	77.596152	degree	UO	UO:0000185	read from Source Name	GDP-PPP/capita GEA USD/year.Bangalore	South Asia	Bangalore
GEA	anthropogenic habitat	ENVO	ENVO:00002031	India	GAZ	GAZ:00002839	12.97029	degree	UO	UO:0000185	77.596152	degree	UO	UO:0000185	read from Source Name	Total final consumption per capita GEA GJ/capita/yr.Bangalore	South Asia	Bangalore
GEA	anthropogenic habitat	ENVO	ENVO:00002031	India	GAZ	GAZ:00002839	12.97029	degree	UO	UO:0000185	77.596152	degree	UO	UO:0000185	read from Source Name	Diesel price GEA USD/liter.Bangalore	South Asia	Bangalore
GEA	anthropogenic habitat	ENVO	ENVO:00002031	India	GAZ	GAZ:00002839	12.97029	degree	UO	UO:0000185	77.596152	degree	UO	UO:0000185	read from Source Name	Gasoline price GEA USD/liter.Bangalore	South Asia	Bangalore
GEA	anthropogenic habitat	ENVO	ENVO:00002031	India	GAZ	GAZ:00002839	12.97029	degree	UO	UO:0000185	77.596152	degree	UO	UO:0000185	read from Source Name	Center of commerce index GEA dimensionless.Bangalore	South Asia	Bangalore
[truncated: 23,883 more rows]
