# Supplementary material for: A global dataset of CO2 emissions and ancillary data related to emissions for 343 cities
Source: Sci Data. 2019 Jan 15;6:180280. doi: 10.1038/sdata.2018.280 (PMC6335610; doi:10.1038/sdata.2018.280)
Supplement: Supplementary file 1 [file sdata2018280-isa1.zip › a_Cais349A_assay.txt]

Sample Name	Protocol REF	Assay Name	Raw Data File	Comment[Data Repository]	Comment[Data Record Accession]	Comment[Data Record URI]
City name CDP.Aarhus	All steps	City name CDP.Aarhus	2016_-_Citywide_GHG_Emissions_updatedDec2017_formatted.csv	PANGAEA	doi:10.1594/PANGAEA.884141	https://doi.org/10.1594/PANGAEA.884141
High BUA population density - 1990 UEX people/km2.Aarhus	Step 4	High BUA population density - 1990 UEX people/km2.Aarhus	uex_prepared.tsv	PANGAEA	doi:10.1594/PANGAEA.884141	https://doi.org/10.1594/PANGAEA.884141
Low BUA population density - 1990 UEX people/km2.Aarhus	Step 4	Low BUA population density - 1990 UEX people/km2.Aarhus	uex_prepared.tsv	PANGAEA	doi:10.1594/PANGAEA.884141	https://doi.org/10.1594/PANGAEA.884141
High BUA percent - 2014 UEX percent.Aarhus	Step 4	High BUA percent - 2014 UEX percent.Aarhus	uex_prepared.tsv	PANGAEA	doi:10.1594/PANGAEA.884141	https://doi.org/10.1594/PANGAEA.884141
High BUA percent - 2000 UEX percent.Aarhus	Step 4	High BUA percent - 2000 UEX percent.Aarhus	uex_prepared.tsv	PANGAEA	doi:10.1594/PANGAEA.884141	https://doi.org/10.1594/PANGAEA.884141
High BUA percent - 1990 UEX percent.Aarhus	Step 4	High BUA percent - 1990 UEX percent.Aarhus	uex_prepared.tsv	PANGAEA	doi:10.1594/PANGAEA.884141	https://doi.org/10.1594/PANGAEA.884141
Low BUA percent - 2014 UEX percent.Aarhus	Step 4	Low BUA percent - 2014 UEX percent.Aarhus	uex_prepared.tsv	PANGAEA	doi:10.1594/PANGAEA.884141	https://doi.org/10.1594/PANGAEA.884141
Low BUA percent - 1990 UEX percent.Aarhus	Step 4	Low BUA percent - 1990 UEX percent.Aarhus	uex_prepared.tsv	PANGAEA	doi:10.1594/PANGAEA.884141	https://doi.org/10.1594/PANGAEA.884141
High BUA - 2014 UEX km2.Aarhus	Step 4	High BUA - 2014 UEX km2.Aarhus	uex_prepared.tsv	PANGAEA	doi:10.1594/PANGAEA.884141	https://doi.org/10.1594/PANGAEA.884141
High BUA - 2000 UEX km2.Aarhus	Step 4	High BUA - 2000 UEX km2.Aarhus	uex_prepared.tsv	PANGAEA	doi:10.1594/PANGAEA.884141	https://doi.org/10.1594/PANGAEA.884141
High BUA - 1990 UEX km2.Aarhus	Step 4	High BUA - 1990 UEX km2.Aarhus	uex_prepared.tsv	PANGAEA	doi:10.1594/PANGAEA.884141	https://doi.org/10.1594/PANGAEA.884141
Low BUA - 2014 UEX km2.Aarhus	Step 4	Low BUA - 2014 UEX km2.Aarhus	uex_prepared.tsv	PANGAEA	doi:10.1594/PANGAEA.884141	https://doi.org/10.1594/PANGAEA.884141
Low BUA - 2000 UEX km2.Aarhus	Step 4	Low BUA - 2000 UEX km2.Aarhus	uex_prepared.tsv	PANGAEA	doi:10.1594/PANGAEA.884141	https://doi.org/10.1594/PANGAEA.884141
Low BUA - 1990 UEX km2.Aarhus	Step 4	Low BUA - 1990 UEX km2.Aarhus	uex_prepared.tsv	PANGAEA	doi:10.1594/PANGAEA.884141	https://doi.org/10.1594/PANGAEA.884141
Urban area name UEX.Aarhus	Step 4	Urban area name UEX.Aarhus	uex_prepared.tsv	PANGAEA	doi:10.1594/PANGAEA.884141	https://doi.org/10.1594/PANGAEA.884141
Evening peak TomTom percent.Aarhus	Step 4	Evening peak TomTom percent.Aarhus	tomtom_congestion.xlsx	PANGAEA	doi:10.1594/PANGAEA.884141	https://doi.org/10.1594/PANGAEA.884141
Low BUA population density - 2000 UEX people/km2.Aarhus	Step 4	Low BUA population density - 2000 UEX people/km2.Aarhus	uex_prepared.tsv	PANGAEA	doi:10.1594/PANGAEA.884141	https://doi.org/10.1594/PANGAEA.884141
Morning peak TomTom percent.Aarhus	Step 4	Morning peak TomTom percent.Aarhus	tomtom_congestion.xlsx	PANGAEA	doi:10.1594/PANGAEA.884141	https://doi.org/10.1594/PANGAEA.884141
High BUA population density - 2000 UEX people/km2.Aarhus	Step 4	High BUA population density - 2000 UEX people/km2.Aarhus	uex_prepared.tsv	PANGAEA	doi:10.1594/PANGAEA.884141	https://doi.org/10.1594/PANGAEA.884141
High BUA population density - 2014 UEX people/km2.Aarhus	Step 4	High BUA population density - 2014 UEX people/km2.Aarhus	uex_prepared.tsv	PANGAEA	doi:10.1594/PANGAEA.884141	https://doi.org/10.1594/PANGAEA.884141
Scope-1 GHG emissions tCO2 or tCO2-eq.Aarhus	All steps	Scope-1 GHG emissions tCO2 or tCO2-eq.Aarhus	2016_-_Citywide_GHG_Emissions_updatedDec2017_formatted.csv	PANGAEA	doi:10.1594/PANGAEA.884141	https://doi.org/10.1594/PANGAEA.884141
Scope-1 GHG emissions tCO2 or tCO2-eq.Aarhus	Step 1	Emissions Quality Flag CDP.Aarhus	2016_-_Citywide_GHG_Emissions_updatedDec2017_formatted.csv	PANGAEA	doi:10.1594/PANGAEA.884141	https://doi.org/10.1594/PANGAEA.884141
Scope-1 GHG emissions tCO2 or tCO2-eq.Aarhus	Step 1	Scope fraction CDP.Aarhus	2016_-_Citywide_GHG_Emissions_updatedDec2017_formatted.csv	PANGAEA	doi:10.1594/PANGAEA.884141	https://doi.org/10.1594/PANGAEA.884141
Scope-1 GHG emissions tCO2 or tCO2-eq.Aarhus	Step 2	S1 lower bound tCO2 CDP.Aarhus	cdp_with_quality_flags.tsv	PANGAEA	doi:10.1594/PANGAEA.884141	https://doi.org/10.1594/PANGAEA.884141
Scope-1 GHG emissions tCO2 or tCO2-eq.Aarhus	Step 2	S1 upper bound tCO2 CDP.Aarhus	cdp_with_quality_flags.tsv	PANGAEA	doi:10.1594/PANGAEA.884141	https://doi.org/10.1594/PANGAEA.884141
Scope-1 GHG emissions tCO2 or tCO2-eq.Aarhus	Step 2	S1 mean CDP tCO2.Aarhus	cdp_with_quality_flags.tsv	PANGAEA	doi:10.1594/PANGAEA.884141	https://doi.org/10.1594/PANGAEA.884141
Scope-1 GHG emissions tCO2 or tCO2-eq.Aarhus	Step 2	TOT lower bound tCO2 CDP.Aarhus	cdp_with_quality_flags.tsv	PANGAEA	doi:10.1594/PANGAEA.884141	https://doi.org/10.1594/PANGAEA.884141
Scope-1 GHG emissions tCO2 or tCO2-eq.Aarhus	Step 2	TOT upper bound tCO2 CDP.Aarhus	cdp_with_quality_flags.tsv	PANGAEA	doi:10.1594/PANGAEA.884141	https://doi.org/10.1594/PANGAEA.884141
Scope-1 GHG emissions tCO2 or tCO2-eq.Aarhus	Step 2	TOT mean CDP tCO2.Aarhus	cdp_with_quality_flags.tsv	PANGAEA	doi:10.1594/PANGAEA.884141	https://doi.org/10.1594/PANGAEA.884141
Corrected CH4_wastenatgas/capita others tCH4/capita.Aarhus	Step 4	Corrected CH4_wastenatgas/capita others tCH4/capita.Aarhus	merge_gea_uitp_wb_cdp2016_cdp_only_toFill.xlsx	PANGAEA	doi:10.1594/PANGAEA.884141	https://doi.org/10.1594/PANGAEA.884141
CH4_wastenatgas/capita others tCH4/capita.Aarhus	Step 4	CH4_wastenatgas/capita others tCH4/capita.Aarhus	merge_gea_uitp_wb_cdp2016_cdp_only_toFill.xlsx	PANGAEA	doi:10.1594/PANGAEA.884141	https://doi.org/10.1594/PANGAEA.884141
CH4_waste/capita others tCH4/capita.Aarhus	Step 4	CH4_waste/capita others tCH4/capita.Aarhus	merge_gea_uitp_wb_cdp2016_cdp_only_toFill.xlsx	PANGAEA	doi:10.1594/PANGAEA.884141	https://doi.org/10.1594/PANGAEA.884141
Natgas Export/Production ratio others.Aarhus	Step 4	Natgas Export/Production ratio others.Aarhus	merge_gea_uitp_wb_cdp2016_cdp_only_toFill.xlsx	PANGAEA	doi:10.1594/PANGAEA.884141	https://doi.org/10.1594/PANGAEA.884141
Production others m3.Aarhus	Step 4	Production others m3.Aarhus	merge_gea_uitp_wb_cdp2016_cdp_only_toFill.xlsx	PANGAEA	doi:10.1594/PANGAEA.884141	https://doi.org/10.1594/PANGAEA.884141
Exports others m3.Aarhus	Step 4	Exports others m3.Aarhus	merge_gea_uitp_wb_cdp2016_cdp_only_toFill.xlsx	PANGAEA	doi:10.1594/PANGAEA.884141	https://doi.org/10.1594/PANGAEA.884141
Low BUA population density - 2014 UEX people/km2.Aarhus	Step 4	Low BUA population density - 2014 UEX people/km2.Aarhus	uex_prepared.tsv	PANGAEA	doi:10.1594/PANGAEA.884141	https://doi.org/10.1594/PANGAEA.884141
Congestion change TomTom × 100 percent.Aarhus	Step 4	Congestion change TomTom × 100 percent.Aarhus	tomtom_congestion.xlsx	PANGAEA	doi:10.1594/PANGAEA.884141	https://doi.org/10.1594/PANGAEA.884141
Low BUA percent - 2000 UEX percent.Aarhus	Step 4	Low BUA percent - 2000 UEX percent.Aarhus	uex_prepared.tsv	PANGAEA	doi:10.1594/PANGAEA.884141	https://doi.org/10.1594/PANGAEA.884141
Congestion rank TomTom dimensionless.Aarhus	Step 4	Congestion rank TomTom dimensionless.Aarhus	tomtom_congestion.xlsx	PANGAEA	doi:10.1594/PANGAEA.884141	https://doi.org/10.1594/PANGAEA.884141
Region.Aarhus	All steps	Region.Aarhus	assigned value	PANGAEA	doi:10.1594/PANGAEA.884141	https://doi.org/10.1594/PANGAEA.884141
Country.Aarhus	All steps	Country.Aarhus	assigned value	PANGAEA	doi:10.1594/PANGAEA.884141	https://doi.org/10.1594/PANGAEA.884141
Longitude others degrees.Aarhus	Step 4	Longitude others degrees.Aarhus	merge_gea_uitp_wb_cdp2016_cdp_only_toFill.xlsx	PANGAEA	doi:10.1594/PANGAEA.884141	https://doi.org/10.1594/PANGAEA.884141
Latitude others degrees.Aarhus	Step 4	Latitude others degrees.Aarhus	merge_gea_uitp_wb_cdp2016_cdp_only_toFill.xlsx	PANGAEA	doi:10.1594/PANGAEA.884141	https://doi.org/10.1594/PANGAEA.884141
City location CDP degrees.Aarhus	All steps	City location CDP degrees.Aarhus	2016_-_Citywide_GHG_Emissions_updatedDec2017_formatted.csv	PANGAEA	doi:10.1594/PANGAEA.884141	https://doi.org/10.1594/PANGAEA.884141
Total emissions CDP tCO2-eq.Aarhus	All steps	Total emissions CDP tCO2-eq.Aarhus	2016_-_Citywide_GHG_Emissions_updatedDec2017_formatted.csv	PANGAEA	doi:10.1594/PANGAEA.884141	https://doi.org/10.1594/PANGAEA.884141
Congestion level TomTom × 100 percent.Aarhus	Step 4	Congestion level TomTom × 100 percent.Aarhus	tomtom_congestion.xlsx	PANGAEA	doi:10.1594/PANGAEA.884141	https://doi.org/10.1594/PANGAEA.884141
Population CDP.Aarhus	Technical Validation	PQF CDP.Aarhus	merged_emissions_and_ancillary_datasets.tsv	PANGAEA	doi:10.1594/PANGAEA.884141	https://doi.org/10.1594/PANGAEA.884141
CDP2016 data edited CDP.Aarhus	All steps	CDP2016 data edited CDP.Aarhus	2016_-_Citywide_GHG_Emissions_updatedDec2017_formatted.csv	PANGAEA	doi:10.1594/PANGAEA.884141	https://doi.org/10.1594/PANGAEA.884141
Gases included CDP.Aarhus	All steps	Gases included CDP.Aarhus	2016_-_Citywide_GHG_Emissions_updatedDec2017_formatted.csv	PANGAEA	doi:10.1594/PANGAEA.884141	https://doi.org/10.1594/PANGAEA.884141
Emissions protocol.Aarhus	Step 3	Emissions protocol.Aarhus	2016_-_Citywide_GHG_Emissions_updatedDec2017_formatted.csv	PANGAEA	doi:10.1594/PANGAEA.884141	https://doi.org/10.1594/PANGAEA.884141
Year of emission.Aarhus	Step 3	Year of emission.Aarhus	2016_-_Citywide_GHG_Emissions_updatedDec2017_formatted.csv	PANGAEA	doi:10.1594/PANGAEA.884141	https://doi.org/10.1594/PANGAEA.884141
Scope-1 GHG emissions units.Aarhus	Step 3	Scope-1 GHG emissions units.Aarhus	2016_-_Citywide_GHG_Emissions_updatedDec2017_formatted.csv	PANGAEA	doi:10.1594/PANGAEA.884141	https://doi.org/10.1594/PANGAEA.884141
Scope-1 source dataset.Aarhus	All steps	Scope-1 source dataset.Aarhus	assigned value	PANGAEA	doi:10.1594/PANGAEA.884141	https://doi.org/10.1594/PANGAEA.884141
Reporting year CDP.Aarhus	All steps	Reporting year CDP.Aarhus	2016_-_Citywide_GHG_Emissions_updatedDec2017_formatted.csv	PANGAEA	doi:10.1594/PANGAEA.884141	https://doi.org/10.1594/PANGAEA.884141
Definition CDP.Aarhus	All steps	Definition CDP.Aarhus	2016_-_Citywide_GHG_Emissions_updatedDec2017_formatted.csv	PANGAEA	doi:10.1594/PANGAEA.884141	https://doi.org/10.1594/PANGAEA.884141
Methodology details CDP.Aarhus	All steps	Methodology details CDP.Aarhus	2016_-_Citywide_GHG_Emissions_updatedDec2017_formatted.csv	PANGAEA	doi:10.1594/PANGAEA.884141	https://doi.org/10.1594/PANGAEA.884141
Population year CDP.Aarhus	All steps	Population year CDP.Aarhus	2016_-_Citywide_GHG_Emissions_updatedDec2017_formatted.csv	PANGAEA	doi:10.1594/PANGAEA.884141	https://doi.org/10.1594/PANGAEA.884141
Coordinate source others.Aarhus	Step 4	Coordinate source others.Aarhus	merge_gea_uitp_wb_cdp2016_cdp_only_toFill.xlsx	PANGAEA	doi:10.1594/PANGAEA.884141	https://doi.org/10.1594/PANGAEA.884141
Population year others.Aarhus	Step 4	Population year others.Aarhus	merge_gea_uitp_wb_cdp2016_cdp_only_toFill.xlsx	PANGAEA	doi:10.1594/PANGAEA.884141	https://doi.org/10.1594/PANGAEA.884141
Household size others people/household.Aarhus	Technical Validation	HQF OTHERS.Aarhus	merged_emissions_and_ancillary_datasets.tsv	PANGAEA	doi:10.1594/PANGAEA.884141	https://doi.org/10.1594/PANGAEA.884141
Population others.Aarhus	Step 4	Population others.Aarhus	merge_gea_uitp_wb_cdp2016_cdp_only_toFill.xlsx	PANGAEA	doi:10.1594/PANGAEA.884141	https://doi.org/10.1594/PANGAEA.884141
Household size year others.Aarhus	Step 4	Household size year others.Aarhus	merge_gea_uitp_wb_cdp2016_cdp_only_toFill.xlsx	PANGAEA	doi:10.1594/PANGAEA.884141	https://doi.org/10.1594/PANGAEA.884141
Household size source others.Aarhus	Step 4	Household size source others.Aarhus	merge_gea_uitp_wb_cdp2016_cdp_only_toFill.xlsx	PANGAEA	doi:10.1594/PANGAEA.884141	https://doi.org/10.1594/PANGAEA.884141
GDP-PPP year others.Aarhus	Step 4	GDP-PPP year others.Aarhus	GDP_all available_24-11-2017_processed.tsv	PANGAEA	doi:10.1594/PANGAEA.884141	https://doi.org/10.1594/PANGAEA.884141
Congestion rank INRIX dimensionless.Aarhus	Step 4	Congestion rank INRIX dimensionless.Aarhus	INRIX_2016_Traffic_Scorecard_Appendix_EN_TableA2.xlsx	PANGAEA	doi:10.1594/PANGAEA.884141	https://doi.org/10.1594/PANGAEA.884141
Gasoline price 2014 others USD/liter.Aarhus	Step 4	Gasoline price 2014 others USD/liter.Aarhus	merge_gea_uitp_wb_cdp2016_cdp_only_toFill.xlsx	PANGAEA	doi:10.1594/PANGAEA.884141	https://doi.org/10.1594/PANGAEA.884141
Peak hours spent in congestion INRIX hours.Aarhus	Step 4	Peak hours spent in congestion INRIX hours.Aarhus	INRIX_2016_Traffic_Scorecard_Appendix_EN_TableA2.xlsx	PANGAEA	doi:10.1594/PANGAEA.884141	https://doi.org/10.1594/PANGAEA.884141
CDD 23C clim degrees C × days.Aarhus	Step 4	CDD 23C clim degrees C × days.Aarhus	climAll_prepared.tsv	PANGAEA	doi:10.1594/PANGAEA.884141	https://doi.org/10.1594/PANGAEA.884141
HDD 15.5C clim degrees C × days.Aarhus	Step 4	HDD 15.5C clim degrees C × days.Aarhus	climAll_prepared.tsv	PANGAEA	doi:10.1594/PANGAEA.884141	https://doi.org/10.1594/PANGAEA.884141
City area source others.Aarhus	Step 4	City area source others.Aarhus	merge_gea_uitp_wb_cdp2016_cdp_only_toFill.xlsx	PANGAEA	doi:10.1594/PANGAEA.884141	https://doi.org/10.1594/PANGAEA.884141
Average congestion rate INRIX percent.Aarhus	Step 4	Average congestion rate INRIX percent.Aarhus	INRIX_2016_Traffic_Scorecard_Appendix_EN_TableA2.xlsx	PANGAEA	doi:10.1594/PANGAEA.884141	https://doi.org/10.1594/PANGAEA.884141
City area others km2.Aarhus	Technical Validation	contributes to AQF CDP/OTHERS and AQF PKU/OTHERS.Aarhus	merged_emissions_and_ancillary_datasets.tsv	PANGAEA	doi:10.1594/PANGAEA.884141	https://doi.org/10.1594/PANGAEA.884141
Population source others.Aarhus	Step 4	Population source others.Aarhus	merge_gea_uitp_wb_cdp2016_cdp_only_toFill.xlsx	PANGAEA	doi:10.1594/PANGAEA.884141	https://doi.org/10.1594/PANGAEA.884141
INRIX congestion index INRIX dimensionless.Aarhus	Step 4	INRIX congestion index INRIX dimensionless.Aarhus	INRIX_2016_Traffic_Scorecard_Appendix_EN_TableA2.xlsx	PANGAEA	doi:10.1594/PANGAEA.884141	https://doi.org/10.1594/PANGAEA.884141
Diesel price 2014 others USD/liter.Aarhus	Step 4	Diesel price 2014 others USD/liter.Aarhus	merge_gea_uitp_wb_cdp2016_cdp_only_toFill.xlsx	PANGAEA	doi:10.1594/PANGAEA.884141	https://doi.org/10.1594/PANGAEA.884141
Household size year others.Abington	Step 4	Household size year others.Abington	merge_gea_uitp_wb_cdp2016_cdp_only_toFill.xlsx	PANGAEA	doi:10.1594/PANGAEA.884141	https://doi.org/10.1594/PANGAEA.884141
Urban area name UEX.Abington	Step 4	Urban area name UEX.Abington	uex_prepared.tsv	PANGAEA	doi:10.1594/PANGAEA.884141	https://doi.org/10.1594/PANGAEA.884141
Household size source others.Abington	Step 4	Household size source others.Abington	merge_gea_uitp_wb_cdp2016_cdp_only_toFill.xlsx	PANGAEA	doi:10.1594/PANGAEA.884141	https://doi.org/10.1594/PANGAEA.884141
Household size others people/household.Abington	Technical Validation	HQF OTHERS.Abington	merged_emissions_and_ancillary_datasets.tsv	PANGAEA	doi:10.1594/PANGAEA.884141	https://doi.org/10.1594/PANGAEA.884141
Gasoline price 2014 others USD/liter.Abington	Step 4	Gasoline price 2014 others USD/liter.Abington	merge_gea_uitp_wb_cdp2016_cdp_only_toFill.xlsx	PANGAEA	doi:10.1594/PANGAEA.884141	https://doi.org/10.1594/PANGAEA.884141
Diesel price 2014 others USD/liter.Abington	Step 4	Diesel price 2014 others USD/liter.Abington	merge_gea_uitp_wb_cdp2016_cdp_only_toFill.xlsx	PANGAEA	doi:10.1594/PANGAEA.884141	https://doi.org/10.1594/PANGAEA.884141
Mean one-way travel time year others.Abington	Step 4	Mean one-way travel time year others.Abington	merge_gea_uitp_wb_cdp2016_cdp_only_toFill.xlsx	PANGAEA	doi:10.1594/PANGAEA.884141	https://doi.org/10.1594/PANGAEA.884141
Mean one-way travel time others minutes.Abington	Step 4	Mean one-way travel time others minutes.Abington	merge_gea_uitp_wb_cdp2016_cdp_only_toFill.xlsx	PANGAEA	doi:10.1594/PANGAEA.884141	https://doi.org/10.1594/PANGAEA.884141
Production others m3.Abington	Step 4	Production others m3.Abington	merge_gea_uitp_wb_cdp2016_cdp_only_toFill.xlsx	PANGAEA	doi:10.1594/PANGAEA.884141	https://doi.org/10.1594/PANGAEA.884141
Exports others m3.Abington	Step 4	Exports others m3.Abington	merge_gea_uitp_wb_cdp2016_cdp_only_toFill.xlsx	PANGAEA	doi:10.1594/PANGAEA.884141	https://doi.org/10.1594/PANGAEA.884141
Natgas Export/Production ratio others.Abington	Step 4	Natgas Export/Production ratio others.Abington	merge_gea_uitp_wb_cdp2016_cdp_only_toFill.xlsx	PANGAEA	doi:10.1594/PANGAEA.884141	https://doi.org/10.1594/PANGAEA.884141
Scope-1 GHG emissions tCO2 or tCO2-eq.Abington	Step 2	TOT lower bound tCO2 CDP.Abington	cdp_with_quality_flags.tsv	PANGAEA	doi:10.1594/PANGAEA.884141	https://doi.org/10.1594/PANGAEA.884141
CH4_wastenatgas/capita others tCH4/capita.Abington	Step 4	CH4_wastenatgas/capita others tCH4/capita.Abington	merge_gea_uitp_wb_cdp2016_cdp_only_toFill.xlsx	PANGAEA	doi:10.1594/PANGAEA.884141	https://doi.org/10.1594/PANGAEA.884141
Corrected CH4_wastenatgas/capita others tCH4/capita.Abington	Step 4	Corrected CH4_wastenatgas/capita others tCH4/capita.Abington	merge_gea_uitp_wb_cdp2016_cdp_only_toFill.xlsx	PANGAEA	doi:10.1594/PANGAEA.884141	https://doi.org/10.1594/PANGAEA.884141
Scope-1 GHG emissions tCO2 or tCO2-eq.Abington	All steps	Scope-1 GHG emissions tCO2 or tCO2-eq.Abington	2016_-_Citywide_GHG_Emissions_updatedDec2017_formatted.csv	PANGAEA	doi:10.1594/PANGAEA.884141	https://doi.org/10.1594/PANGAEA.884141
Scope-1 GHG emissions tCO2 or tCO2-eq.Abington	Step 1	Emissions Quality Flag CDP.Abington	2016_-_Citywide_GHG_Emissions_updatedDec2017_formatted.csv	PANGAEA	doi:10.1594/PANGAEA.884141	https://doi.org/10.1594/PANGAEA.884141
Scope-1 GHG emissions tCO2 or tCO2-eq.Abington	Step 1	Scope fraction CDP.Abington	2016_-_Citywide_GHG_Emissions_updatedDec2017_formatted.csv	PANGAEA	doi:10.1594/PANGAEA.884141	https://doi.org/10.1594/PANGAEA.884141
Scope-1 GHG emissions tCO2 or tCO2-eq.Abington	Step 2	S1 lower bound tCO2 CDP.Abington	cdp_with_quality_flags.tsv	PANGAEA	doi:10.1594/PANGAEA.884141	https://doi.org/10.1594/PANGAEA.884141
Scope-1 GHG emissions tCO2 or tCO2-eq.Abington	Step 2	S1 upper bound tCO2 CDP.Abington	cdp_with_quality_flags.tsv	PANGAEA	doi:10.1594/PANGAEA.884141	https://doi.org/10.1594/PANGAEA.884141
Scope-1 GHG emissions tCO2 or tCO2-eq.Abington	Step 2	S1 mean CDP tCO2.Abington	cdp_with_quality_flags.tsv	PANGAEA	doi:10.1594/PANGAEA.884141	https://doi.org/10.1594/PANGAEA.884141
Scope-1 GHG emissions tCO2 or tCO2-eq.Abington	Step 2	TOT upper bound tCO2 CDP.Abington	cdp_with_quality_flags.tsv	PANGAEA	doi:10.1594/PANGAEA.884141	https://doi.org/10.1594/PANGAEA.884141
Scope-1 GHG emissions tCO2 or tCO2-eq.Abington	Step 2	TOT mean CDP tCO2.Abington	cdp_with_quality_flags.tsv	PANGAEA	doi:10.1594/PANGAEA.884141	https://doi.org/10.1594/PANGAEA.884141
nGDP source others.Abington	Step 4	nGDP source others.Abington	GDP_all available_24-11-2017_processed.tsv	PANGAEA	doi:10.1594/PANGAEA.884141	https://doi.org/10.1594/PANGAEA.884141
CH4_waste/capita others tCH4/capita.Abington	Step 4	CH4_waste/capita others tCH4/capita.Abington	merge_gea_uitp_wb_cdp2016_cdp_only_toFill.xlsx	PANGAEA	doi:10.1594/PANGAEA.884141	https://doi.org/10.1594/PANGAEA.884141
GDP-PPP year others.Abington	Step 4	GDP-PPP year others.Abington	GDP_all available_24-11-2017_processed.tsv	PANGAEA	doi:10.1594/PANGAEA.884141	https://doi.org/10.1594/PANGAEA.884141
Scope-2 CDP tCO2-eq.Abington	All steps	Scope-2 CDP tCO2-eq.Abington	2016_-_Citywide_GHG_Emissions_updatedDec2017_formatted.csv	PANGAEA	doi:10.1594/PANGAEA.884141	https://doi.org/10.1594/PANGAEA.884141
HDD 15.5C clim degrees C × days.Abington	Step 4	HDD 15.5C clim degrees C × days.Abington	climAll_prepared.tsv	PANGAEA	doi:10.1594/PANGAEA.884141	https://doi.org/10.1594/PANGAEA.884141
City name CDP.Abington	All steps	City name CDP.Abington	2016_-_Citywide_GHG_Emissions_updatedDec2017_formatted.csv	PANGAEA	doi:10.1594/PANGAEA.884141	https://doi.org/10.1594/PANGAEA.884141
Definition CDP.Abington	All steps	Definition CDP.Abington	2016_-_Citywide_GHG_Emissions_updatedDec2017_formatted.csv	PANGAEA	doi:10.1594/PANGAEA.884141	https://doi.org/10.1594/PANGAEA.884141
Reporting year CDP.Abington	All steps	Reporting year CDP.Abington	2016_-_Citywide_GHG_Emissions_updatedDec2017_formatted.csv	PANGAEA	doi:10.1594/PANGAEA.884141	https://doi.org/10.1594/PANGAEA.884141
CDD 23C clim degrees C × days.Abington	Step 4	CDD 23C clim degrees C × days.Abington	climAll_prepared.tsv	PANGAEA	doi:10.1594/PANGAEA.884141	https://doi.org/10.1594/PANGAEA.884141
Scope-1 source dataset.Abington	All steps	Scope-1 source dataset.Abington	assigned value	PANGAEA	doi:10.1594/PANGAEA.884141	https://doi.org/10.1594/PANGAEA.884141
Scope-1 GHG emissions units.Abington	Step 3	Scope-1 GHG emissions units.Abington	2016_-_Citywide_GHG_Emissions_updatedDec2017_formatted.csv	PANGAEA	doi:10.1594/PANGAEA.884141	https://doi.org/10.1594/PANGAEA.884141
Year of emission.Abington	Step 3	Year of emission.Abington	2016_-_Citywide_GHG_Emissions_updatedDec2017_formatted.csv	PANGAEA	doi:10.1594/PANGAEA.884141	https://doi.org/10.1594/PANGAEA.884141
Emissions protocol.Abington	Step 3	Emissions protocol.Abington	2016_-_Citywide_GHG_Emissions_updatedDec2017_formatted.csv	PANGAEA	doi:10.1594/PANGAEA.884141	https://doi.org/10.1594/PANGAEA.884141
Gases included CDP.Abington	All steps	Gases included CDP.Abington	2016_-_Citywide_GHG_Emissions_updatedDec2017_formatted.csv	PANGAEA	doi:10.1594/PANGAEA.884141	https://doi.org/10.1594/PANGAEA.884141
Methodology details CDP.Abington	All steps	Methodology details CDP.Abington	2016_-_Citywide_GHG_Emissions_updatedDec2017_formatted.csv	PANGAEA	doi:10.1594/PANGAEA.884141	https://doi.org/10.1594/PANGAEA.884141
Increase/Decrease from last year CDP.Abington	All steps	Increase/Decrease from last year CDP.Abington	2016_-_Citywide_GHG_Emissions_updatedDec2017_formatted.csv	PANGAEA	doi:10.1594/PANGAEA.884141	https://doi.org/10.1594/PANGAEA.884141
Reason for increase/decrease in emissions CDP.Abington	All steps	Reason for increase/decrease in emissions CDP.Abington	2016_-_Citywide_GHG_Emissions_updatedDec2017_formatted.csv	PANGAEA	doi:10.1594/PANGAEA.884141	https://doi.org/10.1594/PANGAEA.884141
CDP2016 data edited CDP.Abington	All steps	CDP2016 data edited CDP.Abington	2016_-_Citywide_GHG_Emissions_updatedDec2017_formatted.csv	PANGAEA	doi:10.1594/PANGAEA.884141	https://doi.org/10.1594/PANGAEA.884141
Total emissions CDP tCO2-eq.Abington	All steps	Total emissions CDP tCO2-eq.Abington	2016_-_Citywide_GHG_Emissions_updatedDec2017_formatted.csv	PANGAEA	doi:10.1594/PANGAEA.884141	https://doi.org/10.1594/PANGAEA.884141
City location CDP degrees.Abington	All steps	City location CDP degrees.Abington	2016_-_Citywide_GHG_Emissions_updatedDec2017_formatted.csv	PANGAEA	doi:10.1594/PANGAEA.884141	https://doi.org/10.1594/PANGAEA.884141
Longitude others degrees.Abington	Step 4	Longitude others degrees.Abington	merge_gea_uitp_wb_cdp2016_cdp_only_toFill.xlsx	PANGAEA	doi:10.1594/PANGAEA.884141	https://doi.org/10.1594/PANGAEA.884141
Latitude others degrees.Abington	Step 4	Latitude others degrees.Abington	merge_gea_uitp_wb_cdp2016_cdp_only_toFill.xlsx	PANGAEA	doi:10.1594/PANGAEA.884141	https://doi.org/10.1594/PANGAEA.884141
Average annual temperature CDP degrees Celsius.Abington	All steps	Average annual temperature CDP degrees Celsius.Abington	2016_-_Citywide_GHG_Emissions_updatedDec2017_formatted.csv	PANGAEA	doi:10.1594/PANGAEA.884141	https://doi.org/10.1594/PANGAEA.884141
Average altitude m.Abington	All steps	Average altitude m.Abington	2016_-_Citywide_GHG_Emissions_updatedDec2017_formatted.csv	PANGAEA	doi:10.1594/PANGAEA.884141	https://doi.org/10.1594/PANGAEA.884141
City area source year others.Abington	Step 4	City area source year others.Abington	merge_gea_uitp_wb_cdp2016_cdp_only_toFill.xlsx	PANGAEA	doi:10.1594/PANGAEA.884141	https://doi.org/10.1594/PANGAEA.884141
City area others km2.Abington	Technical Validation	contributes to AQF CDP/OTHERS and AQF PKU/OTHERS.Abington	merged_emissions_and_ancillary_datasets.tsv	PANGAEA	doi:10.1594/PANGAEA.884141	https://doi.org/10.1594/PANGAEA.884141
City area CDP km2.Abington	Technical Validation	contributes to AQF CDP/GEA and AQF CDP/WB and AQF CDP/OTHERS.Abington	merged_emissions_and_ancillary_datasets.tsv	PANGAEA	doi:10.1594/PANGAEA.884141	https://doi.org/10.1594/PANGAEA.884141
Population source others.Abington	Step 4	Population source others.Abington	merge_gea_uitp_wb_cdp2016_cdp_only_toFill.xlsx	PANGAEA	doi:10.1594/PANGAEA.884141	https://doi.org/10.1594/PANGAEA.884141
City area source others.Abington	Step 4	City area source others.Abington	merge_gea_uitp_wb_cdp2016_cdp_only_toFill.xlsx	PANGAEA	doi:10.1594/PANGAEA.884141	https://doi.org/10.1594/PANGAEA.884141
Population others.Abington	Step 4	Population others.Abington	merge_gea_uitp_wb_cdp2016_cdp_only_toFill.xlsx	PANGAEA	doi:10.1594/PANGAEA.884141	https://doi.org/10.1594/PANGAEA.884141
Population year CDP.Abington	All steps	Population year CDP.Abington	2016_-_Citywide_GHG_Emissions_updatedDec2017_formatted.csv	PANGAEA	doi:10.1594/PANGAEA.884141	https://doi.org/10.1594/PANGAEA.884141
Population CDP.Abington	Technical Validation	PQF CDP.Abington	merged_emissions_and_ancillary_datasets.tsv	PANGAEA	doi:10.1594/PANGAEA.884141	https://doi.org/10.1594/PANGAEA.884141
Region.Abington	All steps	Region.Abington	assigned value	PANGAEA	doi:10.1594/PANGAEA.884141	https://doi.org/10.1594/PANGAEA.884141
Country.Abington	All steps	Country.Abington	assigned value	PANGAEA	doi:10.1594/PANGAEA.884141	https://doi.org/10.1594/PANGAEA.884141
Population year others.Abington	Step 4	Population year others.Abington	merge_gea_uitp_wb_cdp2016_cdp_only_toFill.xlsx	PANGAEA	doi:10.1594/PANGAEA.884141	https://doi.org/10.1594/PANGAEA.884141
Coordinate source others.Abington	Step 4	Coordinate source others.Abington	merge_gea_uitp_wb_cdp2016_cdp_only_toFill.xlsx	PANGAEA	doi:10.1594/PANGAEA.884141	https://doi.org/10.1594/PANGAEA.884141
High BUA population density - 2014 UEX people/km2.Addis Ababa	Step 4	High BUA population density - 2014 UEX people/km2.Addis Ababa	uex_prepared.tsv	PANGAEA	doi:10.1594/PANGAEA.884141	https://doi.org/10.1594/PANGAEA.884141
Low BUA population density - 2014 UEX people/km2.Addis Ababa	Step 4	Low BUA population density - 2014 UEX people/km2.Addis Ababa	uex_prepared.tsv	PANGAEA	doi:10.1594/PANGAEA.884141	https://doi.org/10.1594/PANGAEA.884141
High BUA population density - 2000 UEX people/km2.Addis Ababa	Step 4	High BUA population density - 2000 UEX people/km2.Addis Ababa	uex_prepared.tsv	PANGAEA	doi:10.1594/PANGAEA.884141	https://doi.org/10.1594/PANGAEA.884141
Low BUA population density - 2000 UEX people/km2.Addis Ababa	Step 4	Low BUA population density - 2000 UEX people/km2.Addis Ababa	uex_prepared.tsv	PANGAEA	doi:10.1594/PANGAEA.884141	https://doi.org/10.1594/PANGAEA.884141
High BUA population density - 1990 UEX people/km2.Addis Ababa	Step 4	High BUA population density - 1990 UEX people/km2.Addis Ababa	uex_prepared.tsv	PANGAEA	doi:10.1594/PANGAEA.884141	https://doi.org/10.1594/PANGAEA.884141
High BUA percent - 2014 UEX percent.Addis Ababa	Step 4	High BUA percent - 2014 UEX percent.Addis Ababa	uex_prepared.tsv	PANGAEA	doi:10.1594/PANGAEA.884141	https://doi.org/10.1594/PANGAEA.884141
High BUA percent - 2000 UEX percent.Addis Ababa	Step 4	High BUA percent - 2000 UEX percent.Addis Ababa	uex_prepared.tsv	PANGAEA	doi:10.1594/PANGAEA.884141	https://doi.org/10.1594/PANGAEA.884141
High BUA percent - 1990 UEX percent.Addis Ababa	Step 4	High BUA percent - 1990 UEX percent.Addis Ababa	uex_prepared.tsv	PANGAEA	doi:10.1594/PANGAEA.884141	https://doi.org/10.1594/PANGAEA.884141
Low BUA percent - 2014 UEX percent.Addis Ababa	Step 4	Low BUA percent - 2014 UEX percent.Addis Ababa	uex_prepared.tsv	PANGAEA	doi:10.1594/PANGAEA.884141	https://doi.org/10.1594/PANGAEA.884141
Exports others m3.Addis Ababa	Step 4	Exports others m3.Addis Ababa	merge_gea_uitp_wb_cdp2016_cdp_only_toFill.xlsx	PANGAEA	doi:10.1594/PANGAEA.884141	https://doi.org/10.1594/PANGAEA.884141
Low BUA population density - 1990 UEX people/km2.Addis Ababa	Step 4	Low BUA population density - 1990 UEX people/km2.Addis Ababa	uex_prepared.tsv	PANGAEA	doi:10.1594/PANGAEA.884141	https://doi.org/10.1594/PANGAEA.884141
Natgas Export/Production ratio others.Addis Ababa	Step 4	Natgas Export/Production ratio others.Addis Ababa	merge_gea_uitp_wb_cdp2016_cdp_only_toFill.xlsx	PANGAEA	doi:10.1594/PANGAEA.884141	https://doi.org/10.1594/PANGAEA.884141
Scope-1 GHG emissions tCO2 or tCO2-eq.Addis Ababa	Step 2	S1 upper bound tCO2 CDP.Addis Ababa	cdp_with_quality_flags.tsv	PANGAEA	doi:10.1594/PANGAEA.884141	https://doi.org/10.1594/PANGAEA.884141
CH4_wastenatgas/capita others tCH4/capita.Addis Ababa	Step 4	CH4_wastenatgas/capita others tCH4/capita.Addis Ababa	merge_gea_uitp_wb_cdp2016_cdp_only_toFill.xlsx	PANGAEA	doi:10.1594/PANGAEA.884141	https://doi.org/10.1594/PANGAEA.884141
Corrected CH4_wastenatgas/capita others tCH4/capita.Addis Ababa	Step 4	Corrected CH4_wastenatgas/capita others tCH4/capita.Addis Ababa	merge_gea_uitp_wb_cdp2016_cdp_only_toFill.xlsx	PANGAEA	doi:10.1594/PANGAEA.884141	https://doi.org/10.1594/PANGAEA.884141
Scope-1 GHG emissions tCO2 or tCO2-eq.Addis Ababa	Step 2	TOT mean CDP tCO2.Addis Ababa	cdp_with_quality_flags.tsv	PANGAEA	doi:10.1594/PANGAEA.884141	https://doi.org/10.1594/PANGAEA.884141
Scope-1 GHG emissions tCO2 or tCO2-eq.Addis Ababa	Step 2	TOT upper bound tCO2 CDP.Addis Ababa	cdp_with_quality_flags.tsv	PANGAEA	doi:10.1594/PANGAEA.884141	https://doi.org/10.1594/PANGAEA.884141
Scope-1 GHG emissions tCO2 or tCO2-eq.Addis Ababa	Step 2	TOT lower bound tCO2 CDP.Addis Ababa	cdp_with_quality_flags.tsv	PANGAEA	doi:10.1594/PANGAEA.884141	https://doi.org/10.1594/PANGAEA.884141
Scope-1 GHG emissions tCO2 or tCO2-eq.Addis Ababa	Step 2	S1 mean CDP tCO2.Addis Ababa	cdp_with_quality_flags.tsv	PANGAEA	doi:10.1594/PANGAEA.884141	https://doi.org/10.1594/PANGAEA.884141
Scope-1 GHG emissions tCO2 or tCO2-eq.Addis Ababa	Step 2	S1 lower bound tCO2 CDP.Addis Ababa	cdp_with_quality_flags.tsv	PANGAEA	doi:10.1594/PANGAEA.884141	https://doi.org/10.1594/PANGAEA.884141
Scope-1 GHG emissions tCO2 or tCO2-eq.Addis Ababa	Step 1	Scope fraction CDP.Addis Ababa	2016_-_Citywide_GHG_Emissions_updatedDec2017_formatted.csv	PANGAEA	doi:10.1594/PANGAEA.884141	https://doi.org/10.1594/PANGAEA.884141
Scope-1 GHG emissions tCO2 or tCO2-eq.Addis Ababa	Step 1	Emissions Quality Flag CDP.Addis Ababa	2016_-_Citywide_GHG_Emissions_updatedDec2017_formatted.csv	PANGAEA	doi:10.1594/PANGAEA.884141	https://doi.org/10.1594/PANGAEA.884141
Low BUA percent - 2000 UEX percent.Addis Ababa	Step 4	Low BUA percent - 2000 UEX percent.Addis Ababa	uex_prepared.tsv	PANGAEA	doi:10.1594/PANGAEA.884141	https://doi.org/10.1594/PANGAEA.884141
CH4_waste/capita others tCH4/capita.Addis Ababa	Step 4	CH4_waste/capita others tCH4/capita.Addis Ababa	merge_gea_uitp_wb_cdp2016_cdp_only_toFill.xlsx	PANGAEA	doi:10.1594/PANGAEA.884141	https://doi.org/10.1594/PANGAEA.884141
Low BUA percent - 1990 UEX percent.Addis Ababa	Step 4	Low BUA percent - 1990 UEX percent.Addis Ababa	uex_prepared.tsv	PANGAEA	doi:10.1594/PANGAEA.884141	https://doi.org/10.1594/PANGAEA.884141
Production others m3.Addis Ababa	Step 4	Production others m3.Addis Ababa	merge_gea_uitp_wb_cdp2016_cdp_only_toFill.xlsx	PANGAEA	doi:10.1594/PANGAEA.884141	https://doi.org/10.1594/PANGAEA.884141
High BUA - 2000 UEX km2.Addis Ababa	Step 4	High BUA - 2000 UEX km2.Addis Ababa	uex_prepared.tsv	PANGAEA	doi:10.1594/PANGAEA.884141	https://doi.org/10.1594/PANGAEA.884141
Gases included CDP.Addis Ababa	All steps	Gases included CDP.Addis Ababa	2016_-_Citywide_GHG_Emissions_updatedDec2017_formatted.csv	PANGAEA	doi:10.1594/PANGAEA.884141	https://doi.org/10.1594/PANGAEA.884141
Methodology details CDP.Addis Ababa	All steps	Methodology details CDP.Addis Ababa	2016_-_Citywide_GHG_Emissions_updatedDec2017_formatted.csv	PANGAEA	doi:10.1594/PANGAEA.884141	https://doi.org/10.1594/PANGAEA.884141
Increase/Decrease from last year CDP.Addis Ababa	All steps	Increase/Decrease from last year CDP.Addis Ababa	2016_-_Citywide_GHG_Emissions_updatedDec2017_formatted.csv	PANGAEA	doi:10.1594/PANGAEA.884141	https://doi.org/10.1594/PANGAEA.884141
Reason for increase/decrease in emissions CDP.Addis Ababa	All steps	Reason for increase/decrease in emissions CDP.Addis Ababa	2016_-_Citywide_GHG_Emissions_updatedDec2017_formatted.csv	PANGAEA	doi:10.1594/PANGAEA.884141	https://doi.org/10.1594/PANGAEA.884141
CDP2016 data edited CDP.Addis Ababa	All steps	CDP2016 data edited CDP.Addis Ababa	2016_-_Citywide_GHG_Emissions_updatedDec2017_formatted.csv	PANGAEA	doi:10.1594/PANGAEA.884141	https://doi.org/10.1594/PANGAEA.884141
Total emissions CDP tCO2-eq.Addis Ababa	All steps	Total emissions CDP tCO2-eq.Addis Ababa	2016_-_Citywide_GHG_Emissions_updatedDec2017_formatted.csv	PANGAEA	doi:10.1594/PANGAEA.884141	https://doi.org/10.1594/PANGAEA.884141
City location CDP degrees.Addis Ababa	All steps	City location CDP degrees.Addis Ababa	2016_-_Citywide_GHG_Emissions_updatedDec2017_formatted.csv	PANGAEA	doi:10.1594/PANGAEA.884141	https://doi.org/10.1594/PANGAEA.884141
Latitude others degrees.Addis Ababa	Step 4	Latitude others degrees.Addis Ababa	merge_gea_uitp_wb_cdp2016_cdp_only_toFill.xlsx	PANGAEA	doi:10.1594/PANGAEA.884141	https://doi.org/10.1594/PANGAEA.884141
Longitude others degrees.Addis Ababa	Step 4	Longitude others degrees.Addis Ababa	merge_gea_uitp_wb_cdp2016_cdp_only_toFill.xlsx	PANGAEA	doi:10.1594/PANGAEA.884141	https://doi.org/10.1594/PANGAEA.884141
Coordinate source others.Addis Ababa	Step 4	Coordinate source others.Addis Ababa	merge_gea_uitp_wb_cdp2016_cdp_only_toFill.xlsx	PANGAEA	doi:10.1594/PANGAEA.884141	https://doi.org/10.1594/PANGAEA.884141
Country.Addis Ababa	All steps	Country.Addis Ababa	assigned value	PANGAEA	doi:10.1594/PANGAEA.884141	https://doi.org/10.1594/PANGAEA.884141
Region.Addis Ababa	All steps	Region.Addis Ababa	assigned value	PANGAEA	doi:10.1594/PANGAEA.884141	https://doi.org/10.1594/PANGAEA.884141
Population year CDP.Addis Ababa	All steps	Population year CDP.Addis Ababa	2016_-_Citywide_GHG_Emissions_updatedDec2017_formatted.csv	PANGAEA	doi:10.1594/PANGAEA.884141	https://doi.org/10.1594/PANGAEA.884141
Population others.Addis Ababa	Step 4	Population others.Addis Ababa	merge_gea_uitp_wb_cdp2016_cdp_only_toFill.xlsx	PANGAEA	doi:10.1594/PANGAEA.884141	https://doi.org/10.1594/PANGAEA.884141
Population year others.Addis Ababa	Step 4	Population year others.Addis Ababa	merge_gea_uitp_wb_cdp2016_cdp_only_toFill.xlsx	PANGAEA	doi:10.1594/PANGAEA.884141	https://doi.org/10.1594/PANGAEA.884141
Population source others.Addis Ababa	Step 4	Population source others.Addis Ababa	merge_gea_uitp_wb_cdp2016_cdp_only_toFill.xlsx	PANGAEA	doi:10.1594/PANGAEA.884141	https://doi.org/10.1594/PANGAEA.884141
City area CDP km2.Addis Ababa	Technical Validation	contributes to AQF CDP/GEA and AQF CDP/WB and AQF CDP/OTHERS.Addis Ababa	merged_emissions_and_ancillary_datasets.tsv	PANGAEA	doi:10.1594/PANGAEA.884141	https://doi.org/10.1594/PANGAEA.884141
City area others km2.Addis Ababa	Technical Validation	contributes to AQF CDP/OTHERS and AQF PKU/OTHERS.Addis Ababa	merged_emissions_and_ancillary_datasets.tsv	PANGAEA	doi:10.1594/PANGAEA.884141	https://doi.org/10.1594/PANGAEA.884141
High BUA - 2014 UEX km2.Addis Ababa	Step 4	High BUA - 2014 UEX km2.Addis Ababa	uex_prepared.tsv	PANGAEA	doi:10.1594/PANGAEA.884141	https://doi.org/10.1594/PANGAEA.884141
Emissions protocol.Addis Ababa	Step 3	Emissions protocol.Addis Ababa	2016_-_Citywide_GHG_Emissions_updatedDec2017_formatted.csv	PANGAEA	doi:10.1594/PANGAEA.884141	https://doi.org/10.1594/PANGAEA.884141
Year of emission.Addis Ababa	Step 3	Year of emission.Addis Ababa	2016_-_Citywide_GHG_Emissions_updatedDec2017_formatted.csv	PANGAEA	doi:10.1594/PANGAEA.884141	https://doi.org/10.1594/PANGAEA.884141
Population CDP.Addis Ababa	Technical Validation	PQF CDP.Addis Ababa	merged_emissions_and_ancillary_datasets.tsv	PANGAEA	doi:10.1594/PANGAEA.884141	https://doi.org/10.1594/PANGAEA.884141
Scope-1 source dataset.Addis Ababa	All steps	Scope-1 source dataset.Addis Ababa	assigned value	PANGAEA	doi:10.1594/PANGAEA.884141	https://doi.org/10.1594/PANGAEA.884141
Scope-1 GHG emissions units.Addis Ababa	Step 3	Scope-1 GHG emissions units.Addis Ababa	2016_-_Citywide_GHG_Emissions_updatedDec2017_formatted.csv	PANGAEA	doi:10.1594/PANGAEA.884141	https://doi.org/10.1594/PANGAEA.884141
Low BUA - 2014 UEX km2.Addis Ababa	Step 4	Low BUA - 2014 UEX km2.Addis Ababa	uex_prepared.tsv	PANGAEA	doi:10.1594/PANGAEA.884141	https://doi.org/10.1594/PANGAEA.884141
Low BUA - 2000 UEX km2.Addis Ababa	Step 4	Low BUA - 2000 UEX km2.Addis Ababa	uex_prepared.tsv	PANGAEA	doi:10.1594/PANGAEA.884141	https://doi.org/10.1594/PANGAEA.884141
Low BUA - 1990 UEX km2.Addis Ababa	Step 4	Low BUA - 1990 UEX km2.Addis Ababa	uex_prepared.tsv	PANGAEA	doi:10.1594/PANGAEA.884141	https://doi.org/10.1594/PANGAEA.884141
High BUA - 1990 UEX km2.Addis Ababa	Step 4	High BUA - 1990 UEX km2.Addis Ababa	uex_prepared.tsv	PANGAEA	doi:10.1594/PANGAEA.884141	https://doi.org/10.1594/PANGAEA.884141
Gasoline price 2014 others USD/liter.Addis Ababa	Step 4	Gasoline price 2014 others USD/liter.Addis Ababa	merge_gea_uitp_wb_cdp2016_cdp_only_toFill.xlsx	PANGAEA	doi:10.1594/PANGAEA.884141	https://doi.org/10.1594/PANGAEA.884141
Diesel price 2014 others USD/liter.Addis Ababa	Step 4	Diesel price 2014 others USD/liter.Addis Ababa	merge_gea_uitp_wb_cdp2016_cdp_only_toFill.xlsx	PANGAEA	doi:10.1594/PANGAEA.884141	https://doi.org/10.1594/PANGAEA.884141
GDP-PPP year others.Addis Ababa	Step 4	GDP-PPP year others.Addis Ababa	GDP_all available_24-11-2017_processed.tsv	PANGAEA	doi:10.1594/PANGAEA.884141	https://doi.org/10.1594/PANGAEA.884141
GDP-PPP source others.Addis Ababa	Step 4	GDP-PPP source others.Addis Ababa	GDP_all available_24-11-2017_processed.tsv	PANGAEA	doi:10.1594/PANGAEA.884141	https://doi.org/10.1594/PANGAEA.884141
GDP-PPP others $BN.Addis Ababa	Step 4	GDP-PPP others $BN.Addis Ababa	GDP_all available_24-11-2017_processed.tsv	PANGAEA	doi:10.1594/PANGAEA.884141	https://doi.org/10.1594/PANGAEA.884141
Urban area name UEX.Addis Ababa	Step 4	Urban area name UEX.Addis Ababa	uex_prepared.tsv	PANGAEA	doi:10.1594/PANGAEA.884141	https://doi.org/10.1594/PANGAEA.884141
CDD 23C clim degrees C × days.Addis Ababa	Step 4	CDD 23C clim degrees C × days.Addis Ababa	climAll_prepared.tsv	PANGAEA	doi:10.1594/PANGAEA.884141	https://doi.org/10.1594/PANGAEA.884141
City name CDP.Addis Ababa	All steps	City name CDP.Addis Ababa	2016_-_Citywide_GHG_Emissions_updatedDec2017_formatted.csv	PANGAEA	doi:10.1594/PANGAEA.884141	https://doi.org/10.1594/PANGAEA.884141
HDD 15.5C clim degrees C × days.Addis Ababa	Step 4	HDD 15.5C clim degrees C × days.Addis Ababa	climAll_prepared.tsv	PANGAEA	doi:10.1594/PANGAEA.884141	https://doi.org/10.1594/PANGAEA.884141
Average altitude m.Addis Ababa	All steps	Average altitude m.Addis Ababa	2016_-_Citywide_GHG_Emissions_updatedDec2017_formatted.csv	PANGAEA	doi:10.1594/PANGAEA.884141	https://doi.org/10.1594/PANGAEA.884141
City area source others.Addis Ababa	Step 4	City area source others.Addis Ababa	merge_gea_uitp_wb_cdp2016_cdp_only_toFill.xlsx	PANGAEA	doi:10.1594/PANGAEA.884141	https://doi.org/10.1594/PANGAEA.884141
City area source year others.Addis Ababa	Step 4	City area source year others.Addis Ababa	merge_gea_uitp_wb_cdp2016_cdp_only_toFill.xlsx	PANGAEA	doi:10.1594/PANGAEA.884141	https://doi.org/10.1594/PANGAEA.884141
Definition CDP.Addis Ababa	All steps	Definition CDP.Addis Ababa	2016_-_Citywide_GHG_Emissions_updatedDec2017_formatted.csv	PANGAEA	doi:10.1594/PANGAEA.884141	https://doi.org/10.1594/PANGAEA.884141
Reporting year CDP.Addis Ababa	All steps	Reporting year CDP.Addis Ababa	2016_-_Citywide_GHG_Emissions_updatedDec2017_formatted.csv	PANGAEA	doi:10.1594/PANGAEA.884141	https://doi.org/10.1594/PANGAEA.884141
GDP unit CDP.Addis Ababa	All steps	GDP unit CDP.Addis Ababa	2016_-_Citywide_GHG_Emissions_updatedDec2017_formatted.csv	PANGAEA	doi:10.1594/PANGAEA.884141	https://doi.org/10.1594/PANGAEA.884141
Scope-1 GHG emissions tCO2 or tCO2-eq.Addis Ababa	Step 3	Scope-1 GHG emissions tCO2 or tCO2-eq.Addis Ababa	2016_-_Citywide_GHG_Emissions_updatedDec2017_formatted.csv	PANGAEA	doi:10.1594/PANGAEA.884141	https://doi.org/10.1594/PANGAEA.884141
High BUA population density - 2000 UEX people/km2.Adelaide	Step 4	High BUA population density - 2000 UEX people/km2.Adelaide	uex_prepared.tsv	PANGAEA	doi:10.1594/PANGAEA.884141	https://doi.org/10.1594/PANGAEA.884141
Low BUA population density - 2000 UEX people/km2.Adelaide	Step 4	Low BUA population density - 2000 UEX people/km2.Adelaide	uex_prepared.tsv	PANGAEA	doi:10.1594/PANGAEA.884141	https://doi.org/10.1594/PANGAEA.884141
High BUA population density - 1990 UEX people/km2.Adelaide	Step 4	High BUA population density - 1990 UEX people/km2.Adelaide	uex_prepared.tsv	PANGAEA	doi:10.1594/PANGAEA.884141	https://doi.org/10.1594/PANGAEA.884141
Low BUA population density - 1990 UEX people/km2.Adelaide	Step 4	Low BUA population density - 1990 UEX people/km2.Adelaide	uex_prepared.tsv	PANGAEA	doi:10.1594/PANGAEA.884141	https://doi.org/10.1594/PANGAEA.884141
High BUA percent - 2014 UEX percent.Adelaide	Step 4	High BUA percent - 2014 UEX percent.Adelaide	uex_prepared.tsv	PANGAEA	doi:10.1594/PANGAEA.884141	https://doi.org/10.1594/PANGAEA.884141
High BUA percent - 2000 UEX percent.Adelaide	Step 4	High BUA percent - 2000 UEX percent.Adelaide	uex_prepared.tsv	PANGAEA	doi:10.1594/PANGAEA.884141	https://doi.org/10.1594/PANGAEA.884141
Low BUA percent - 1990 UEX percent.Adelaide	Step 4	Low BUA percent - 1990 UEX percent.Adelaide	uex_prepared.tsv	PANGAEA	doi:10.1594/PANGAEA.884141	https://doi.org/10.1594/PANGAEA.884141
Low BUA percent - 2014 UEX percent.Adelaide	Step 4	Low BUA percent - 2014 UEX percent.Adelaide	uex_prepared.tsv	PANGAEA	doi:10.1594/PANGAEA.884141	https://doi.org/10.1594/PANGAEA.884141
Low BUA percent - 2000 UEX percent.Adelaide	Step 4	Low BUA percent - 2000 UEX percent.Adelaide	uex_prepared.tsv	PANGAEA	doi:10.1594/PANGAEA.884141	https://doi.org/10.1594/PANGAEA.884141
High BUA - 2014 UEX km2.Adelaide	Step 4	High BUA - 2014 UEX km2.Adelaide	uex_prepared.tsv	PANGAEA	doi:10.1594/PANGAEA.884141	https://doi.org/10.1594/PANGAEA.884141
High BUA - 2000 UEX km2.Adelaide	Step 4	High BUA - 2000 UEX km2.Adelaide	uex_prepared.tsv	PANGAEA	doi:10.1594/PANGAEA.884141	https://doi.org/10.1594/PANGAEA.884141
High BUA - 1990 UEX km2.Adelaide	Step 4	High BUA - 1990 UEX km2.Adelaide	uex_prepared.tsv	PANGAEA	doi:10.1594/PANGAEA.884141	https://doi.org/10.1594/PANGAEA.884141
High BUA percent - 1990 UEX percent.Adelaide	Step 4	High BUA percent - 1990 UEX percent.Adelaide	uex_prepared.tsv	PANGAEA	doi:10.1594/PANGAEA.884141	https://doi.org/10.1594/PANGAEA.884141
Low BUA population density - 2014 UEX people/km2.Adelaide	Step 4	Low BUA population density - 2014 UEX people/km2.Adelaide	uex_prepared.tsv	PANGAEA	doi:10.1594/PANGAEA.884141	https://doi.org/10.1594/PANGAEA.884141
Scope-1 GHG emissions tCO2 or tCO2-eq.Adelaide	Step 2	S1 mean CDP tCO2.Adelaide	cdp_with_quality_flags.tsv	PANGAEA	doi:10.1594/PANGAEA.884141	https://doi.org/10.1594/PANGAEA.884141
Exports others m3.Adelaide	Step 4	Exports others m3.Adelaide	merge_gea_uitp_wb_cdp2016_cdp_only_toFill.xlsx	PANGAEA	doi:10.1594/PANGAEA.884141	https://doi.org/10.1594/PANGAEA.884141
Natgas Export/Production ratio others.Adelaide	Step 4	Natgas Export/Production ratio others.Adelaide	merge_gea_uitp_wb_cdp2016_cdp_only_toFill.xlsx	PANGAEA	doi:10.1594/PANGAEA.884141	https://doi.org/10.1594/PANGAEA.884141
CH4_waste/capita others tCH4/capita.Adelaide	Step 4	CH4_waste/capita others tCH4/capita.Adelaide	merge_gea_uitp_wb_cdp2016_cdp_only_toFill.xlsx	PANGAEA	doi:10.1594/PANGAEA.884141	https://doi.org/10.1594/PANGAEA.884141
CH4_wastenatgas/capita others tCH4/capita.Adelaide	Step 4	CH4_wastenatgas/capita others tCH4/capita.Adelaide	merge_gea_uitp_wb_cdp2016_cdp_only_toFill.xlsx	PANGAEA	doi:10.1594/PANGAEA.884141	https://doi.org/10.1594/PANGAEA.884141
Corrected CH4_wastenatgas/capita others tCH4/capita.Adelaide	Step 4	Corrected CH4_wastenatgas/capita others tCH4/capita.Adelaide	merge_gea_uitp_wb_cdp2016_cdp_only_toFill.xlsx	PANGAEA	doi:10.1594/PANGAEA.884141	https://doi.org/10.1594/PANGAEA.884141
Scope-1 GHG emissions tCO2 or tCO2-eq.Adelaide	Step 2	TOT mean CDP tCO2.Adelaide	cdp_with_quality_flags.tsv	PANGAEA	doi:10.1594/PANGAEA.884141	https://doi.org/10.1594/PANGAEA.884141
Scope-1 GHG emissions tCO2 or tCO2-eq.Adelaide	Step 2	TOT upper bound tCO2 CDP.Adelaide	cdp_with_quality_flags.tsv	PANGAEA	doi:10.1594/PANGAEA.884141	https://doi.org/10.1594/PANGAEA.884141
Scope-1 GHG emissions tCO2 or tCO2-eq.Adelaide	Step 2	TOT lower bound tCO2 CDP.Adelaide	cdp_with_quality_flags.tsv	PANGAEA	doi:10.1594/PANGAEA.884141	https://doi.org/10.1594/PANGAEA.884141
Scope-1 GHG emissions tCO2 or tCO2-eq.Adelaide	Step 2	S1 upper bound tCO2 CDP.Adelaide	cdp_with_quality_flags.tsv	PANGAEA	doi:10.1594/PANGAEA.884141	https://doi.org/10.1594/PANGAEA.884141
Scope-1 GHG emissions tCO2 or tCO2-eq.Adelaide	Step 2	S1 lower bound tCO2 CDP.Adelaide	cdp_with_quality_flags.tsv	PANGAEA	doi:10.1594/PANGAEA.884141	https://doi.org/10.1594/PANGAEA.884141
Scope-1 GHG emissions tCO2 or tCO2-eq.Adelaide	Step 1	Scope fraction CDP.Adelaide	2016_-_Citywide_GHG_Emissions_updatedDec2017_formatted.csv	PANGAEA	doi:10.1594/PANGAEA.884141	https://doi.org/10.1594/PANGAEA.884141
Scope-1 GHG emissions tCO2 or tCO2-eq.Adelaide	Step 1	Emissions Quality Flag CDP.Adelaide	2016_-_Citywide_GHG_Emissions_updatedDec2017_formatted.csv	PANGAEA	doi:10.1594/PANGAEA.884141	https://doi.org/10.1594/PANGAEA.884141
Low BUA - 2014 UEX km2.Adelaide	Step 4	Low BUA - 2014 UEX km2.Adelaide	uex_prepared.tsv	PANGAEA	doi:10.1594/PANGAEA.884141	https://doi.org/10.1594/PANGAEA.884141
High BUA population density - 2014 UEX people/km2.Adelaide	Step 4	High BUA population density - 2014 UEX people/km2.Adelaide	uex_prepared.tsv	PANGAEA	doi:10.1594/PANGAEA.884141	https://doi.org/10.1594/PANGAEA.884141
Low BUA - 2000 UEX km2.Adelaide	Step 4	Low BUA - 2000 UEX km2.Adelaide	uex_prepared.tsv	PANGAEA	doi:10.1594/PANGAEA.884141	https://doi.org/10.1594/PANGAEA.884141
Production others m3.Adelaide	Step 4	Production others m3.Adelaide	merge_gea_uitp_wb_cdp2016_cdp_only_toFill.xlsx	PANGAEA	doi:10.1594/PANGAEA.884141	https://doi.org/10.1594/PANGAEA.884141
Urban area name UEX.Adelaide	Step 4	Urban area name UEX.Adelaide	uex_prepared.tsv	PANGAEA	doi:10.1594/PANGAEA.884141	https://doi.org/10.1594/PANGAEA.884141
Reason for increase/decrease in emissions CDP.Adelaide	All steps	Reason for increase/decrease in emissions CDP.Adelaide	2016_-_Citywide_GHG_Emissions_updatedDec2017_formatted.csv	PANGAEA	doi:10.1594/PANGAEA.884141	https://doi.org/10.1594/PANGAEA.884141
CDP2016 data edited CDP.Adelaide	All steps	CDP2016 data edited CDP.Adelaide	2016_-_Citywide_GHG_Emissions_updatedDec2017_formatted.csv	PANGAEA	doi:10.1594/PANGAEA.884141	https://doi.org/10.1594/PANGAEA.884141
Scope-2 CDP tCO2-eq.Adelaide	All steps	Scope-2 CDP tCO2-eq.Adelaide	2016_-_Citywide_GHG_Emissions_updatedDec2017_formatted.csv	PANGAEA	doi:10.1594/PANGAEA.884141	https://doi.org/10.1594/PANGAEA.884141
Total emissions CDP tCO2-eq.Adelaide	All steps	Total emissions CDP tCO2-eq.Adelaide	2016_-_Citywide_GHG_Emissions_updatedDec2017_formatted.csv	PANGAEA	doi:10.1594/PANGAEA.884141	https://doi.org/10.1594/PANGAEA.884141
City location CDP degrees.Adelaide	All steps	City location CDP degrees.Adelaide	2016_-_Citywide_GHG_Emissions_updatedDec2017_formatted.csv	PANGAEA	doi:10.1594/PANGAEA.884141	https://doi.org/10.1594/PANGAEA.884141
Latitude others degrees.Adelaide	Step 4	Latitude others degrees.Adelaide	merge_gea_uitp_wb_cdp2016_cdp_only_toFill.xlsx	PANGAEA	doi:10.1594/PANGAEA.884141	https://doi.org/10.1594/PANGAEA.884141
Longitude others degrees.Adelaide	Step 4	Longitude others degrees.Adelaide	merge_gea_uitp_wb_cdp2016_cdp_only_toFill.xlsx	PANGAEA	doi:10.1594/PANGAEA.884141	https://doi.org/10.1594/PANGAEA.884141
Coordinate source others.Adelaide	Step 4	Coordinate source others.Adelaide	merge_gea_uitp_wb_cdp2016_cdp_only_toFill.xlsx	PANGAEA	doi:10.1594/PANGAEA.884141	https://doi.org/10.1594/PANGAEA.884141
Country.Adelaide	All steps	Country.Adelaide	assigned value	PANGAEA	doi:10.1594/PANGAEA.884141	https://doi.org/10.1594/PANGAEA.884141
Region.Adelaide	All steps	Region.Adelaide	assigned value	PANGAEA	doi:10.1594/PANGAEA.884141	https://doi.org/10.1594/PANGAEA.884141
Population CDP.Adelaide	Technical Validation	PQF CDP.Adelaide	merged_emissions_and_ancillary_datasets.tsv	PANGAEA	doi:10.1594/PANGAEA.884141	https://doi.org/10.1594/PANGAEA.884141
Population year CDP.Adelaide	All steps	Population year CDP.Adelaide	2016_-_Citywide_GHG_Emissions_updatedDec2017_formatted.csv	PANGAEA	doi:10.1594/PANGAEA.884141	https://doi.org/10.1594/PANGAEA.884141
Gases included CDP.Adelaide	All steps	Gases included CDP.Adelaide	2016_-_Citywide_GHG_Emissions_updatedDec2017_formatted.csv	PANGAEA	doi:10.1594/PANGAEA.884141	https://doi.org/10.1594/PANGAEA.884141
Population others.Adelaide	Step 4	Population others.Adelaide	merge_gea_uitp_wb_cdp2016_cdp_only_toFill.xlsx	PANGAEA	doi:10.1594/PANGAEA.884141	https://doi.org/10.1594/PANGAEA.884141
Population source others.Adelaide	Step 4	Population source others.Adelaide	merge_gea_uitp_wb_cdp2016_cdp_only_toFill.xlsx	PANGAEA	doi:10.1594/PANGAEA.884141	https://doi.org/10.1594/PANGAEA.884141
City area CDP km2.Adelaide	Technical Validation	contributes to AQF CDP/GEA and AQF CDP/WB and AQF CDP/OTHERS.Adelaide	merged_emissions_and_ancillary_datasets.tsv	PANGAEA	doi:10.1594/PANGAEA.884141	https://doi.org/10.1594/PANGAEA.884141
City area others km2.Adelaide	Technical Validation	contributes to AQF CDP/OTHERS and AQF PKU/OTHERS.Adelaide	merged_emissions_and_ancillary_datasets.tsv	PANGAEA	doi:10.1594/PANGAEA.884141	https://doi.org/10.1594/PANGAEA.884141
City area source others.Adelaide	Step 4	City area source others.Adelaide	merge_gea_uitp_wb_cdp2016_cdp_only_toFill.xlsx	PANGAEA	doi:10.1594/PANGAEA.884141	https://doi.org/10.1594/PANGAEA.884141
Average altitude m.Adelaide	All steps	Average altitude m.Adelaide	2016_-_Citywide_GHG_Emissions_updatedDec2017_formatted.csv	PANGAEA	doi:10.1594/PANGAEA.884141	https://doi.org/10.1594/PANGAEA.884141
Average annual temperature CDP degrees Celsius.Adelaide	All steps	Average annual temperature CDP degrees Celsius.Adelaide	2016_-_Citywide_GHG_Emissions_updatedDec2017_formatted.csv	PANGAEA	doi:10.1594/PANGAEA.884141	https://doi.org/10.1594/PANGAEA.884141
HDD 15.5C clim degrees C × days.Adelaide	Step 4	HDD 15.5C clim degrees C × days.Adelaide	climAll_prepared.tsv	PANGAEA	doi:10.1594/PANGAEA.884141	https://doi.org/10.1594/PANGAEA.884141
CDD 23C clim degrees C × days.Adelaide	Step 4	CDD 23C clim degrees C × days.Adelaide	climAll_prepared.tsv	PANGAEA	doi:10.1594/PANGAEA.884141	https://doi.org/10.1594/PANGAEA.884141
Low BUA - 1990 UEX km2.Adelaide	Step 4	Low BUA - 1990 UEX km2.Adelaide	uex_prepared.tsv	PANGAEA	doi:10.1594/PANGAEA.884141	https://doi.org/10.1594/PANGAEA.884141
GDP CDP multiple units.Adelaide	All steps	GDP CDP multiple units.Adelaide	2016_-_Citywide_GHG_Emissions_updatedDec2017_formatted.csv	PANGAEA	doi:10.1594/PANGAEA.884141	https://doi.org/10.1594/PANGAEA.884141
GDP unit CDP.Adelaide	All steps	GDP unit CDP.Adelaide	2016_-_Citywide_GHG_Emissions_updatedDec2017_formatted.csv	PANGAEA	doi:10.1594/PANGAEA.884141	https://doi.org/10.1594/PANGAEA.884141
GDP year CDP.Adelaide	All steps	GDP year CDP.Adelaide	2016_-_Citywide_GHG_Emissions_updatedDec2017_formatted.csv	PANGAEA	doi:10.1594/PANGAEA.884141	https://doi.org/10.1594/PANGAEA.884141
Population year others.Adelaide	Step 4	Population year others.Adelaide	merge_gea_uitp_wb_cdp2016_cdp_only_toFill.xlsx	PANGAEA	doi:10.1594/PANGAEA.884141	https://doi.org/10.1594/PANGAEA.884141
Emissions protocol.Adelaide	Step 3	Emissions protocol.Adelaide	2016_-_Citywide_GHG_Emissions_updatedDec2017_formatted.csv	PANGAEA	doi:10.1594/PANGAEA.884141	https://doi.org/10.1594/PANGAEA.884141
Increase/Decrease from last year CDP.Adelaide	All steps	Increase/Decrease from last year CDP.Adelaide	2016_-_Citywide_GHG_Emissions_updatedDec2017_formatted.csv	PANGAEA	doi:10.1594/PANGAEA.884141	https://doi.org/10.1594/PANGAEA.884141
Scope-1 GHG emissions units.Adelaide	Step 3	Scope-1 GHG emissions units.Adelaide	2016_-_Citywide_GHG_Emissions_updatedDec2017_formatted.csv	PANGAEA	doi:10.1594/PANGAEA.884141	https://doi.org/10.1594/PANGAEA.884141
Evening peak TomTom percent.Adelaide	Step 4	Evening peak TomTom percent.Adelaide	tomtom_congestion.xlsx	PANGAEA	doi:10.1594/PANGAEA.884141	https://doi.org/10.1594/PANGAEA.884141
Morning peak TomTom percent.Adelaide	Step 4	Morning peak TomTom percent.Adelaide	tomtom_congestion.xlsx	PANGAEA	doi:10.1594/PANGAEA.884141	https://doi.org/10.1594/PANGAEA.884141
Congestion change TomTom × 100 percent.Adelaide	Step 4	Congestion change TomTom × 100 percent.Adelaide	tomtom_congestion.xlsx	PANGAEA	doi:10.1594/PANGAEA.884141	https://doi.org/10.1594/PANGAEA.884141
Congestion level TomTom × 100 percent.Adelaide	Step 4	Congestion level TomTom × 100 percent.Adelaide	tomtom_congestion.xlsx	PANGAEA	doi:10.1594/PANGAEA.884141	https://doi.org/10.1594/PANGAEA.884141
Congestion rank TomTom dimensionless.Adelaide	Step 4	Congestion rank TomTom dimensionless.Adelaide	tomtom_congestion.xlsx	PANGAEA	doi:10.1594/PANGAEA.884141	https://doi.org/10.1594/PANGAEA.884141
Household size source others.Adelaide	Step 4	Household size source others.Adelaide	merge_gea_uitp_wb_cdp2016_cdp_only_toFill.xlsx	PANGAEA	doi:10.1594/PANGAEA.884141	https://doi.org/10.1594/PANGAEA.884141
Household size year others.Adelaide	Step 4	Household size year others.Adelaide	merge_gea_uitp_wb_cdp2016_cdp_only_toFill.xlsx	PANGAEA	doi:10.1594/PANGAEA.884141	https://doi.org/10.1594/PANGAEA.884141
Household size others people/household.Adelaide	Technical Validation	HQF OTHERS.Adelaide	merged_emissions_and_ancillary_datasets.tsv	PANGAEA	doi:10.1594/PANGAEA.884141	https://doi.org/10.1594/PANGAEA.884141
Gasoline price 2014 others USD/liter.Adelaide	Step 4	Gasoline price 2014 others USD/liter.Adelaide	merge_gea_uitp_wb_cdp2016_cdp_only_toFill.xlsx	PANGAEA	doi:10.1594/PANGAEA.884141	https://doi.org/10.1594/PANGAEA.884141
Diesel price 2014 others USD/liter.Adelaide	Step 4	Diesel price 2014 others USD/liter.Adelaide	merge_gea_uitp_wb_cdp2016_cdp_only_toFill.xlsx	PANGAEA	doi:10.1594/PANGAEA.884141	https://doi.org/10.1594/PANGAEA.884141
Mean one-way travel time source others.Adelaide	Step 4	Mean one-way travel time source others.Adelaide	merge_gea_uitp_wb_cdp2016_cdp_only_toFill.xlsx	PANGAEA	doi:10.1594/PANGAEA.884141	https://doi.org/10.1594/PANGAEA.884141
Year of emission.Adelaide	Step 3	Year of emission.Adelaide	2016_-_Citywide_GHG_Emissions_updatedDec2017_formatted.csv	PANGAEA	doi:10.1594/PANGAEA.884141	https://doi.org/10.1594/PANGAEA.884141
Mean one-way travel time others minutes.Adelaide	Step 4	Mean one-way travel time others minutes.Adelaide	merge_gea_uitp_wb_cdp2016_cdp_only_toFill.xlsx	PANGAEA	doi:10.1594/PANGAEA.884141	https://doi.org/10.1594/PANGAEA.884141
nGDP source others.Adelaide	Step 4	nGDP source others.Adelaide	GDP_all available_24-11-2017_processed.tsv	PANGAEA	doi:10.1594/PANGAEA.884141	https://doi.org/10.1594/PANGAEA.884141
Mean one-way travel time year others.Adelaide	Step 4	Mean one-way travel time year others.Adelaide	merge_gea_uitp_wb_cdp2016_cdp_only_toFill.xlsx	PANGAEA	doi:10.1594/PANGAEA.884141	https://doi.org/10.1594/PANGAEA.884141
nGDP others $BN.Adelaide	Step 4	nGDP others $BN.Adelaide	GDP_all available_24-11-2017_processed.tsv	PANGAEA	doi:10.1594/PANGAEA.884141	https://doi.org/10.1594/PANGAEA.884141
Scope-1 source dataset.Adelaide	All steps	Scope-1 source dataset.Adelaide	assigned value	PANGAEA	doi:10.1594/PANGAEA.884141	https://doi.org/10.1594/PANGAEA.884141
Scope-1 GHG emissions tCO2 or tCO2-eq.Adelaide	Step 3	Scope-1 GHG emissions tCO2 or tCO2-eq.Adelaide	2016_-_Citywide_GHG_Emissions_updatedDec2017_formatted.csv	PANGAEA	doi:10.1594/PANGAEA.884141	https://doi.org/10.1594/PANGAEA.884141
nGDP/capita others USD/capita.Adelaide	Step 4	nGDP/capita others USD/capita.Adelaide	GDP_all available_24-11-2017_processed.tsv	PANGAEA	doi:10.1594/PANGAEA.884141	https://doi.org/10.1594/PANGAEA.884141
Definition CDP.Adelaide	All steps	Definition CDP.Adelaide	2016_-_Citywide_GHG_Emissions_updatedDec2017_formatted.csv	PANGAEA	doi:10.1594/PANGAEA.884141	https://doi.org/10.1594/PANGAEA.884141
City name CDP.Adelaide	All steps	City name CDP.Adelaide	2016_-_Citywide_GHG_Emissions_updatedDec2017_formatted.csv	PANGAEA	doi:10.1594/PANGAEA.884141	https://doi.org/10.1594/PANGAEA.884141
Reporting year CDP.Adelaide	All steps	Reporting year CDP.Adelaide	2016_-_Citywide_GHG_Emissions_updatedDec2017_formatted.csv	PANGAEA	doi:10.1594/PANGAEA.884141	https://doi.org/10.1594/PANGAEA.884141
GDP source CDP.Adelaide	All steps	GDP source CDP.Adelaide	2016_-_Citywide_GHG_Emissions_updatedDec2017_formatted.csv	PANGAEA	doi:10.1594/PANGAEA.884141	https://doi.org/10.1594/PANGAEA.884141
GDP-PPP others $BN.Adelaide	Step 4	GDP-PPP others $BN.Adelaide	GDP_all available_24-11-2017_processed.tsv	PANGAEA	doi:10.1594/PANGAEA.884141	https://doi.org/10.1594/PANGAEA.884141
GDP-PPP/capita others USD/capita.Adelaide	Step 4	GDP-PPP/capita others USD/capita.Adelaide	GDP_all available_24-11-2017_processed.tsv	PANGAEA	doi:10.1594/PANGAEA.884141	https://doi.org/10.1594/PANGAEA.884141
GDP-PPP source others.Adelaide	Step 4	GDP-PPP source others.Adelaide	GDP_all available_24-11-2017_processed.tsv	PANGAEA	doi:10.1594/PANGAEA.884141	https://doi.org/10.1594/PANGAEA.884141
GDP-PPP year others.Adelaide	Step 4	GDP-PPP year others.Adelaide	GDP_all available_24-11-2017_processed.tsv	PANGAEA	doi:10.1594/PANGAEA.884141	https://doi.org/10.1594/PANGAEA.884141
Scope-1 GHG emissions tCO2 or tCO2-eq.Aerøskøbing	Step 2	S1 upper bound tCO2 CDP.Aerøskøbing	cdp_with_quality_flags.tsv	PANGAEA	doi:10.1594/PANGAEA.884141	https://doi.org/10.1594/PANGAEA.884141
Scope-1 GHG emissions tCO2 or tCO2-eq.Aerøskøbing	All steps	Scope-1 GHG emissions tCO2 or tCO2-eq.Aerøskøbing	2016_-_Citywide_GHG_Emissions_updatedDec2017_formatted.csv	PANGAEA	doi:10.1594/PANGAEA.884141	https://doi.org/10.1594/PANGAEA.884141
Scope-1 GHG emissions tCO2 or tCO2-eq.Aerøskøbing	Step 1	Emissions Quality Flag CDP.Aerøskøbing	2016_-_Citywide_GHG_Emissions_updatedDec2017_formatted.csv	PANGAEA	doi:10.1594/PANGAEA.884141	https://doi.org/10.1594/PANGAEA.884141
Scope-1 GHG emissions tCO2 or tCO2-eq.Aerøskøbing	Step 1	Scope fraction CDP.Aerøskøbing	2016_-_Citywide_GHG_Emissions_updatedDec2017_formatted.csv	PANGAEA	doi:10.1594/PANGAEA.884141	https://doi.org/10.1594/PANGAEA.884141
Scope-1 GHG emissions tCO2 or tCO2-eq.Aerøskøbing	Step 2	S1 lower bound tCO2 CDP.Aerøskøbing	cdp_with_quality_flags.tsv	PANGAEA	doi:10.1594/PANGAEA.884141	https://doi.org/10.1594/PANGAEA.884141
Scope-1 GHG emissions tCO2 or tCO2-eq.Aerøskøbing	Step 2	TOT mean CDP tCO2.Aerøskøbing	cdp_with_quality_flags.tsv	PANGAEA	doi:10.1594/PANGAEA.884141	https://doi.org/10.1594/PANGAEA.884141
Scope-1 GHG emissions tCO2 or tCO2-eq.Aerøskøbing	Step 2	S1 mean CDP tCO2.Aerøskøbing	cdp_with_quality_flags.tsv	PANGAEA	doi:10.1594/PANGAEA.884141	https://doi.org/10.1594/PANGAEA.884141
Household size others people/household.Aerøskøbing	Technical Validation	HQF OTHERS.Aerøskøbing	merged_emissions_and_ancillary_datasets.tsv	PANGAEA	doi:10.1594/PANGAEA.884141	https://doi.org/10.1594/PANGAEA.884141
Scope-1 GHG emissions tCO2 or tCO2-eq.Aerøskøbing	Step 2	TOT upper bound tCO2 CDP.Aerøskøbing	cdp_with_quality_flags.tsv	PANGAEA	doi:10.1594/PANGAEA.884141	https://doi.org/10.1594/PANGAEA.884141
Region.Aerøskøbing	All steps	Region.Aerøskøbing	assigned value	PANGAEA	doi:10.1594/PANGAEA.884141	https://doi.org/10.1594/PANGAEA.884141
Country.Aerøskøbing	All steps	Country.Aerøskøbing	assigned value	PANGAEA	doi:10.1594/PANGAEA.884141	https://doi.org/10.1594/PANGAEA.884141
Coordinate source others.Aerøskøbing	Step 4	Coordinate source others.Aerøskøbing	merge_gea_uitp_wb_cdp2016_cdp_only_toFill.xlsx	PANGAEA	doi:10.1594/PANGAEA.884141	https://doi.org/10.1594/PANGAEA.884141
Longitude others degrees.Aerøskøbing	Step 4	Longitude others degrees.Aerøskøbing	merge_gea_uitp_wb_cdp2016_cdp_only_toFill.xlsx	PANGAEA	doi:10.1594/PANGAEA.884141	https://doi.org/10.1594/PANGAEA.884141
Latitude others degrees.Aerøskøbing	Step 4	Latitude others degrees.Aerøskøbing	merge_gea_uitp_wb_cdp2016_cdp_only_toFill.xlsx	PANGAEA	doi:10.1594/PANGAEA.884141	https://doi.org/10.1594/PANGAEA.884141
City location CDP degrees.Aerøskøbing	All steps	City location CDP degrees.Aerøskøbing	2016_-_Citywide_GHG_Emissions_updatedDec2017_formatted.csv	PANGAEA	doi:10.1594/PANGAEA.884141	https://doi.org/10.1594/PANGAEA.884141
Total emissions CDP tCO2-eq.Aerøskøbing	All steps	Total emissions CDP tCO2-eq.Aerøskøbing	2016_-_Citywide_GHG_Emissions_updatedDec2017_formatted.csv	PANGAEA	doi:10.1594/PANGAEA.884141	https://doi.org/10.1594/PANGAEA.884141
CDP2016 data edited CDP.Aerøskøbing	All steps	CDP2016 data edited CDP.Aerøskøbing	2016_-_Citywide_GHG_Emissions_updatedDec2017_formatted.csv	PANGAEA	doi:10.1594/PANGAEA.884141	https://doi.org/10.1594/PANGAEA.884141
Population CDP.Aerøskøbing	Technical Validation	PQF CDP.Aerøskøbing	merged_emissions_and_ancillary_datasets.tsv	PANGAEA	doi:10.1594/PANGAEA.884141	https://doi.org/10.1594/PANGAEA.884141
Reason for increase/decrease in emissions CDP.Aerøskøbing	All steps	Reason for increase/decrease in emissions CDP.Aerøskøbing	2016_-_Citywide_GHG_Emissions_updatedDec2017_formatted.csv	PANGAEA	doi:10.1594/PANGAEA.884141	https://doi.org/10.1594/PANGAEA.884141
Gases included CDP.Aerøskøbing	All steps	Gases included CDP.Aerøskøbing	2016_-_Citywide_GHG_Emissions_updatedDec2017_formatted.csv	PANGAEA	doi:10.1594/PANGAEA.884141	https://doi.org/10.1594/PANGAEA.884141
Emissions protocol.Aerøskøbing	Step 3	Emissions protocol.Aerøskøbing	2016_-_Citywide_GHG_Emissions_updatedDec2017_formatted.csv	PANGAEA	doi:10.1594/PANGAEA.884141	https://doi.org/10.1594/PANGAEA.884141
Year of emission.Aerøskøbing	Step 3	Year of emission.Aerøskøbing	2016_-_Citywide_GHG_Emissions_updatedDec2017_formatted.csv	PANGAEA	doi:10.1594/PANGAEA.884141	https://doi.org/10.1594/PANGAEA.884141
Scope-1 GHG emissions units.Aerøskøbing	Step 3	Scope-1 GHG emissions units.Aerøskøbing	2016_-_Citywide_GHG_Emissions_updatedDec2017_formatted.csv	PANGAEA	doi:10.1594/PANGAEA.884141	https://doi.org/10.1594/PANGAEA.884141
Scope-1 source dataset.Aerøskøbing	All steps	Scope-1 source dataset.Aerøskøbing	assigned value	PANGAEA	doi:10.1594/PANGAEA.884141	https://doi.org/10.1594/PANGAEA.884141
Reporting year CDP.Aerøskøbing	All steps	Reporting year CDP.Aerøskøbing	2016_-_Citywide_GHG_Emissions_updatedDec2017_formatted.csv	PANGAEA	doi:10.1594/PANGAEA.884141	https://doi.org/10.1594/PANGAEA.884141
Definition CDP.Aerøskøbing	All steps	Definition CDP.Aerøskøbing	2016_-_Citywide_GHG_Emissions_updatedDec2017_formatted.csv	PANGAEA	doi:10.1594/PANGAEA.884141	https://doi.org/10.1594/PANGAEA.884141
City name CDP.Aerøskøbing	All steps	City name CDP.Aerøskøbing	2016_-_Citywide_GHG_Emissions_updatedDec2017_formatted.csv	PANGAEA	doi:10.1594/PANGAEA.884141	https://doi.org/10.1594/PANGAEA.884141
Increase/Decrease from last year CDP.Aerøskøbing	All steps	Increase/Decrease from last year CDP.Aerøskøbing	2016_-_Citywide_GHG_Emissions_updatedDec2017_formatted.csv	PANGAEA	doi:10.1594/PANGAEA.884141	https://doi.org/10.1594/PANGAEA.884141
Scope-1 GHG emissions tCO2 or tCO2-eq.Aerøskøbing	Step 2	TOT lower bound tCO2 CDP.Aerøskøbing	cdp_with_quality_flags.tsv	PANGAEA	doi:10.1594/PANGAEA.884141	https://doi.org/10.1594/PANGAEA.884141
Population year CDP.Aerøskøbing	All steps	Population year CDP.Aerøskøbing	2016_-_Citywide_GHG_Emissions_updatedDec2017_formatted.csv	PANGAEA	doi:10.1594/PANGAEA.884141	https://doi.org/10.1594/PANGAEA.884141
Population year others.Aerøskøbing	Step 4	Population year others.Aerøskøbing	merge_gea_uitp_wb_cdp2016_cdp_only_toFill.xlsx	PANGAEA	doi:10.1594/PANGAEA.884141	https://doi.org/10.1594/PANGAEA.884141
Corrected CH4_wastenatgas/capita others tCH4/capita.Aerøskøbing	Step 4	Corrected CH4_wastenatgas/capita others tCH4/capita.Aerøskøbing	merge_gea_uitp_wb_cdp2016_cdp_only_toFill.xlsx	PANGAEA	doi:10.1594/PANGAEA.884141	https://doi.org/10.1594/PANGAEA.884141
CH4_wastenatgas/capita others tCH4/capita.Aerøskøbing	Step 4	CH4_wastenatgas/capita others tCH4/capita.Aerøskøbing	merge_gea_uitp_wb_cdp2016_cdp_only_toFill.xlsx	PANGAEA	doi:10.1594/PANGAEA.884141	https://doi.org/10.1594/PANGAEA.884141
CH4_waste/capita others tCH4/capita.Aerøskøbing	Step 4	CH4_waste/capita others tCH4/capita.Aerøskøbing	merge_gea_uitp_wb_cdp2016_cdp_only_toFill.xlsx	PANGAEA	doi:10.1594/PANGAEA.884141	https://doi.org/10.1594/PANGAEA.884141
Natgas Export/Production ratio others.Aerøskøbing	Step 4	Natgas Export/Production ratio others.Aerøskøbing	merge_gea_uitp_wb_cdp2016_cdp_only_toFill.xlsx	PANGAEA	doi:10.1594/PANGAEA.884141	https://doi.org/10.1594/PANGAEA.884141
Production others m3.Aerøskøbing	Step 4	Production others m3.Aerøskøbing	merge_gea_uitp_wb_cdp2016_cdp_only_toFill.xlsx	PANGAEA	doi:10.1594/PANGAEA.884141	https://doi.org/10.1594/PANGAEA.884141
Exports others m3.Aerøskøbing	Step 4	Exports others m3.Aerøskøbing	merge_gea_uitp_wb_cdp2016_cdp_only_toFill.xlsx	PANGAEA	doi:10.1594/PANGAEA.884141	https://doi.org/10.1594/PANGAEA.884141
Household size source others.Aerøskøbing	Step 4	Household size source others.Aerøskøbing	merge_gea_uitp_wb_cdp2016_cdp_only_toFill.xlsx	PANGAEA	doi:10.1594/PANGAEA.884141	https://doi.org/10.1594/PANGAEA.884141
Household size year others.Aerøskøbing	Step 4	Household size year others.Aerøskøbing	merge_gea_uitp_wb_cdp2016_cdp_only_toFill.xlsx	PANGAEA	doi:10.1594/PANGAEA.884141	https://doi.org/10.1594/PANGAEA.884141
Population others.Aerøskøbing	Step 4	Population others.Aerøskøbing	merge_gea_uitp_wb_cdp2016_cdp_only_toFill.xlsx	PANGAEA	doi:10.1594/PANGAEA.884141	https://doi.org/10.1594/PANGAEA.884141
Gasoline price 2014 others USD/liter.Aerøskøbing	Step 4	Gasoline price 2014 others USD/liter.Aerøskøbing	merge_gea_uitp_wb_cdp2016_cdp_only_toFill.xlsx	PANGAEA	doi:10.1594/PANGAEA.884141	https://doi.org/10.1594/PANGAEA.884141
GDP-PPP year others.Aerøskøbing	Step 4	GDP-PPP year others.Aerøskøbing	GDP_all available_24-11-2017_processed.tsv	PANGAEA	doi:10.1594/PANGAEA.884141	https://doi.org/10.1594/PANGAEA.884141
CDD 23C clim degrees C × days.Aerøskøbing	Step 4	CDD 23C clim degrees C × days.Aerøskøbing	climAll_prepared.tsv	PANGAEA	doi:10.1594/PANGAEA.884141	https://doi.org/10.1594/PANGAEA.884141
HDD 15.5C clim degrees C × days.Aerøskøbing	Step 4	HDD 15.5C clim degrees C × days.Aerøskøbing	climAll_prepared.tsv	PANGAEA	doi:10.1594/PANGAEA.884141	https://doi.org/10.1594/PANGAEA.884141
Average annual temperature CDP degrees Celsius.Aerøskøbing	All steps	Average annual temperature CDP degrees Celsius.Aerøskøbing	2016_-_Citywide_GHG_Emissions_updatedDec2017_formatted.csv	PANGAEA	doi:10.1594/PANGAEA.884141	https://doi.org/10.1594/PANGAEA.884141
Average altitude m.Aerøskøbing	All steps	Average altitude m.Aerøskøbing	2016_-_Citywide_GHG_Emissions_updatedDec2017_formatted.csv	PANGAEA	doi:10.1594/PANGAEA.884141	https://doi.org/10.1594/PANGAEA.884141
City area source others.Aerøskøbing	Step 4	City area source others.Aerøskøbing	merge_gea_uitp_wb_cdp2016_cdp_only_toFill.xlsx	PANGAEA	doi:10.1594/PANGAEA.884141	https://doi.org/10.1594/PANGAEA.884141
City area others km2.Aerøskøbing	Technical Validation	contributes to AQF CDP/OTHERS and AQF PKU/OTHERS.Aerøskøbing	merged_emissions_and_ancillary_datasets.tsv	PANGAEA	doi:10.1594/PANGAEA.884141	https://doi.org/10.1594/PANGAEA.884141
City area CDP km2.Aerøskøbing	Technical Validation	contributes to AQF CDP/GEA and AQF CDP/WB and AQF CDP/OTHERS.Aerøskøbing	merged_emissions_and_ancillary_datasets.tsv	PANGAEA	doi:10.1594/PANGAEA.884141	https://doi.org/10.1594/PANGAEA.884141
Population source others.Aerøskøbing	Step 4	Population source others.Aerøskøbing	merge_gea_uitp_wb_cdp2016_cdp_only_toFill.xlsx	PANGAEA	doi:10.1594/PANGAEA.884141	https://doi.org/10.1594/PANGAEA.884141
Diesel price 2014 others USD/liter.Aerøskøbing	Step 4	Diesel price 2014 others USD/liter.Aerøskøbing	merge_gea_uitp_wb_cdp2016_cdp_only_toFill.xlsx	PANGAEA	doi:10.1594/PANGAEA.884141	https://doi.org/10.1594/PANGAEA.884141
Low BUA population density - 2014 UEX people/km2.Aguascalientes	Step 4	Low BUA population density - 2014 UEX people/km2.Aguascalientes	uex_prepared.tsv	PANGAEA	doi:10.1594/PANGAEA.884141	https://doi.org/10.1594/PANGAEA.884141
High BUA population density - 2014 UEX people/km2.Aguascalientes	Step 4	High BUA population density - 2014 UEX people/km2.Aguascalientes	uex_prepared.tsv	PANGAEA	doi:10.1594/PANGAEA.884141	https://doi.org/10.1594/PANGAEA.884141
High BUA population density - 2000 UEX people/km2.Aguascalientes	Step 4	High BUA population density - 2000 UEX people/km2.Aguascalientes	uex_prepared.tsv	PANGAEA	doi:10.1594/PANGAEA.884141	https://doi.org/10.1594/PANGAEA.884141
High BUA population density - 1990 UEX people/km2.Aguascalientes	Step 4	High BUA population density - 1990 UEX people/km2.Aguascalientes	uex_prepared.tsv	PANGAEA	doi:10.1594/PANGAEA.884141	https://doi.org/10.1594/PANGAEA.884141
City area source year others.Aguascalientes	Step 4	City area source year others.Aguascalientes	merge_gea_uitp_wb_cdp2016_cdp_only_toFill.xlsx	PANGAEA	doi:10.1594/PANGAEA.884141	https://doi.org/10.1594/PANGAEA.884141
High BUA percent - 2014 UEX percent.Aguascalientes	Step 4	High BUA percent - 2014 UEX percent.Aguascalientes	uex_prepared.tsv	PANGAEA	doi:10.1594/PANGAEA.884141	https://doi.org/10.1594/PANGAEA.884141
City area others km2.Aguascalientes	Technical Validation	contributes to AQF CDP/OTHERS and AQF PKU/OTHERS.Aguascalientes	merged_emissions_and_ancillary_datasets.tsv	PANGAEA	doi:10.1594/PANGAEA.884141	https://doi.org/10.1594/PANGAEA.884141
Population source others.Aguascalientes	Step 4	Population source others.Aguascalientes	merge_gea_uitp_wb_cdp2016_cdp_only_toFill.xlsx	PANGAEA	doi:10.1594/PANGAEA.884141	https://doi.org/10.1594/PANGAEA.884141
Population year others.Aguascalientes	Step 4	Population year others.Aguascalientes	merge_gea_uitp_wb_cdp2016_cdp_only_toFill.xlsx	PANGAEA	doi:10.1594/PANGAEA.884141	https://doi.org/10.1594/PANGAEA.884141
Population others.Aguascalientes	Step 4	Population others.Aguascalientes	merge_gea_uitp_wb_cdp2016_cdp_only_toFill.xlsx	PANGAEA	doi:10.1594/PANGAEA.884141	https://doi.org/10.1594/PANGAEA.884141
Population year carbonn.Aguascalientes	Step 3	Population year carbonn.Aguascalientes	carbonn_selectedCities.tsv or carbonn_Creutzig_notCDP.tsv	PANGAEA	doi:10.1594/PANGAEA.884141	https://doi.org/10.1594/PANGAEA.884141
Population carbonn.Aguascalientes	Technical Validation	PQF carbonn.Aguascalientes	merged_emissions_and_ancillary_datasets.tsv	PANGAEA	doi:10.1594/PANGAEA.884141	https://doi.org/10.1594/PANGAEA.884141
Region.Aguascalientes	All steps	Region.Aguascalientes	assigned value	PANGAEA	doi:10.1594/PANGAEA.884141	https://doi.org/10.1594/PANGAEA.884141
Country.Aguascalientes	All steps	Country.Aguascalientes	assigned value	PANGAEA	doi:10.1594/PANGAEA.884141	https://doi.org/10.1594/PANGAEA.884141
Coordinate source others.Aguascalientes	Step 4	Coordinate source others.Aguascalientes	merge_gea_uitp_wb_cdp2016_cdp_only_toFill.xlsx	PANGAEA	doi:10.1594/PANGAEA.884141	https://doi.org/10.1594/PANGAEA.884141
Longitude others degrees.Aguascalientes	Step 4	Longitude others degrees.Aguascalientes	merge_gea_uitp_wb_cdp2016_cdp_only_toFill.xlsx	PANGAEA	doi:10.1594/PANGAEA.884141	https://doi.org/10.1594/PANGAEA.884141
Latitude others degrees.Aguascalientes	Step 4	Latitude others degrees.Aguascalientes	merge_gea_uitp_wb_cdp2016_cdp_only_toFill.xlsx	PANGAEA	doi:10.1594/PANGAEA.884141	https://doi.org/10.1594/PANGAEA.884141
Emissions protocol.Aguascalientes	Step 3	Emissions protocol.Aguascalientes	carbonn_selectedCities.tsv or carbonn_Creutzig_notCDP.tsv	PANGAEA	doi:10.1594/PANGAEA.884141	https://doi.org/10.1594/PANGAEA.884141
Year of emission.Aguascalientes	Step 3	Year of emission.Aguascalientes	carbonn_selectedCities.tsv or carbonn_Creutzig_notCDP.tsv	PANGAEA	doi:10.1594/PANGAEA.884141	https://doi.org/10.1594/PANGAEA.884141
Scope-1 GHG emissions units.Aguascalientes	Step 3	Scope-1 GHG emissions units.Aguascalientes	carbonn_selectedCities.tsv or carbonn_Creutzig_notCDP.tsv	PANGAEA	doi:10.1594/PANGAEA.884141	https://doi.org/10.1594/PANGAEA.884141
Scope-1 source dataset.Aguascalientes	All steps	Scope-1 source dataset.Aguascalientes	assigned value	PANGAEA	doi:10.1594/PANGAEA.884141	https://doi.org/10.1594/PANGAEA.884141
Scope-1 GHG emissions tCO2 or tCO2-eq.Aguascalientes	Step 3	Scope-1 GHG emissions tCO2 or tCO2-eq.Aguascalientes	carbonn_selectedCities.tsv or carbonn_Creutzig_notCDP.tsv	PANGAEA	doi:10.1594/PANGAEA.884141	https://doi.org/10.1594/PANGAEA.884141
Definition carbonn.Aguascalientes	Step 3	Definition carbonn.Aguascalientes	carbonn_selectedCities.tsv or carbonn_Creutzig_notCDP.tsv	PANGAEA	doi:10.1594/PANGAEA.884141	https://doi.org/10.1594/PANGAEA.884141
City area source others.Aguascalientes	Step 4	City area source others.Aguascalientes	merge_gea_uitp_wb_cdp2016_cdp_only_toFill.xlsx	PANGAEA	doi:10.1594/PANGAEA.884141	https://doi.org/10.1594/PANGAEA.884141
HDD 15.5C clim degrees C × days.Aguascalientes	Step 4	HDD 15.5C clim degrees C × days.Aguascalientes	climAll_prepared.tsv	PANGAEA	doi:10.1594/PANGAEA.884141	https://doi.org/10.1594/PANGAEA.884141
CDD 23C clim degrees C × days.Aguascalientes	Step 4	CDD 23C clim degrees C × days.Aguascalientes	climAll_prepared.tsv	PANGAEA	doi:10.1594/PANGAEA.884141	https://doi.org/10.1594/PANGAEA.884141
GDP carbonn multiple units.Aguascalientes	Step 3	GDP carbonn multiple units.Aguascalientes	carbonn_selectedCities.tsv or carbonn_Creutzig_notCDP.tsv	PANGAEA	doi:10.1594/PANGAEA.884141	https://doi.org/10.1594/PANGAEA.884141
High BUA percent - 1990 UEX percent.Aguascalientes	Step 4	High BUA percent - 1990 UEX percent.Aguascalientes	uex_prepared.tsv	PANGAEA	doi:10.1594/PANGAEA.884141	https://doi.org/10.1594/PANGAEA.884141
Low BUA percent - 2014 UEX percent.Aguascalientes	Step 4	Low BUA percent - 2014 UEX percent.Aguascalientes	uex_prepared.tsv	PANGAEA	doi:10.1594/PANGAEA.884141	https://doi.org/10.1594/PANGAEA.884141
Low BUA percent - 2000 UEX percent.Aguascalientes	Step 4	Low BUA percent - 2000 UEX percent.Aguascalientes	uex_prepared.tsv	PANGAEA	doi:10.1594/PANGAEA.884141	https://doi.org/10.1594/PANGAEA.884141
Low BUA percent - 1990 UEX percent.Aguascalientes	Step 4	Low BUA percent - 1990 UEX percent.Aguascalientes	uex_prepared.tsv	PANGAEA	doi:10.1594/PANGAEA.884141	https://doi.org/10.1594/PANGAEA.884141
High BUA - 2014 UEX km2.Aguascalientes	Step 4	High BUA - 2014 UEX km2.Aguascalientes	uex_prepared.tsv	PANGAEA	doi:10.1594/PANGAEA.884141	https://doi.org/10.1594/PANGAEA.884141
High BUA - 2000 UEX km2.Aguascalientes	Step 4	High BUA - 2000 UEX km2.Aguascalientes	uex_prepared.tsv	PANGAEA	doi:10.1594/PANGAEA.884141	https://doi.org/10.1594/PANGAEA.884141
High BUA - 1990 UEX km2.Aguascalientes	Step 4	High BUA - 1990 UEX km2.Aguascalientes	uex_prepared.tsv	PANGAEA	doi:10.1594/PANGAEA.884141	https://doi.org/10.1594/PANGAEA.884141
Low BUA - 2014 UEX km2.Aguascalientes	Step 4	Low BUA - 2014 UEX km2.Aguascalientes	uex_prepared.tsv	PANGAEA	doi:10.1594/PANGAEA.884141	https://doi.org/10.1594/PANGAEA.884141
Low BUA - 2000 UEX km2.Aguascalientes	Step 4	Low BUA - 2000 UEX km2.Aguascalientes	uex_prepared.tsv	PANGAEA	doi:10.1594/PANGAEA.884141	https://doi.org/10.1594/PANGAEA.884141
City name carbonn.Aguascalientes	Step 3	City name carbonn.Aguascalientes	carbonn_selectedCities.tsv or carbonn_Creutzig_notCDP.tsv	PANGAEA	doi:10.1594/PANGAEA.884141	https://doi.org/10.1594/PANGAEA.884141
Low BUA - 1990 UEX km2.Aguascalientes	Step 4	Low BUA - 1990 UEX km2.Aguascalientes	uex_prepared.tsv	PANGAEA	doi:10.1594/PANGAEA.884141	https://doi.org/10.1594/PANGAEA.884141
Average congestion rate INRIX percent.Aguascalientes	Step 4	Average congestion rate INRIX percent.Aguascalientes	INRIX_2016_Traffic_Scorecard_Appendix_EN_TableA2.xlsx	PANGAEA	doi:10.1594/PANGAEA.884141	https://doi.org/10.1594/PANGAEA.884141
INRIX congestion index INRIX dimensionless.Aguascalientes	Step 4	INRIX congestion index INRIX dimensionless.Aguascalientes	INRIX_2016_Traffic_Scorecard_Appendix_EN_TableA2.xlsx	PANGAEA	doi:10.1594/PANGAEA.884141	https://doi.org/10.1594/PANGAEA.884141
Peak hours spent in congestion INRIX hours.Aguascalientes	Step 4	Peak hours spent in congestion INRIX hours.Aguascalientes	INRIX_2016_Traffic_Scorecard_Appendix_EN_TableA2.xlsx	PANGAEA	doi:10.1594/PANGAEA.884141	https://doi.org/10.1594/PANGAEA.884141
Congestion rank INRIX dimensionless.Aguascalientes	Step 4	Congestion rank INRIX dimensionless.Aguascalientes	INRIX_2016_Traffic_Scorecard_Appendix_EN_TableA2.xlsx	PANGAEA	doi:10.1594/PANGAEA.884141	https://doi.org/10.1594/PANGAEA.884141
Gasoline price 2014 others USD/liter.Aguascalientes	Step 4	Gasoline price 2014 others USD/liter.Aguascalientes	merge_gea_uitp_wb_cdp2016_cdp_only_toFill.xlsx	PANGAEA	doi:10.1594/PANGAEA.884141	https://doi.org/10.1594/PANGAEA.884141
Diesel price 2014 others USD/liter.Aguascalientes	Step 4	Diesel price 2014 others USD/liter.Aguascalientes	merge_gea_uitp_wb_cdp2016_cdp_only_toFill.xlsx	PANGAEA	doi:10.1594/PANGAEA.884141	https://doi.org/10.1594/PANGAEA.884141
GDP year carbonn.Aguascalientes	Step 3	GDP year carbonn.Aguascalientes	carbonn_selectedCities.tsv or carbonn_Creutzig_notCDP.tsv	PANGAEA	doi:10.1594/PANGAEA.884141	https://doi.org/10.1594/PANGAEA.884141
GDP unit carbonn.Aguascalientes	Step 3	GDP unit carbonn.Aguascalientes	carbonn_selectedCities.tsv or carbonn_Creutzig_notCDP.tsv	PANGAEA	doi:10.1594/PANGAEA.884141	https://doi.org/10.1594/PANGAEA.884141
nGDP carbonn multiple units.Aguascalientes	Step 3	nGDP carbonn multiple units.Aguascalientes	carbonn_selectedCities.tsv or carbonn_Creutzig_notCDP.tsv	PANGAEA	doi:10.1594/PANGAEA.884141	https://doi.org/10.1594/PANGAEA.884141
Urban area name UEX.Aguascalientes	Step 4	Urban area name UEX.Aguascalientes	uex_prepared.tsv	PANGAEA	doi:10.1594/PANGAEA.884141	https://doi.org/10.1594/PANGAEA.884141
High BUA percent - 2000 UEX percent.Aguascalientes	Step 4	High BUA percent - 2000 UEX percent.Aguascalientes	uex_prepared.tsv	PANGAEA	doi:10.1594/PANGAEA.884141	https://doi.org/10.1594/PANGAEA.884141
Low BUA population density - 2000 UEX people/km2.Aguascalientes	Step 4	Low BUA population density - 2000 UEX people/km2.Aguascalientes	uex_prepared.tsv	PANGAEA	doi:10.1594/PANGAEA.884141	https://doi.org/10.1594/PANGAEA.884141
Low BUA population density - 1990 UEX people/km2.Aguascalientes	Step 4	Low BUA population density - 1990 UEX people/km2.Aguascalientes	uex_prepared.tsv	PANGAEA	doi:10.1594/PANGAEA.884141	https://doi.org/10.1594/PANGAEA.884141
Population source others.Ahmedabad	Step 4	Population source others.Ahmedabad	merge_gea_uitp_wb_cdp2016_cdp_only_toFill.xlsx	PANGAEA	doi:10.1594/PANGAEA.884141	https://doi.org/10.1594/PANGAEA.884141
Ancillary from GEA.Ahmedabad	Step 4	Ancillary from GEA.Ahmedabad	merge_gea_uitp_wb_pruned.tsv	PANGAEA	doi:10.1594/PANGAEA.884141	https://doi.org/10.1594/PANGAEA.884141
City area GEA km2.Ahmedabad	Technical Validation	contributes to AQF CDP/GEA and AQF PKU/GEA.Ahmedabad	merged_emissions_and_ancillary_datasets.tsv	PANGAEA	doi:10.1594/PANGAEA.884141	https://doi.org/10.1594/PANGAEA.884141
City area others km2.Ahmedabad	Technical Validation	contributes to AQF CDP/OTHERS and AQF PKU/OTHERS.Ahmedabad	merged_emissions_and_ancillary_datasets.tsv	PANGAEA	doi:10.1594/PANGAEA.884141	https://doi.org/10.1594/PANGAEA.884141
City area source year others.Ahmedabad	Step 4	City area source year others.Ahmedabad	merge_gea_uitp_wb_cdp2016_cdp_only_toFill.xlsx	PANGAEA	doi:10.1594/PANGAEA.884141	https://doi.org/10.1594/PANGAEA.884141
City area source others.Ahmedabad	Step 4	City area source others.Ahmedabad	merge_gea_uitp_wb_cdp2016_cdp_only_toFill.xlsx	PANGAEA	doi:10.1594/PANGAEA.884141	https://doi.org/10.1594/PANGAEA.884141
Population year others.Ahmedabad	Step 4	Population year others.Ahmedabad	merge_gea_uitp_wb_cdp2016_cdp_only_toFill.xlsx	PANGAEA	doi:10.1594/PANGAEA.884141	https://doi.org/10.1594/PANGAEA.884141
Population density GEA people/km2.Ahmedabad	Step 4	Population density GEA people/km2.Ahmedabad	merge_gea_uitp_wb_pruned.tsv	PANGAEA	doi:10.1594/PANGAEA.884141	https://doi.org/10.1594/PANGAEA.884141
Weather station ID GEA.Ahmedabad	Step 4	Weather station ID GEA.Ahmedabad	merge_gea_uitp_wb_pruned.tsv	PANGAEA	doi:10.1594/PANGAEA.884141	https://doi.org/10.1594/PANGAEA.884141
Household size year GEA.Ahmedabad	Step 4	Household size year GEA.Ahmedabad	merge_gea_uitp_wb_pruned.tsv	PANGAEA	doi:10.1594/PANGAEA.884141	https://doi.org/10.1594/PANGAEA.884141
CDD 23C GEA degrees C × days.Ahmedabad	Step 4	CDD 23C GEA degrees C × days.Ahmedabad	merge_gea_uitp_wb_pruned.tsv	PANGAEA	doi:10.1594/PANGAEA.884141	https://doi.org/10.1594/PANGAEA.884141
HDD 15.5C GEA degrees C × days.Ahmedabad	Step 4	HDD 15.5C GEA degrees C × days.Ahmedabad	merge_gea_uitp_wb_pruned.tsv	PANGAEA	doi:10.1594/PANGAEA.884141	https://doi.org/10.1594/PANGAEA.884141
HDD 15.5C clim degrees C × days.Ahmedabad	Step 4	HDD 15.5C clim degrees C × days.Ahmedabad	climAll_prepared.tsv	PANGAEA	doi:10.1594/PANGAEA.884141	https://doi.org/10.1594/PANGAEA.884141
CDD 23C clim degrees C × days.Ahmedabad	Step 4	CDD 23C clim degrees C × days.Ahmedabad	climAll_prepared.tsv	PANGAEA	doi:10.1594/PANGAEA.884141	https://doi.org/10.1594/PANGAEA.884141
Population/sqrtarea GEA people/km.Ahmedabad	Step 4	Population/sqrtarea GEA people/km.Ahmedabad	merge_gea_uitp_wb_pruned.tsv	PANGAEA	doi:10.1594/PANGAEA.884141	https://doi.org/10.1594/PANGAEA.884141
Population others.Ahmedabad	Step 4	Population others.Ahmedabad	merge_gea_uitp_wb_cdp2016_cdp_only_toFill.xlsx	PANGAEA	doi:10.1594/PANGAEA.884141	https://doi.org/10.1594/PANGAEA.884141
Household source GEA.Ahmedabad	Step 4	Household source GEA.Ahmedabad	merge_gea_uitp_wb_pruned.tsv	PANGAEA	doi:10.1594/PANGAEA.884141	https://doi.org/10.1594/PANGAEA.884141
Population year carbonn.Ahmedabad	Step 3	Population year carbonn.Ahmedabad	carbonn_selectedCities.tsv or carbonn_Creutzig_notCDP.tsv	PANGAEA	doi:10.1594/PANGAEA.884141	https://doi.org/10.1594/PANGAEA.884141
City name carbonn.Ahmedabad	Step 3	City name carbonn.Ahmedabad	carbonn_selectedCities.tsv or carbonn_Creutzig_notCDP.tsv	PANGAEA	doi:10.1594/PANGAEA.884141	https://doi.org/10.1594/PANGAEA.884141
City name GEA.Ahmedabad	Step 4	City name GEA.Ahmedabad	merge_gea_uitp_wb_pruned.tsv	PANGAEA	doi:10.1594/PANGAEA.884141	https://doi.org/10.1594/PANGAEA.884141
Definition carbonn.Ahmedabad	Step 3	Definition carbonn.Ahmedabad	carbonn_selectedCities.tsv or carbonn_Creutzig_notCDP.tsv	PANGAEA	doi:10.1594/PANGAEA.884141	https://doi.org/10.1594/PANGAEA.884141
Scope-1 GHG emissions tCO2 or tCO2-eq.Ahmedabad	Step 3	Scope-1 GHG emissions tCO2 or tCO2-eq.Ahmedabad	carbonn_selectedCities.tsv or carbonn_Creutzig_notCDP.tsv	PANGAEA	doi:10.1594/PANGAEA.884141	https://doi.org/10.1594/PANGAEA.884141
Household size GEA people/household.Ahmedabad	Technical Validation	HQF GEA.Ahmedabad	merged_emissions_and_ancillary_datasets.tsv	PANGAEA	doi:10.1594/PANGAEA.884141	https://doi.org/10.1594/PANGAEA.884141
Scope-1 source dataset.Ahmedabad	All steps	Scope-1 source dataset.Ahmedabad	assigned value	PANGAEA	doi:10.1594/PANGAEA.884141	https://doi.org/10.1594/PANGAEA.884141
Scope-1 GHG emissions units.Ahmedabad	Step 3	Scope-1 GHG emissions units.Ahmedabad	carbonn_selectedCities.tsv or carbonn_Creutzig_notCDP.tsv	PANGAEA	doi:10.1594/PANGAEA.884141	https://doi.org/10.1594/PANGAEA.884141
Year of emission.Ahmedabad	Step 3	Year of emission.Ahmedabad	carbonn_selectedCities.tsv or carbonn_Creutzig_notCDP.tsv	PANGAEA	doi:10.1594/PANGAEA.884141	https://doi.org/10.1594/PANGAEA.884141
Emissions protocol.Ahmedabad	Step 3	Emissions protocol.Ahmedabad	carbonn_selectedCities.tsv or carbonn_Creutzig_notCDP.tsv	PANGAEA	doi:10.1594/PANGAEA.884141	https://doi.org/10.1594/PANGAEA.884141
Latitude others degrees.Ahmedabad	Step 4	Latitude others degrees.Ahmedabad	merge_gea_uitp_wb_cdp2016_cdp_only_toFill.xlsx	PANGAEA	doi:10.1594/PANGAEA.884141	https://doi.org/10.1594/PANGAEA.884141
Longitude others degrees.Ahmedabad	Step 4	Longitude others degrees.Ahmedabad	merge_gea_uitp_wb_cdp2016_cdp_only_toFill.xlsx	PANGAEA	doi:10.1594/PANGAEA.884141	https://doi.org/10.1594/PANGAEA.884141
Coordinate source others.Ahmedabad	Step 4	Coordinate source others.Ahmedabad	merge_gea_uitp_wb_cdp2016_cdp_only_toFill.xlsx	PANGAEA	doi:10.1594/PANGAEA.884141	https://doi.org/10.1594/PANGAEA.884141
Country.Ahmedabad	All steps	Country.Ahmedabad	assigned value	PANGAEA	doi:10.1594/PANGAEA.884141	https://doi.org/10.1594/PANGAEA.884141
Region.Ahmedabad	All steps	Region.Ahmedabad	assigned value	PANGAEA	doi:10.1594/PANGAEA.884141	https://doi.org/10.1594/PANGAEA.884141
Population carbonn.Ahmedabad	Technical Validation	PQF carbonn.Ahmedabad	merged_emissions_and_ancillary_datasets.tsv	PANGAEA	doi:10.1594/PANGAEA.884141	https://doi.org/10.1594/PANGAEA.884141
nGDP carbonn multiple units.Ahmedabad	Step 3	nGDP carbonn multiple units.Ahmedabad	carbonn_selectedCities.tsv or carbonn_Creutzig_notCDP.tsv	PANGAEA	doi:10.1594/PANGAEA.884141	https://doi.org/10.1594/PANGAEA.884141
Population GEA.Ahmedabad	Step 4	Population GEA.Ahmedabad	merge_gea_uitp_wb_pruned.tsv	PANGAEA	doi:10.1594/PANGAEA.884141	https://doi.org/10.1594/PANGAEA.884141
GDP-PPP others $BN.Ahmedabad	Step 4	GDP-PPP others $BN.Ahmedabad	GDP_all available_24-11-2017_processed.tsv	PANGAEA	doi:10.1594/PANGAEA.884141	https://doi.org/10.1594/PANGAEA.884141
GDP-PPP year others.Ahmedabad	Step 4	GDP-PPP year others.Ahmedabad	GDP_all available_24-11-2017_processed.tsv	PANGAEA	doi:10.1594/PANGAEA.884141	https://doi.org/10.1594/PANGAEA.884141
Low BUA percent - 1990 UEX percent.Ahmedabad	Step 4	Low BUA percent - 1990 UEX percent.Ahmedabad	uex_prepared.tsv	PANGAEA	doi:10.1594/PANGAEA.884141	https://doi.org/10.1594/PANGAEA.884141
High BUA - 2014 UEX km2.Ahmedabad	Step 4	High BUA - 2014 UEX km2.Ahmedabad	uex_prepared.tsv	PANGAEA	doi:10.1594/PANGAEA.884141	https://doi.org/10.1594/PANGAEA.884141
High BUA - 2000 UEX km2.Ahmedabad	Step 4	High BUA - 2000 UEX km2.Ahmedabad	uex_prepared.tsv	PANGAEA	doi:10.1594/PANGAEA.884141	https://doi.org/10.1594/PANGAEA.884141
High BUA - 1990 UEX km2.Ahmedabad	Step 4	High BUA - 1990 UEX km2.Ahmedabad	uex_prepared.tsv	PANGAEA	doi:10.1594/PANGAEA.884141	https://doi.org/10.1594/PANGAEA.884141
Low BUA - 2014 UEX km2.Ahmedabad	Step 4	Low BUA - 2014 UEX km2.Ahmedabad	uex_prepared.tsv	PANGAEA	doi:10.1594/PANGAEA.884141	https://doi.org/10.1594/PANGAEA.884141
Low BUA - 2000 UEX km2.Ahmedabad	Step 4	Low BUA - 2000 UEX km2.Ahmedabad	uex_prepared.tsv	PANGAEA	doi:10.1594/PANGAEA.884141	https://doi.org/10.1594/PANGAEA.884141
Low BUA percent - 2000 UEX percent.Ahmedabad	Step 4	Low BUA percent - 2000 UEX percent.Ahmedabad	uex_prepared.tsv	PANGAEA	doi:10.1594/PANGAEA.884141	https://doi.org/10.1594/PANGAEA.884141
Low BUA - 1990 UEX km2.Ahmedabad	Step 4	Low BUA - 1990 UEX km2.Ahmedabad	uex_prepared.tsv	PANGAEA	doi:10.1594/PANGAEA.884141	https://doi.org/10.1594/PANGAEA.884141
Gasoline price 2014 others USD/liter.Ahmedabad	Step 4	Gasoline price 2014 others USD/liter.Ahmedabad	merge_gea_uitp_wb_cdp2016_cdp_only_toFill.xlsx	PANGAEA	doi:10.1594/PANGAEA.884141	https://doi.org/10.1594/PANGAEA.884141
Diesel price 2014 others USD/liter.Ahmedabad	Step 4	Diesel price 2014 others USD/liter.Ahmedabad	merge_gea_uitp_wb_cdp2016_cdp_only_toFill.xlsx	PANGAEA	doi:10.1594/PANGAEA.884141	https://doi.org/10.1594/PANGAEA.884141
Other bounded GEA.Ahmedabad	Step 4	Other bounded GEA.Ahmedabad	merge_gea_uitp_wb_pruned.tsv	PANGAEA	doi:10.1594/PANGAEA.884141	https://doi.org/10.1594/PANGAEA.884141
Water bounded GEA.Ahmedabad	Step 4	Water bounded GEA.Ahmedabad	merge_gea_uitp_wb_pruned.tsv	PANGAEA	doi:10.1594/PANGAEA.884141	https://doi.org/10.1594/PANGAEA.884141
Urbanization ratio GEA percent.Ahmedabad	Step 4	Urbanization ratio GEA percent.Ahmedabad	merge_gea_uitp_wb_pruned.tsv	PANGAEA	doi:10.1594/PANGAEA.884141	https://doi.org/10.1594/PANGAEA.884141
Household size comment GEA.Ahmedabad	Step 4	Household size comment GEA.Ahmedabad	merge_gea_uitp_wb_pruned.tsv	PANGAEA	doi:10.1594/PANGAEA.884141	https://doi.org/10.1594/PANGAEA.884141
Urban area name UEX.Ahmedabad	Step 4	Urban area name UEX.Ahmedabad	uex_prepared.tsv	PANGAEA	doi:10.1594/PANGAEA.884141	https://doi.org/10.1594/PANGAEA.884141
Low BUA percent - 2014 UEX percent.Ahmedabad	Step 4	Low BUA percent - 2014 UEX percent.Ahmedabad	uex_prepared.tsv	PANGAEA	doi:10.1594/PANGAEA.884141	https://doi.org/10.1594/PANGAEA.884141
High BUA percent - 1990 UEX percent.Ahmedabad	Step 4	High BUA percent - 1990 UEX percent.Ahmedabad	uex_prepared.tsv	PANGAEA	doi:10.1594/PANGAEA.884141	https://doi.org/10.1594/PANGAEA.884141
High BUA percent - 2000 UEX percent.Ahmedabad	Step 4	High BUA percent - 2000 UEX percent.Ahmedabad	uex_prepared.tsv	PANGAEA	doi:10.1594/PANGAEA.884141	https://doi.org/10.1594/PANGAEA.884141
nGDP others $BN.Ahmedabad	Step 4	nGDP others $BN.Ahmedabad	GDP_all available_24-11-2017_processed.tsv	PANGAEA	doi:10.1594/PANGAEA.884141	https://doi.org/10.1594/PANGAEA.884141
nGDP/capita others USD/capita.Ahmedabad	Step 4	nGDP/capita others USD/capita.Ahmedabad	GDP_all available_24-11-2017_processed.tsv	PANGAEA	doi:10.1594/PANGAEA.884141	https://doi.org/10.1594/PANGAEA.884141
nGDP source others.Ahmedabad	Step 4	nGDP source others.Ahmedabad	GDP_all available_24-11-2017_processed.tsv	PANGAEA	doi:10.1594/PANGAEA.884141	https://doi.org/10.1594/PANGAEA.884141
nGDP year others.Ahmedabad	Step 4	nGDP year others.Ahmedabad	GDP_all available_24-11-2017_processed.tsv	PANGAEA	doi:10.1594/PANGAEA.884141	https://doi.org/10.1594/PANGAEA.884141
GDP-PPP/capita GEA USD/year.Ahmedabad	Step 4	GDP-PPP/capita GEA USD/year.Ahmedabad	merge_gea_uitp_wb_pruned.tsv	PANGAEA	doi:10.1594/PANGAEA.884141	https://doi.org/10.1594/PANGAEA.884141
Total final consumption per capita GEA GJ/capita/yr.Ahmedabad	Step 4	Total final consumption per capita GEA GJ/capita/yr.Ahmedabad	merge_gea_uitp_wb_pruned.tsv	PANGAEA	doi:10.1594/PANGAEA.884141	https://doi.org/10.1594/PANGAEA.884141
Diesel price GEA USD/liter.Ahmedabad	Step 4	Diesel price GEA USD/liter.Ahmedabad	merge_gea_uitp_wb_pruned.tsv	PANGAEA	doi:10.1594/PANGAEA.884141	https://doi.org/10.1594/PANGAEA.884141
Gasoline price GEA USD/liter.Ahmedabad	Step 4	Gasoline price GEA USD/liter.Ahmedabad	merge_gea_uitp_wb_pruned.tsv	PANGAEA	doi:10.1594/PANGAEA.884141	https://doi.org/10.1594/PANGAEA.884141
High BUA population density - 2014 UEX people/km2.Ahmedabad	Step 4	High BUA population density - 2014 UEX people/km2.Ahmedabad	uex_prepared.tsv	PANGAEA	doi:10.1594/PANGAEA.884141	https://doi.org/10.1594/PANGAEA.884141
Low BUA population density - 2014 UEX people/km2.Ahmedabad	Step 4	Low BUA population density - 2014 UEX people/km2.Ahmedabad	uex_prepared.tsv	PANGAEA	doi:10.1594/PANGAEA.884141	https://doi.org/10.1594/PANGAEA.884141
High BUA population density - 2000 UEX people/km2.Ahmedabad	Step 4	High BUA population density - 2000 UEX people/km2.Ahmedabad	uex_prepared.tsv	PANGAEA	doi:10.1594/PANGAEA.884141	https://doi.org/10.1594/PANGAEA.884141
Low BUA population density - 2000 UEX people/km2.Ahmedabad	Step 4	Low BUA population density - 2000 UEX people/km2.Ahmedabad	uex_prepared.tsv	PANGAEA	doi:10.1594/PANGAEA.884141	https://doi.org/10.1594/PANGAEA.884141
High BUA population density - 1990 UEX people/km2.Ahmedabad	Step 4	High BUA population density - 1990 UEX people/km2.Ahmedabad	uex_prepared.tsv	PANGAEA	doi:10.1594/PANGAEA.884141	https://doi.org/10.1594/PANGAEA.884141
Low BUA population density - 1990 UEX people/km2.Ahmedabad	Step 4	Low BUA population density - 1990 UEX people/km2.Ahmedabad	uex_prepared.tsv	PANGAEA	doi:10.1594/PANGAEA.884141	https://doi.org/10.1594/PANGAEA.884141
High BUA percent - 2014 UEX percent.Ahmedabad	Step 4	High BUA percent - 2014 UEX percent.Ahmedabad	uex_prepared.tsv	PANGAEA	doi:10.1594/PANGAEA.884141	https://doi.org/10.1594/PANGAEA.884141
GDP-PPP source others.Ahmedabad	Step 4	GDP-PPP source others.Ahmedabad	GDP_all available_24-11-2017_processed.tsv	PANGAEA	doi:10.1594/PANGAEA.884141	https://doi.org/10.1594/PANGAEA.884141
Corrected CH4_wastenatgas/capita others tCH4/capita.Ajax, ON	Step 4	Corrected CH4_wastenatgas/capita others tCH4/capita.Ajax, ON	merge_gea_uitp_wb_cdp2016_cdp_only_toFill.xlsx	PANGAEA	doi:10.1594/PANGAEA.884141	https://doi.org/10.1594/PANGAEA.884141
Production others m3.Ajax, ON	Step 4	Production others m3.Ajax, ON	merge_gea_uitp_wb_cdp2016_cdp_only_toFill.xlsx	PANGAEA	doi:10.1594/PANGAEA.884141	https://doi.org/10.1594/PANGAEA.884141
CH4_waste/capita others tCH4/capita.Ajax, ON	Step 4	CH4_waste/capita others tCH4/capita.Ajax, ON	merge_gea_uitp_wb_cdp2016_cdp_only_toFill.xlsx	PANGAEA	doi:10.1594/PANGAEA.884141	https://doi.org/10.1594/PANGAEA.884141
Population CDP.Ajax, ON	Technical Validation	PQF CDP.Ajax, ON	merged_emissions_and_ancillary_datasets.tsv	PANGAEA	doi:10.1594/PANGAEA.884141	https://doi.org/10.1594/PANGAEA.884141
Region.Ajax, ON	All steps	Region.Ajax, ON	assigned value	PANGAEA	doi:10.1594/PANGAEA.884141	https://doi.org/10.1594/PANGAEA.884141
Country.Ajax, ON	All steps	Country.Ajax, ON	assigned value	PANGAEA	doi:10.1594/PANGAEA.884141	https://doi.org/10.1594/PANGAEA.884141
Coordinate source others.Ajax, ON	Step 4	Coordinate source others.Ajax, ON	merge_gea_uitp_wb_cdp2016_cdp_only_toFill.xlsx	PANGAEA	doi:10.1594/PANGAEA.884141	https://doi.org/10.1594/PANGAEA.884141
Longitude others degrees.Ajax, ON	Step 4	Longitude others degrees.Ajax, ON	merge_gea_uitp_wb_cdp2016_cdp_only_toFill.xlsx	PANGAEA	doi:10.1594/PANGAEA.884141	https://doi.org/10.1594/PANGAEA.884141
Latitude others degrees.Ajax, ON	Step 4	Latitude others degrees.Ajax, ON	merge_gea_uitp_wb_cdp2016_cdp_only_toFill.xlsx	PANGAEA	doi:10.1594/PANGAEA.884141	https://doi.org/10.1594/PANGAEA.884141
City location CDP degrees.Ajax, ON	All steps	City location CDP degrees.Ajax, ON	2016_-_Citywide_GHG_Emissions_updatedDec2017_formatted.csv	PANGAEA	doi:10.1594/PANGAEA.884141	https://doi.org/10.1594/PANGAEA.884141
CH4_wastenatgas/capita others tCH4/capita.Ajax, ON	Step 4	CH4_wastenatgas/capita others tCH4/capita.Ajax, ON	merge_gea_uitp_wb_cdp2016_cdp_only_toFill.xlsx	PANGAEA	doi:10.1594/PANGAEA.884141	https://doi.org/10.1594/PANGAEA.884141
CDP2016 data edited CDP.Ajax, ON	All steps	CDP2016 data edited CDP.Ajax, ON	2016_-_Citywide_GHG_Emissions_updatedDec2017_formatted.csv	PANGAEA	doi:10.1594/PANGAEA.884141	https://doi.org/10.1594/PANGAEA.884141
Reason for increase/decrease in emissions CDP.Ajax, ON	All steps	Reason for increase/decrease in emissions CDP.Ajax, ON	2016_-_Citywide_GHG_Emissions_updatedDec2017_formatted.csv	PANGAEA	doi:10.1594/PANGAEA.884141	https://doi.org/10.1594/PANGAEA.884141
Increase/Decrease from last year CDP.Ajax, ON	All steps	Increase/Decrease from last year CDP.Ajax, ON	2016_-_Citywide_GHG_Emissions_updatedDec2017_formatted.csv	PANGAEA	doi:10.1594/PANGAEA.884141	https://doi.org/10.1594/PANGAEA.884141
Methodology details CDP.Ajax, ON	All steps	Methodology details CDP.Ajax, ON	2016_-_Citywide_GHG_Emissions_updatedDec2017_formatted.csv	PANGAEA	doi:10.1594/PANGAEA.884141	https://doi.org/10.1594/PANGAEA.884141
Gases included CDP.Ajax, ON	All steps	Gases included CDP.Ajax, ON	2016_-_Citywide_GHG_Emissions_updatedDec2017_formatted.csv	PANGAEA	doi:10.1594/PANGAEA.884141	https://doi.org/10.1594/PANGAEA.884141
Emissions protocol.Ajax, ON	Step 3	Emissions protocol.Ajax, ON	2016_-_Citywide_GHG_Emissions_updatedDec2017_formatted.csv	PANGAEA	doi:10.1594/PANGAEA.884141	https://doi.org/10.1594/PANGAEA.884141
Year of emission.Ajax, ON	Step 3	Year of emission.Ajax, ON	2016_-_Citywide_GHG_Emissions_updatedDec2017_formatted.csv	PANGAEA	doi:10.1594/PANGAEA.884141	https://doi.org/10.1594/PANGAEA.884141
Scope-1 GHG emissions units.Ajax, ON	Step 3	Scope-1 GHG emissions units.Ajax, ON	2016_-_Citywide_GHG_Emissions_updatedDec2017_formatted.csv	PANGAEA	doi:10.1594/PANGAEA.884141	https://doi.org/10.1594/PANGAEA.884141
Scope-1 source dataset.Ajax, ON	All steps	Scope-1 source dataset.Ajax, ON	assigned value	PANGAEA	doi:10.1594/PANGAEA.884141	https://doi.org/10.1594/PANGAEA.884141
Scope-1 GHG emissions tCO2 or tCO2-eq.Ajax, ON	Step 3	Scope-1 GHG emissions tCO2 or tCO2-eq.Ajax, ON	2016_-_Citywide_GHG_Emissions_updatedDec2017_formatted.csv	PANGAEA	doi:10.1594/PANGAEA.884141	https://doi.org/10.1594/PANGAEA.884141
Reporting year CDP.Ajax, ON	All steps	Reporting year CDP.Ajax, ON	2016_-_Citywide_GHG_Emissions_updatedDec2017_formatted.csv	PANGAEA	doi:10.1594/PANGAEA.884141	https://doi.org/10.1594/PANGAEA.884141
Definition CDP.Ajax, ON	All steps	Definition CDP.Ajax, ON	2016_-_Citywide_GHG_Emissions_updatedDec2017_formatted.csv	PANGAEA	doi:10.1594/PANGAEA.884141	https://doi.org/10.1594/PANGAEA.884141
City name CDP.Ajax, ON	All steps	City name CDP.Ajax, ON	2016_-_Citywide_GHG_Emissions_updatedDec2017_formatted.csv	PANGAEA	doi:10.1594/PANGAEA.884141	https://doi.org/10.1594/PANGAEA.884141
Population year CDP.Ajax, ON	All steps	Population year CDP.Ajax, ON	2016_-_Citywide_GHG_Emissions_updatedDec2017_formatted.csv	PANGAEA	doi:10.1594/PANGAEA.884141	https://doi.org/10.1594/PANGAEA.884141
Population others.Ajax, ON	Step 4	Population others.Ajax, ON	merge_gea_uitp_wb_cdp2016_cdp_only_toFill.xlsx	PANGAEA	doi:10.1594/PANGAEA.884141	https://doi.org/10.1594/PANGAEA.884141
Total emissions CDP tCO2-eq.Ajax, ON	All steps	Total emissions CDP tCO2-eq.Ajax, ON	2016_-_Citywide_GHG_Emissions_updatedDec2017_formatted.csv	PANGAEA	doi:10.1594/PANGAEA.884141	https://doi.org/10.1594/PANGAEA.884141
Population source others.Ajax, ON	Step 4	Population source others.Ajax, ON	merge_gea_uitp_wb_cdp2016_cdp_only_toFill.xlsx	PANGAEA	doi:10.1594/PANGAEA.884141	https://doi.org/10.1594/PANGAEA.884141
Natgas Export/Production ratio others.Ajax, ON	Step 4	Natgas Export/Production ratio others.Ajax, ON	merge_gea_uitp_wb_cdp2016_cdp_only_toFill.xlsx	PANGAEA	doi:10.1594/PANGAEA.884141	https://doi.org/10.1594/PANGAEA.884141
Population year others.Ajax, ON	Step 4	Population year others.Ajax, ON	merge_gea_uitp_wb_cdp2016_cdp_only_toFill.xlsx	PANGAEA	doi:10.1594/PANGAEA.884141	https://doi.org/10.1594/PANGAEA.884141
Exports others m3.Ajax, ON	Step 4	Exports others m3.Ajax, ON	merge_gea_uitp_wb_cdp2016_cdp_only_toFill.xlsx	PANGAEA	doi:10.1594/PANGAEA.884141	https://doi.org/10.1594/PANGAEA.884141
Urban area name UEX.Ajax, ON	Step 4	Urban area name UEX.Ajax, ON	uex_prepared.tsv	PANGAEA	doi:10.1594/PANGAEA.884141	https://doi.org/10.1594/PANGAEA.884141
Household size source others.Ajax, ON	Step 4	Household size source others.Ajax, ON	merge_gea_uitp_wb_cdp2016_cdp_only_toFill.xlsx	PANGAEA	doi:10.1594/PANGAEA.884141	https://doi.org/10.1594/PANGAEA.884141
Household size year others.Ajax, ON	Step 4	Household size year others.Ajax, ON	merge_gea_uitp_wb_cdp2016_cdp_only_toFill.xlsx	PANGAEA	doi:10.1594/PANGAEA.884141	https://doi.org/10.1594/PANGAEA.884141
Gasoline price 2014 others USD/liter.Ajax, ON	Step 4	Gasoline price 2014 others USD/liter.Ajax, ON	merge_gea_uitp_wb_cdp2016_cdp_only_toFill.xlsx	PANGAEA	doi:10.1594/PANGAEA.884141	https://doi.org/10.1594/PANGAEA.884141
Diesel price 2014 others USD/liter.Ajax, ON	Step 4	Diesel price 2014 others USD/liter.Ajax, ON	merge_gea_uitp_wb_cdp2016_cdp_only_toFill.xlsx	PANGAEA	doi:10.1594/PANGAEA.884141	https://doi.org/10.1594/PANGAEA.884141
Mean one-way travel time source others.Ajax, ON	Step 4	Mean one-way travel time source others.Ajax, ON	merge_gea_uitp_wb_cdp2016_cdp_only_toFill.xlsx	PANGAEA	doi:10.1594/PANGAEA.884141	https://doi.org/10.1594/PANGAEA.884141
Mean one-way travel time year others.Ajax, ON	Step 4	Mean one-way travel time year others.Ajax, ON	merge_gea_uitp_wb_cdp2016_cdp_only_toFill.xlsx	PANGAEA	doi:10.1594/PANGAEA.884141	https://doi.org/10.1594/PANGAEA.884141
Household size others people/household.Ajax, ON	Technical Validation	HQF OTHERS.Ajax, ON	merged_emissions_and_ancillary_datasets.tsv	PANGAEA	doi:10.1594/PANGAEA.884141	https://doi.org/10.1594/PANGAEA.884141
GDP-PPP year others.Ajax, ON	Step 4	GDP-PPP year others.Ajax, ON	GDP_all available_24-11-2017_processed.tsv	PANGAEA	doi:10.1594/PANGAEA.884141	https://doi.org/10.1594/PANGAEA.884141
Mean one-way travel time others minutes.Ajax, ON	Step 4	Mean one-way travel time others minutes.Ajax, ON	merge_gea_uitp_wb_cdp2016_cdp_only_toFill.xlsx	PANGAEA	doi:10.1594/PANGAEA.884141	https://doi.org/10.1594/PANGAEA.884141
City area others km2.Ajax, ON	Technical Validation	contributes to AQF CDP/OTHERS and AQF PKU/OTHERS.Ajax, ON	merged_emissions_and_ancillary_datasets.tsv	PANGAEA	doi:10.1594/PANGAEA.884141	https://doi.org/10.1594/PANGAEA.884141
City area source others.Ajax, ON	Step 4	City area source others.Ajax, ON	merge_gea_uitp_wb_cdp2016_cdp_only_toFill.xlsx	PANGAEA	doi:10.1594/PANGAEA.884141	https://doi.org/10.1594/PANGAEA.884141
Average altitude m.Ajax, ON	All steps	Average altitude m.Ajax, ON	2016_-_Citywide_GHG_Emissions_updatedDec2017_formatted.csv	PANGAEA	doi:10.1594/PANGAEA.884141	https://doi.org/10.1594/PANGAEA.884141
City area CDP km2.Ajax, ON	Technical Validation	contributes to AQF CDP/GEA and AQF CDP/WB and AQF CDP/OTHERS.Ajax, ON	merged_emissions_and_ancillary_datasets.tsv	PANGAEA	doi:10.1594/PANGAEA.884141	https://doi.org/10.1594/PANGAEA.884141
HDD 15.5C clim degrees C × days.Ajax, ON	Step 4	HDD 15.5C clim degrees C × days.Ajax, ON	climAll_prepared.tsv	PANGAEA	doi:10.1594/PANGAEA.884141	https://doi.org/10.1594/PANGAEA.884141
CDD 23C clim degrees C × days.Ajax, ON	Step 4	CDD 23C clim degrees C × days.Ajax, ON	climAll_prepared.tsv	PANGAEA	doi:10.1594/PANGAEA.884141	https://doi.org/10.1594/PANGAEA.884141
GDP unit CDP.Ajax, ON	All steps	GDP unit CDP.Ajax, ON	2016_-_Citywide_GHG_Emissions_updatedDec2017_formatted.csv	PANGAEA	doi:10.1594/PANGAEA.884141	https://doi.org/10.1594/PANGAEA.884141
Average annual temperature CDP degrees Celsius.Ajax, ON	All steps	Average annual temperature CDP degrees Celsius.Ajax, ON	2016_-_Citywide_GHG_Emissions_updatedDec2017_formatted.csv	PANGAEA	doi:10.1594/PANGAEA.884141	https://doi.org/10.1594/PANGAEA.884141
High BUA population density - 1990 UEX people/km2.Albany	Step 4	High BUA population density - 1990 UEX people/km2.Albany	uex_prepared.tsv	PANGAEA	doi:10.1594/PANGAEA.884141	https://doi.org/10.1594/PANGAEA.884141
Low BUA percent - 1990 UEX percent.Albany	Step 4	Low BUA percent - 1990 UEX percent.Albany	uex_prepared.tsv	PANGAEA	doi:10.1594/PANGAEA.884141	https://doi.org/10.1594/PANGAEA.884141
Low BUA percent - 2000 UEX percent.Albany	Step 4	Low BUA percent - 2000 UEX percent.Albany	uex_prepared.tsv	PANGAEA	doi:10.1594/PANGAEA.884141	https://doi.org/10.1594/PANGAEA.884141
Low BUA percent - 2014 UEX percent.Albany	Step 4	Low BUA percent - 2014 UEX percent.Albany	uex_prepared.tsv	PANGAEA	doi:10.1594/PANGAEA.884141	https://doi.org/10.1594/PANGAEA.884141
High BUA percent - 1990 UEX percent.Albany	Step 4	High BUA percent - 1990 UEX percent.Albany	uex_prepared.tsv	PANGAEA	doi:10.1594/PANGAEA.884141	https://doi.org/10.1594/PANGAEA.884141
High BUA percent - 2000 UEX percent.Albany	Step 4	High BUA percent - 2000 UEX percent.Albany	uex_prepared.tsv	PANGAEA	doi:10.1594/PANGAEA.884141	https://doi.org/10.1594/PANGAEA.884141
High BUA percent - 2014 UEX percent.Albany	Step 4	High BUA percent - 2014 UEX percent.Albany	uex_prepared.tsv	PANGAEA	doi:10.1594/PANGAEA.884141	https://doi.org/10.1594/PANGAEA.884141
Low BUA population density - 1990 UEX people/km2.Albany	Step 4	Low BUA population density - 1990 UEX people/km2.Albany	uex_prepared.tsv	PANGAEA	doi:10.1594/PANGAEA.884141	https://doi.org/10.1594/PANGAEA.884141
Low BUA population density - 2000 UEX people/km2.Albany	Step 4	Low BUA population density - 2000 UEX people/km2.Albany	uex_prepared.tsv	PANGAEA	doi:10.1594/PANGAEA.884141	https://doi.org/10.1594/PANGAEA.884141
High BUA - 2014 UEX km2.Albany	Step 4	High BUA - 2014 UEX km2.Albany	uex_prepared.tsv	PANGAEA	doi:10.1594/PANGAEA.884141	https://doi.org/10.1594/PANGAEA.884141
Low BUA population density - 2014 UEX people/km2.Albany	Step 4	Low BUA population density - 2014 UEX people/km2.Albany	uex_prepared.tsv	PANGAEA	doi:10.1594/PANGAEA.884141	https://doi.org/10.1594/PANGAEA.884141
High BUA population density - 2014 UEX people/km2.Albany	Step 4	High BUA population density - 2014 UEX people/km2.Albany	uex_prepared.tsv	PANGAEA	doi:10.1594/PANGAEA.884141	https://doi.org/10.1594/PANGAEA.884141
Exports others m3.Albany	Step 4	Exports others m3.Albany	merge_gea_uitp_wb_cdp2016_cdp_only_toFill.xlsx	PANGAEA	doi:10.1594/PANGAEA.884141	https://doi.org/10.1594/PANGAEA.884141
Production others m3.Albany	Step 4	Production others m3.Albany	merge_gea_uitp_wb_cdp2016_cdp_only_toFill.xlsx	PANGAEA	doi:10.1594/PANGAEA.884141	https://doi.org/10.1594/PANGAEA.884141
Natgas Export/Production ratio others.Albany	Step 4	Natgas Export/Production ratio others.Albany	merge_gea_uitp_wb_cdp2016_cdp_only_toFill.xlsx	PANGAEA	doi:10.1594/PANGAEA.884141	https://doi.org/10.1594/PANGAEA.884141
CH4_waste/capita others tCH4/capita.Albany	Step 4	CH4_waste/capita others tCH4/capita.Albany	merge_gea_uitp_wb_cdp2016_cdp_only_toFill.xlsx	PANGAEA	doi:10.1594/PANGAEA.884141	https://doi.org/10.1594/PANGAEA.884141
CH4_wastenatgas/capita others tCH4/capita.Albany	Step 4	CH4_wastenatgas/capita others tCH4/capita.Albany	merge_gea_uitp_wb_cdp2016_cdp_only_toFill.xlsx	PANGAEA	doi:10.1594/PANGAEA.884141	https://doi.org/10.1594/PANGAEA.884141
Corrected CH4_wastenatgas/capita others tCH4/capita.Albany	Step 4	Corrected CH4_wastenatgas/capita others tCH4/capita.Albany	merge_gea_uitp_wb_cdp2016_cdp_only_toFill.xlsx	PANGAEA	doi:10.1594/PANGAEA.884141	https://doi.org/10.1594/PANGAEA.884141
High BUA population density - 2000 UEX people/km2.Albany	Step 4	High BUA population density - 2000 UEX people/km2.Albany	uex_prepared.tsv	PANGAEA	doi:10.1594/PANGAEA.884141	https://doi.org/10.1594/PANGAEA.884141
High BUA - 2000 UEX km2.Albany	Step 4	High BUA - 2000 UEX km2.Albany	uex_prepared.tsv	PANGAEA	doi:10.1594/PANGAEA.884141	https://doi.org/10.1594/PANGAEA.884141
City area source others.Albany	Step 4	City area source others.Albany	merge_gea_uitp_wb_cdp2016_cdp_only_toFill.xlsx	PANGAEA	doi:10.1594/PANGAEA.884141	https://doi.org/10.1594/PANGAEA.884141
Low BUA - 2014 UEX km2.Albany	Step 4	Low BUA - 2014 UEX km2.Albany	uex_prepared.tsv	PANGAEA	doi:10.1594/PANGAEA.884141	https://doi.org/10.1594/PANGAEA.884141
City area source year others.Albany	Step 4	City area source year others.Albany	merge_gea_uitp_wb_cdp2016_cdp_only_toFill.xlsx	PANGAEA	doi:10.1594/PANGAEA.884141	https://doi.org/10.1594/PANGAEA.884141
City area others km2.Albany	Technical Validation	contributes to AQF CDP/OTHERS and AQF PKU/OTHERS.Albany	merged_emissions_and_ancillary_datasets.tsv	PANGAEA	doi:10.1594/PANGAEA.884141	https://doi.org/10.1594/PANGAEA.884141
City area CDP km2.Albany	Technical Validation	contributes to AQF CDP/GEA and AQF CDP/WB and AQF CDP/OTHERS.Albany	merged_emissions_and_ancillary_datasets.tsv	PANGAEA	doi:10.1594/PANGAEA.884141	https://doi.org/10.1594/PANGAEA.884141
Population source others.Albany	Step 4	Population source others.Albany	merge_gea_uitp_wb_cdp2016_cdp_only_toFill.xlsx	PANGAEA	doi:10.1594/PANGAEA.884141	https://doi.org/10.1594/PANGAEA.884141
Population year others.Albany	Step 4	Population year others.Albany	merge_gea_uitp_wb_cdp2016_cdp_only_toFill.xlsx	PANGAEA	doi:10.1594/PANGAEA.884141	https://doi.org/10.1594/PANGAEA.884141
Population others.Albany	Step 4	Population others.Albany	merge_gea_uitp_wb_cdp2016_cdp_only_toFill.xlsx	PANGAEA	doi:10.1594/PANGAEA.884141	https://doi.org/10.1594/PANGAEA.884141
Population year CDP.Albany	All steps	Population year CDP.Albany	2017_-_Cities_Community_Wide_Emissions_updatedDec2017_formatted.csv	PANGAEA	doi:10.1594/PANGAEA.884141	https://doi.org/10.1594/PANGAEA.884141
Population CDP.Albany	Technical Validation	PQF CDP.Albany	merged_emissions_and_ancillary_datasets.tsv	PANGAEA	doi:10.1594/PANGAEA.884141	https://doi.org/10.1594/PANGAEA.884141
Region.Albany	All steps	Region.Albany	assigned value	PANGAEA	doi:10.1594/PANGAEA.884141	https://doi.org/10.1594/PANGAEA.884141
Country.Albany	All steps	Country.Albany	assigned value	PANGAEA	doi:10.1594/PANGAEA.884141	https://doi.org/10.1594/PANGAEA.884141
Coordinate source others.Albany	Step 4	Coordinate source others.Albany	merge_gea_uitp_wb_cdp2016_cdp_only_toFill.xlsx	PANGAEA	doi:10.1594/PANGAEA.884141	https://doi.org/10.1594/PANGAEA.884141
Longitude others degrees.Albany	Step 4	Longitude others degrees.Albany	merge_gea_uitp_wb_cdp2016_cdp_only_toFill.xlsx	PANGAEA	doi:10.1594/PANGAEA.884141	https://doi.org/10.1594/PANGAEA.884141
Latitude others degrees.Albany	Step 4	Latitude others degrees.Albany	merge_gea_uitp_wb_cdp2016_cdp_only_toFill.xlsx	PANGAEA	doi:10.1594/PANGAEA.884141	https://doi.org/10.1594/PANGAEA.884141
City location CDP degrees.Albany	All steps	City location CDP degrees.Albany	2017_-_Cities_Community_Wide_Emissions_updatedDec2017_formatted.csv	PANGAEA	doi:10.1594/PANGAEA.884141	https://doi.org/10.1594/PANGAEA.884141
Total emissions CDP tCO2-eq.Albany	All steps	Total emissions CDP tCO2-eq.Albany	2017_-_Cities_Community_Wide_Emissions_updatedDec2017_formatted.csv	PANGAEA	doi:10.1594/PANGAEA.884141	https://doi.org/10.1594/PANGAEA.884141
Scope-2 CDP tCO2-eq.Albany	All steps	Scope-2 CDP tCO2-eq.Albany	2017_-_Cities_Community_Wide_Emissions_updatedDec2017_formatted.csv	PANGAEA	doi:10.1594/PANGAEA.884141	https://doi.org/10.1594/PANGAEA.884141
CDP2016 data edited CDP.Albany	All steps	CDP2016 data edited CDP.Albany	2017_-_Cities_Community_Wide_Emissions_updatedDec2017_formatted.csv	PANGAEA	doi:10.1594/PANGAEA.884141	https://doi.org/10.1594/PANGAEA.884141
Reason for increase/decrease in emissions CDP.Albany	All steps	Reason for increase/decrease in emissions CDP.Albany	2017_-_Cities_Community_Wide_Emissions_updatedDec2017_formatted.csv	PANGAEA	doi:10.1594/PANGAEA.884141	https://doi.org/10.1594/PANGAEA.884141
Increase/Decrease from last year CDP.Albany	All steps	Increase/Decrease from last year CDP.Albany	2017_-_Cities_Community_Wide_Emissions_updatedDec2017_formatted.csv	PANGAEA	doi:10.1594/PANGAEA.884141	https://doi.org/10.1594/PANGAEA.884141
Methodology details CDP.Albany	All steps	Methodology details CDP.Albany	2017_-_Cities_Community_Wide_Emissions_updatedDec2017_formatted.csv	PANGAEA	doi:10.1594/PANGAEA.884141	https://doi.org/10.1594/PANGAEA.884141
Gases included CDP.Albany	All steps	Gases included CDP.Albany	2017_-_Cities_Community_Wide_Emissions_updatedDec2017_formatted.csv	PANGAEA	doi:10.1594/PANGAEA.884141	https://doi.org/10.1594/PANGAEA.884141
Emissions protocol.Albany	Step 3	Emissions protocol.Albany	2017_-_Cities_Community_Wide_Emissions_updatedDec2017_formatted.csv	PANGAEA	doi:10.1594/PANGAEA.884141	https://doi.org/10.1594/PANGAEA.884141
Year of emission.Albany	Step 3	Year of emission.Albany	2017_-_Cities_Community_Wide_Emissions_updatedDec2017_formatted.csv	PANGAEA	doi:10.1594/PANGAEA.884141	https://doi.org/10.1594/PANGAEA.884141
Scope-1 GHG emissions units.Albany	Step 3	Scope-1 GHG emissions units.Albany	2017_-_Cities_Community_Wide_Emissions_updatedDec2017_formatted.csv	PANGAEA	doi:10.1594/PANGAEA.884141	https://doi.org/10.1594/PANGAEA.884141
Scope-1 source dataset.Albany	All steps	Scope-1 source dataset.Albany	assigned value	PANGAEA	doi:10.1594/PANGAEA.884141	https://doi.org/10.1594/PANGAEA.884141
Scope-1 GHG emissions tCO2 or tCO2-eq.Albany	Step 3	Scope-1 GHG emissions tCO2 or tCO2-eq.Albany	2017_-_Cities_Community_Wide_Emissions_updatedDec2017_formatted.csv	PANGAEA	doi:10.1594/PANGAEA.884141	https://doi.org/10.1594/PANGAEA.884141
Reporting year CDP.Albany	All steps	Reporting year CDP.Albany	2017_-_Cities_Community_Wide_Emissions_updatedDec2017_formatted.csv	PANGAEA	doi:10.1594/PANGAEA.884141	https://doi.org/10.1594/PANGAEA.884141
Definition CDP.Albany	All steps	Definition CDP.Albany	2017_-_Cities_Community_Wide_Emissions_updatedDec2017_formatted.csv	PANGAEA	doi:10.1594/PANGAEA.884141	https://doi.org/10.1594/PANGAEA.884141
City name CDP.Albany	All steps	City name CDP.Albany	2017_-_Cities_Community_Wide_Emissions_updatedDec2017_formatted.csv	PANGAEA	doi:10.1594/PANGAEA.884141	https://doi.org/10.1594/PANGAEA.884141
Average altitude m.Albany	All steps	Average altitude m.Albany	2017_-_Cities_Community_Wide_Emissions_updatedDec2017_formatted.csv	PANGAEA	doi:10.1594/PANGAEA.884141	https://doi.org/10.1594/PANGAEA.884141
High BUA - 1990 UEX km2.Albany	Step 4	High BUA - 1990 UEX km2.Albany	uex_prepared.tsv	PANGAEA	doi:10.1594/PANGAEA.884141	https://doi.org/10.1594/PANGAEA.884141
Average annual temperature CDP degrees Celsius.Albany	All steps	Average annual temperature CDP degrees Celsius.Albany	2017_-_Cities_Community_Wide_Emissions_updatedDec2017_formatted.csv	PANGAEA	doi:10.1594/PANGAEA.884141	https://doi.org/10.1594/PANGAEA.884141
CDD 23C clim degrees C × days.Albany	Step 4	CDD 23C clim degrees C × days.Albany	climAll_prepared.tsv	PANGAEA	doi:10.1594/PANGAEA.884141	https://doi.org/10.1594/PANGAEA.884141
Low BUA - 2000 UEX km2.Albany	Step 4	Low BUA - 2000 UEX km2.Albany	uex_prepared.tsv	PANGAEA	doi:10.1594/PANGAEA.884141	https://doi.org/10.1594/PANGAEA.884141
Low BUA - 1990 UEX km2.Albany	Step 4	Low BUA - 1990 UEX km2.Albany	uex_prepared.tsv	PANGAEA	doi:10.1594/PANGAEA.884141	https://doi.org/10.1594/PANGAEA.884141
Urban area name UEX.Albany	Step 4	Urban area name UEX.Albany	uex_prepared.tsv	PANGAEA	doi:10.1594/PANGAEA.884141	https://doi.org/10.1594/PANGAEA.884141
Evening peak TomTom percent.Albany	Step 4	Evening peak TomTom percent.Albany	tomtom_congestion.xlsx	PANGAEA	doi:10.1594/PANGAEA.884141	https://doi.org/10.1594/PANGAEA.884141
Morning peak TomTom percent.Albany	Step 4	Morning peak TomTom percent.Albany	tomtom_congestion.xlsx	PANGAEA	doi:10.1594/PANGAEA.884141	https://doi.org/10.1594/PANGAEA.884141
Congestion change TomTom × 100 percent.Albany	Step 4	Congestion change TomTom × 100 percent.Albany	tomtom_congestion.xlsx	PANGAEA	doi:10.1594/PANGAEA.884141	https://doi.org/10.1594/PANGAEA.884141
Congestion level TomTom × 100 percent.Albany	Step 4	Congestion level TomTom × 100 percent.Albany	tomtom_congestion.xlsx	PANGAEA	doi:10.1594/PANGAEA.884141	https://doi.org/10.1594/PANGAEA.884141
Congestion rank TomTom dimensionless.Albany	Step 4	Congestion rank TomTom dimensionless.Albany	tomtom_congestion.xlsx	PANGAEA	doi:10.1594/PANGAEA.884141	https://doi.org/10.1594/PANGAEA.884141
Average congestion rate INRIX percent.Albany	Step 4	Average congestion rate INRIX percent.Albany	INRIX_2016_Traffic_Scorecard_Appendix_EN_TableA2.xlsx	PANGAEA	doi:10.1594/PANGAEA.884141	https://doi.org/10.1594/PANGAEA.884141
INRIX congestion index INRIX dimensionless.Albany	Step 4	INRIX congestion index INRIX dimensionless.Albany	INRIX_2016_Traffic_Scorecard_Appendix_EN_TableA2.xlsx	PANGAEA	doi:10.1594/PANGAEA.884141	https://doi.org/10.1594/PANGAEA.884141
Peak hours spent in congestion INRIX hours.Albany	Step 4	Peak hours spent in congestion INRIX hours.Albany	INRIX_2016_Traffic_Scorecard_Appendix_EN_TableA2.xlsx	PANGAEA	doi:10.1594/PANGAEA.884141	https://doi.org/10.1594/PANGAEA.884141
Congestion rank INRIX dimensionless.Albany	Step 4	Congestion rank INRIX dimensionless.Albany	INRIX_2016_Traffic_Scorecard_Appendix_EN_TableA2.xlsx	PANGAEA	doi:10.1594/PANGAEA.884141	https://doi.org/10.1594/PANGAEA.884141
Household size source others.Albany	Step 4	Household size source others.Albany	merge_gea_uitp_wb_cdp2016_cdp_only_toFill.xlsx	PANGAEA	doi:10.1594/PANGAEA.884141	https://doi.org/10.1594/PANGAEA.884141
Household size year others.Albany	Step 4	Household size year others.Albany	merge_gea_uitp_wb_cdp2016_cdp_only_toFill.xlsx	PANGAEA	doi:10.1594/PANGAEA.884141	https://doi.org/10.1594/PANGAEA.884141
Household size others people/household.Albany	Technical Validation	HQF OTHERS.Albany	merged_emissions_and_ancillary_datasets.tsv	PANGAEA	doi:10.1594/PANGAEA.884141	https://doi.org/10.1594/PANGAEA.884141
Gasoline price 2014 others USD/liter.Albany	Step 4	Gasoline price 2014 others USD/liter.Albany	merge_gea_uitp_wb_cdp2016_cdp_only_toFill.xlsx	PANGAEA	doi:10.1594/PANGAEA.884141	https://doi.org/10.1594/PANGAEA.884141
Diesel price 2014 others USD/liter.Albany	Step 4	Diesel price 2014 others USD/liter.Albany	merge_gea_uitp_wb_cdp2016_cdp_only_toFill.xlsx	PANGAEA	doi:10.1594/PANGAEA.884141	https://doi.org/10.1594/PANGAEA.884141
GDP CDP multiple units.Albany	All steps	GDP CDP multiple units.Albany	2017_-_Cities_Community_Wide_Emissions_updatedDec2017_formatted.csv	PANGAEA	doi:10.1594/PANGAEA.884141	https://doi.org/10.1594/PANGAEA.884141
GDP unit CDP.Albany	All steps	GDP unit CDP.Albany	2017_-_Cities_Community_Wide_Emissions_updatedDec2017_formatted.csv	PANGAEA	doi:10.1594/PANGAEA.884141	https://doi.org/10.1594/PANGAEA.884141
GDP year CDP.Albany	All steps	GDP year CDP.Albany	2017_-_Cities_Community_Wide_Emissions_updatedDec2017_formatted.csv	PANGAEA	doi:10.1594/PANGAEA.884141	https://doi.org/10.1594/PANGAEA.884141
GDP source CDP.Albany	All steps	GDP source CDP.Albany	2017_-_Cities_Community_Wide_Emissions_updatedDec2017_formatted.csv	PANGAEA	doi:10.1594/PANGAEA.884141	https://doi.org/10.1594/PANGAEA.884141
GDP-PPP others $BN.Albany	Step 4	GDP-PPP others $BN.Albany	GDP_all available_24-11-2017_processed.tsv	PANGAEA	doi:10.1594/PANGAEA.884141	https://doi.org/10.1594/PANGAEA.884141
HDD 15.5C clim degrees C × days.Albany	Step 4	HDD 15.5C clim degrees C × days.Albany	climAll_prepared.tsv	PANGAEA	doi:10.1594/PANGAEA.884141	https://doi.org/10.1594/PANGAEA.884141
GDP-PPP/capita others USD/capita.Albany	Step 4	GDP-PPP/capita others USD/capita.Albany	GDP_all available_24-11-2017_processed.tsv	PANGAEA	doi:10.1594/PANGAEA.884141	https://doi.org/10.1594/PANGAEA.884141
GDP-PPP year others.Albany	Step 4	GDP-PPP year others.Albany	GDP_all available_24-11-2017_processed.tsv	PANGAEA	doi:10.1594/PANGAEA.884141	https://doi.org/10.1594/PANGAEA.884141
nGDP others $BN.Albany	Step 4	nGDP others $BN.Albany	GDP_all available_24-11-2017_processed.tsv	PANGAEA	doi:10.1594/PANGAEA.884141	https://doi.org/10.1594/PANGAEA.884141
nGDP/capita others USD/capita.Albany	Step 4	nGDP/capita others USD/capita.Albany	GDP_all available_24-11-2017_processed.tsv	PANGAEA	doi:10.1594/PANGAEA.884141	https://doi.org/10.1594/PANGAEA.884141
nGDP source others.Albany	Step 4	nGDP source others.Albany	GDP_all available_24-11-2017_processed.tsv	PANGAEA	doi:10.1594/PANGAEA.884141	https://doi.org/10.1594/PANGAEA.884141
Mean one-way travel time others minutes.Albany	Step 4	Mean one-way travel time others minutes.Albany	merge_gea_uitp_wb_cdp2016_cdp_only_toFill.xlsx	PANGAEA	doi:10.1594/PANGAEA.884141	https://doi.org/10.1594/PANGAEA.884141
Mean one-way travel time year others.Albany	Step 4	Mean one-way travel time year others.Albany	merge_gea_uitp_wb_cdp2016_cdp_only_toFill.xlsx	PANGAEA	doi:10.1594/PANGAEA.884141	https://doi.org/10.1594/PANGAEA.884141
GDP-PPP source others.Albany	Step 4	GDP-PPP source others.Albany	GDP_all available_24-11-2017_processed.tsv	PANGAEA	doi:10.1594/PANGAEA.884141	https://doi.org/10.1594/PANGAEA.884141
Corrected CH4_wastenatgas/capita others tCH4/capita.Alton, IL	Step 4	Corrected CH4_wastenatgas/capita others tCH4/capita.Alton, IL	merge_gea_uitp_wb_cdp2016_cdp_only_toFill.xlsx	PANGAEA	doi:10.1594/PANGAEA.884141	https://doi.org/10.1594/PANGAEA.884141
CH4_wastenatgas/capita others tCH4/capita.Alton, IL	Step 4	CH4_wastenatgas/capita others tCH4/capita.Alton, IL	merge_gea_uitp_wb_cdp2016_cdp_only_toFill.xlsx	PANGAEA	doi:10.1594/PANGAEA.884141	https://doi.org/10.1594/PANGAEA.884141
City area source others.Alton, IL	Step 4	City area source others.Alton, IL	merge_gea_uitp_wb_cdp2016_cdp_only_toFill.xlsx	PANGAEA	doi:10.1594/PANGAEA.884141	https://doi.org/10.1594/PANGAEA.884141
Natgas Export/Production ratio others.Alton, IL	Step 4	Natgas Export/Production ratio others.Alton, IL	merge_gea_uitp_wb_cdp2016_cdp_only_toFill.xlsx	PANGAEA	doi:10.1594/PANGAEA.884141	https://doi.org/10.1594/PANGAEA.884141
City area CDP km2.Alton, IL	Technical Validation	contributes to AQF CDP/GEA and AQF CDP/WB and AQF CDP/OTHERS.Alton, IL	merged_emissions_and_ancillary_datasets.tsv	PANGAEA	doi:10.1594/PANGAEA.884141	https://doi.org/10.1594/PANGAEA.884141
City area others km2.Alton, IL	Technical Validation	contributes to AQF CDP/OTHERS and AQF PKU/OTHERS.Alton, IL	merged_emissions_and_ancillary_datasets.tsv	PANGAEA	doi:10.1594/PANGAEA.884141	https://doi.org/10.1594/PANGAEA.884141
City area source year others.Alton, IL	Step 4	City area source year others.Alton, IL	merge_gea_uitp_wb_cdp2016_cdp_only_toFill.xlsx	PANGAEA	doi:10.1594/PANGAEA.884141	https://doi.org/10.1594/PANGAEA.884141
Average altitude m.Alton, IL	All steps	Average altitude m.Alton, IL	2016_-_Citywide_GHG_Emissions_updatedDec2017_formatted.csv	PANGAEA	doi:10.1594/PANGAEA.884141	https://doi.org/10.1594/PANGAEA.884141
Average annual temperature CDP degrees Celsius.Alton, IL	All steps	Average annual temperature CDP degrees Celsius.Alton, IL	2016_-_Citywide_GHG_Emissions_updatedDec2017_formatted.csv	PANGAEA	doi:10.1594/PANGAEA.884141	https://doi.org/10.1594/PANGAEA.884141
HDD 15.5C clim degrees C × days.Alton, IL	Step 4	HDD 15.5C clim degrees C × days.Alton, IL	climAll_prepared.tsv	PANGAEA	doi:10.1594/PANGAEA.884141	https://doi.org/10.1594/PANGAEA.884141
CDD 23C clim degrees C × days.Alton, IL	Step 4	CDD 23C clim degrees C × days.Alton, IL	climAll_prepared.tsv	PANGAEA	doi:10.1594/PANGAEA.884141	https://doi.org/10.1594/PANGAEA.884141
GDP unit CDP.Alton, IL	All steps	GDP unit CDP.Alton, IL	2016_-_Citywide_GHG_Emissions_updatedDec2017_formatted.csv	PANGAEA	doi:10.1594/PANGAEA.884141	https://doi.org/10.1594/PANGAEA.884141
GDP year CDP.Alton, IL	All steps	GDP year CDP.Alton, IL	2016_-_Citywide_GHG_Emissions_updatedDec2017_formatted.csv	PANGAEA	doi:10.1594/PANGAEA.884141	https://doi.org/10.1594/PANGAEA.884141
GDP-PPP year others.Alton, IL	Step 4	GDP-PPP year others.Alton, IL	GDP_all available_24-11-2017_processed.tsv	PANGAEA	doi:10.1594/PANGAEA.884141	https://doi.org/10.1594/PANGAEA.884141
nGDP source others.Alton, IL	Step 4	nGDP source others.Alton, IL	GDP_all available_24-11-2017_processed.tsv	PANGAEA	doi:10.1594/PANGAEA.884141	https://doi.org/10.1594/PANGAEA.884141
Mean one-way travel time others minutes.Alton, IL	Step 4	Mean one-way travel time others minutes.Alton, IL	merge_gea_uitp_wb_cdp2016_cdp_only_toFill.xlsx	PANGAEA	doi:10.1594/PANGAEA.884141	https://doi.org/10.1594/PANGAEA.884141
Mean one-way travel time year others.Alton, IL	Step 4	Mean one-way travel time year others.Alton, IL	merge_gea_uitp_wb_cdp2016_cdp_only_toFill.xlsx	PANGAEA	doi:10.1594/PANGAEA.884141	https://doi.org/10.1594/PANGAEA.884141
Diesel price 2014 others USD/liter.Alton, IL	Step 4	Diesel price 2014 others USD/liter.Alton, IL	merge_gea_uitp_wb_cdp2016_cdp_only_toFill.xlsx	PANGAEA	doi:10.1594/PANGAEA.884141	https://doi.org/10.1594/PANGAEA.884141
Gasoline price 2014 others USD/liter.Alton, IL	Step 4	Gasoline price 2014 others USD/liter.Alton, IL	merge_gea_uitp_wb_cdp2016_cdp_only_toFill.xlsx	PANGAEA	doi:10.1594/PANGAEA.884141	https://doi.org/10.1594/PANGAEA.884141
Household size others people/household.Alton, IL	Technical Validation	HQF OTHERS.Alton, IL	merged_emissions_and_ancillary_datasets.tsv	PANGAEA	doi:10.1594/PANGAEA.884141	https://doi.org/10.1594/PANGAEA.884141
Household size year others.Alton, IL	Step 4	Household size year others.Alton, IL	merge_gea_uitp_wb_cdp2016_cdp_only_toFill.xlsx	PANGAEA	doi:10.1594/PANGAEA.884141	https://doi.org/10.1594/PANGAEA.884141
Household size source others.Alton, IL	Step 4	Household size source others.Alton, IL	merge_gea_uitp_wb_cdp2016_cdp_only_toFill.xlsx	PANGAEA	doi:10.1594/PANGAEA.884141	https://doi.org/10.1594/PANGAEA.884141
Urban area name UEX.Alton, IL	Step 4	Urban area name UEX.Alton, IL	uex_prepared.tsv	PANGAEA	doi:10.1594/PANGAEA.884141	https://doi.org/10.1594/PANGAEA.884141
Population source others.Alton, IL	Step 4	Population source others.Alton, IL	merge_gea_uitp_wb_cdp2016_cdp_only_toFill.xlsx	PANGAEA	doi:10.1594/PANGAEA.884141	https://doi.org/10.1594/PANGAEA.884141
Population year others.Alton, IL	Step 4	Population year others.Alton, IL	merge_gea_uitp_wb_cdp2016_cdp_only_toFill.xlsx	PANGAEA	doi:10.1594/PANGAEA.884141	https://doi.org/10.1594/PANGAEA.884141
Population others.Alton, IL	Step 4	Population others.Alton, IL	merge_gea_uitp_wb_cdp2016_cdp_only_toFill.xlsx	PANGAEA	doi:10.1594/PANGAEA.884141	https://doi.org/10.1594/PANGAEA.884141
Population year CDP.Alton, IL	All steps	Population year CDP.Alton, IL	2016_-_Citywide_GHG_Emissions_updatedDec2017_formatted.csv	PANGAEA	doi:10.1594/PANGAEA.884141	https://doi.org/10.1594/PANGAEA.884141
City name CDP.Alton, IL	All steps	City name CDP.Alton, IL	2016_-_Citywide_GHG_Emissions_updatedDec2017_formatted.csv	PANGAEA	doi:10.1594/PANGAEA.884141	https://doi.org/10.1594/PANGAEA.884141
Definition CDP.Alton, IL	All steps	Definition CDP.Alton, IL	2016_-_Citywide_GHG_Emissions_updatedDec2017_formatted.csv	PANGAEA	doi:10.1594/PANGAEA.884141	https://doi.org/10.1594/PANGAEA.884141
Reporting year CDP.Alton, IL	All steps	Reporting year CDP.Alton, IL	2016_-_Citywide_GHG_Emissions_updatedDec2017_formatted.csv	PANGAEA	doi:10.1594/PANGAEA.884141	https://doi.org/10.1594/PANGAEA.884141
Scope-1 GHG emissions tCO2 or tCO2-eq.Alton, IL	Step 3	Scope-1 GHG emissions tCO2 or tCO2-eq.Alton, IL	2016_-_Citywide_GHG_Emissions_updatedDec2017_formatted.csv	PANGAEA	doi:10.1594/PANGAEA.884141	https://doi.org/10.1594/PANGAEA.884141
Scope-1 source dataset.Alton, IL	All steps	Scope-1 source dataset.Alton, IL	assigned value	PANGAEA	doi:10.1594/PANGAEA.884141	https://doi.org/10.1594/PANGAEA.884141
Scope-1 GHG emissions units.Alton, IL	Step 3	Scope-1 GHG emissions units.Alton, IL	2016_-_Citywide_GHG_Emissions_updatedDec2017_formatted.csv	PANGAEA	doi:10.1594/PANGAEA.884141	https://doi.org/10.1594/PANGAEA.884141
Year of emission.Alton, IL	Step 3	Year of emission.Alton, IL	2016_-_Citywide_GHG_Emissions_updatedDec2017_formatted.csv	PANGAEA	doi:10.1594/PANGAEA.884141	https://doi.org/10.1594/PANGAEA.884141
Emissions protocol.Alton, IL	Step 3	Emissions protocol.Alton, IL	2016_-_Citywide_GHG_Emissions_updatedDec2017_formatted.csv	PANGAEA	doi:10.1594/PANGAEA.884141	https://doi.org/10.1594/PANGAEA.884141
Gases included CDP.Alton, IL	All steps	Gases included CDP.Alton, IL	2016_-_Citywide_GHG_Emissions_updatedDec2017_formatted.csv	PANGAEA	doi:10.1594/PANGAEA.884141	https://doi.org/10.1594/PANGAEA.884141
Exports others m3.Alton, IL	Step 4	Exports others m3.Alton, IL	merge_gea_uitp_wb_cdp2016_cdp_only_toFill.xlsx	PANGAEA	doi:10.1594/PANGAEA.884141	https://doi.org/10.1594/PANGAEA.884141
Increase/Decrease from last year CDP.Alton, IL	All steps	Increase/Decrease from last year CDP.Alton, IL	2016_-_Citywide_GHG_Emissions_updatedDec2017_formatted.csv	PANGAEA	doi:10.1594/PANGAEA.884141	https://doi.org/10.1594/PANGAEA.884141
Scope-2 CDP tCO2-eq.Alton, IL	All steps	Scope-2 CDP tCO2-eq.Alton, IL	2016_-_Citywide_GHG_Emissions_updatedDec2017_formatted.csv	PANGAEA	doi:10.1594/PANGAEA.884141	https://doi.org/10.1594/PANGAEA.884141
Total emissions CDP tCO2-eq.Alton, IL	All steps	Total emissions CDP tCO2-eq.Alton, IL	2016_-_Citywide_GHG_Emissions_updatedDec2017_formatted.csv	PANGAEA	doi:10.1594/PANGAEA.884141	https://doi.org/10.1594/PANGAEA.884141
City location CDP degrees.Alton, IL	All steps	City location CDP degrees.Alton, IL	2016_-_Citywide_GHG_Emissions_updatedDec2017_formatted.csv	PANGAEA	doi:10.1594/PANGAEA.884141	https://doi.org/10.1594/PANGAEA.884141
Latitude others degrees.Alton, IL	Step 4	Latitude others degrees.Alton, IL	merge_gea_uitp_wb_cdp2016_cdp_only_toFill.xlsx	PANGAEA	doi:10.1594/PANGAEA.884141	https://doi.org/10.1594/PANGAEA.884141
Longitude others degrees.Alton, IL	Step 4	Longitude others degrees.Alton, IL	merge_gea_uitp_wb_cdp2016_cdp_only_toFill.xlsx	PANGAEA	doi:10.1594/PANGAEA.884141	https://doi.org/10.1594/PANGAEA.884141
Coordinate source others.Alton, IL	Step 4	Coordinate source others.Alton, IL	merge_gea_uitp_wb_cdp2016_cdp_only_toFill.xlsx	PANGAEA	doi:10.1594/PANGAEA.884141	https://doi.org/10.1594/PANGAEA.884141
Country.Alton, IL	All steps	Country.Alton, IL	assigned value	PANGAEA	doi:10.1594/PANGAEA.884141	https://doi.org/10.1594/PANGAEA.884141
Region.Alton, IL	All steps	Region.Alton, IL	assigned value	PANGAEA	doi:10.1594/PANGAEA.884141	https://doi.org/10.1594/PANGAEA.884141
Population CDP.Alton, IL	Technical Validation	PQF CDP.Alton, IL	merged_emissions_and_ancillary_datasets.tsv	PANGAEA	doi:10.1594/PANGAEA.884141	https://doi.org/10.1594/PANGAEA.884141
CDP2016 data edited CDP.Alton, IL	All steps	CDP2016 data edited CDP.Alton, IL	2016_-_Citywide_GHG_Emissions_updatedDec2017_formatted.csv	PANGAEA	doi:10.1594/PANGAEA.884141	https://doi.org/10.1594/PANGAEA.884141
CH4_waste/capita others tCH4/capita.Alton, IL	Step 4	CH4_waste/capita others tCH4/capita.Alton, IL	merge_gea_uitp_wb_cdp2016_cdp_only_toFill.xlsx	PANGAEA	doi:10.1594/PANGAEA.884141	https://doi.org/10.1594/PANGAEA.884141
Production others m3.Alton, IL	Step 4	Production others m3.Alton, IL	merge_gea_uitp_wb_cdp2016_cdp_only_toFill.xlsx	PANGAEA	doi:10.1594/PANGAEA.884141	https://doi.org/10.1594/PANGAEA.884141
Governance IESE dimensionless.Amman	Step 4	Governance IESE dimensionless.Amman	IESE_Table12_11.xlsx	PANGAEA	doi:10.1594/PANGAEA.884141	https://doi.org/10.1594/PANGAEA.884141
Environment IESE dimensionless.Amman	Step 4	Environment IESE dimensionless.Amman	IESE_Table12_11.xlsx	PANGAEA	doi:10.1594/PANGAEA.884141	https://doi.org/10.1594/PANGAEA.884141
Population year others.Amman	Step 4	Population year others.Amman	merge_gea_uitp_wb_cdp2016_cdp_only_toFill.xlsx	PANGAEA	doi:10.1594/PANGAEA.884141	https://doi.org/10.1594/PANGAEA.884141
Population source others.Amman	Step 4	Population source others.Amman	merge_gea_uitp_wb_cdp2016_cdp_only_toFill.xlsx	PANGAEA	doi:10.1594/PANGAEA.884141	https://doi.org/10.1594/PANGAEA.884141
City area CDP km2.Amman	Technical Validation	contributes to AQF CDP/GEA and AQF CDP/WB and AQF CDP/OTHERS.Amman	merged_emissions_and_ancillary_datasets.tsv	PANGAEA	doi:10.1594/PANGAEA.884141	https://doi.org/10.1594/PANGAEA.884141
City area others km2.Amman	Technical Validation	contributes to AQF CDP/OTHERS and AQF PKU/OTHERS.Amman	merged_emissions_and_ancillary_datasets.tsv	PANGAEA	doi:10.1594/PANGAEA.884141	https://doi.org/10.1594/PANGAEA.884141
City area source others.Amman	Step 4	City area source others.Amman	merge_gea_uitp_wb_cdp2016_cdp_only_toFill.xlsx	PANGAEA	doi:10.1594/PANGAEA.884141	https://doi.org/10.1594/PANGAEA.884141
Average altitude m.Amman	All steps	Average altitude m.Amman	2016_-_Citywide_GHG_Emissions_updatedDec2017_formatted.csv	PANGAEA	doi:10.1594/PANGAEA.884141	https://doi.org/10.1594/PANGAEA.884141
Average annual temperature CDP degrees Celsius.Amman	All steps	Average annual temperature CDP degrees Celsius.Amman	2016_-_Citywide_GHG_Emissions_updatedDec2017_formatted.csv	PANGAEA	doi:10.1594/PANGAEA.884141	https://doi.org/10.1594/PANGAEA.884141
HDD 15.5C clim degrees C × days.Amman	Step 4	HDD 15.5C clim degrees C × days.Amman	climAll_prepared.tsv	PANGAEA	doi:10.1594/PANGAEA.884141	https://doi.org/10.1594/PANGAEA.884141
CDD 23C clim degrees C × days.Amman	Step 4	CDD 23C clim degrees C × days.Amman	climAll_prepared.tsv	PANGAEA	doi:10.1594/PANGAEA.884141	https://doi.org/10.1594/PANGAEA.884141
GDP CDP multiple units.Amman	All steps	GDP CDP multiple units.Amman	2016_-_Citywide_GHG_Emissions_updatedDec2017_formatted.csv	PANGAEA	doi:10.1594/PANGAEA.884141	https://doi.org/10.1594/PANGAEA.884141
GDP unit CDP.Amman	All steps	GDP unit CDP.Amman	2016_-_Citywide_GHG_Emissions_updatedDec2017_formatted.csv	PANGAEA	doi:10.1594/PANGAEA.884141	https://doi.org/10.1594/PANGAEA.884141
GDP year CDP.Amman	All steps	GDP year CDP.Amman	2016_-_Citywide_GHG_Emissions_updatedDec2017_formatted.csv	PANGAEA	doi:10.1594/PANGAEA.884141	https://doi.org/10.1594/PANGAEA.884141
GDP source CDP.Amman	All steps	GDP source CDP.Amman	2016_-_Citywide_GHG_Emissions_updatedDec2017_formatted.csv	PANGAEA	doi:10.1594/PANGAEA.884141	https://doi.org/10.1594/PANGAEA.884141
GDP-PPP year others.Amman	Step 4	GDP-PPP year others.Amman	GDP_all available_24-11-2017_processed.tsv	PANGAEA	doi:10.1594/PANGAEA.884141	https://doi.org/10.1594/PANGAEA.884141
Mean one-way travel time others minutes.Amman	Step 4	Mean one-way travel time others minutes.Amman	merge_gea_uitp_wb_cdp2016_cdp_only_toFill.xlsx	PANGAEA	doi:10.1594/PANGAEA.884141	https://doi.org/10.1594/PANGAEA.884141
Mean one-way travel time year others.Amman	Step 4	Mean one-way travel time year others.Amman	merge_gea_uitp_wb_cdp2016_cdp_only_toFill.xlsx	PANGAEA	doi:10.1594/PANGAEA.884141	https://doi.org/10.1594/PANGAEA.884141
Population year CDP.Amman	All steps	Population year CDP.Amman	2016_-_Citywide_GHG_Emissions_updatedDec2017_formatted.csv	PANGAEA	doi:10.1594/PANGAEA.884141	https://doi.org/10.1594/PANGAEA.884141
Mean one-way travel time source others.Amman	Step 4	Mean one-way travel time source others.Amman	merge_gea_uitp_wb_cdp2016_cdp_only_toFill.xlsx	PANGAEA	doi:10.1594/PANGAEA.884141	https://doi.org/10.1594/PANGAEA.884141
Population CDP.Amman	Technical Validation	PQF CDP.Amman	merged_emissions_and_ancillary_datasets.tsv	PANGAEA	doi:10.1594/PANGAEA.884141	https://doi.org/10.1594/PANGAEA.884141
Country.Amman	All steps	Country.Amman	assigned value	PANGAEA	doi:10.1594/PANGAEA.884141	https://doi.org/10.1594/PANGAEA.884141
City name CDP.Amman	All steps	City name CDP.Amman	2016_-_Citywide_GHG_Emissions_updatedDec2017_formatted.csv	PANGAEA	doi:10.1594/PANGAEA.884141	https://doi.org/10.1594/PANGAEA.884141
Definition CDP.Amman	All steps	Definition CDP.Amman	2016_-_Citywide_GHG_Emissions_updatedDec2017_formatted.csv	PANGAEA	doi:10.1594/PANGAEA.884141	https://doi.org/10.1594/PANGAEA.884141
Reporting year CDP.Amman	All steps	Reporting year CDP.Amman	2016_-_Citywide_GHG_Emissions_updatedDec2017_formatted.csv	PANGAEA	doi:10.1594/PANGAEA.884141	https://doi.org/10.1594/PANGAEA.884141
Scope-1 GHG emissions tCO2 or tCO2-eq.Amman	Step 3	Scope-1 GHG emissions tCO2 or tCO2-eq.Amman	2016_-_Citywide_GHG_Emissions_updatedDec2017_formatted.csv	PANGAEA	doi:10.1594/PANGAEA.884141	https://doi.org/10.1594/PANGAEA.884141
Scope-1 source dataset.Amman	All steps	Scope-1 source dataset.Amman	assigned value	PANGAEA	doi:10.1594/PANGAEA.884141	https://doi.org/10.1594/PANGAEA.884141
Scope-1 GHG emissions units.Amman	Step 3	Scope-1 GHG emissions units.Amman	2016_-_Citywide_GHG_Emissions_updatedDec2017_formatted.csv	PANGAEA	doi:10.1594/PANGAEA.884141	https://doi.org/10.1594/PANGAEA.884141
Year of emission.Amman	Step 3	Year of emission.Amman	2016_-_Citywide_GHG_Emissions_updatedDec2017_formatted.csv	PANGAEA	doi:10.1594/PANGAEA.884141	https://doi.org/10.1594/PANGAEA.884141
Emissions protocol.Amman	Step 3	Emissions protocol.Amman	2016_-_Citywide_GHG_Emissions_updatedDec2017_formatted.csv	PANGAEA	doi:10.1594/PANGAEA.884141	https://doi.org/10.1594/PANGAEA.884141
Gases included CDP.Amman	All steps	Gases included CDP.Amman	2016_-_Citywide_GHG_Emissions_updatedDec2017_formatted.csv	PANGAEA	doi:10.1594/PANGAEA.884141	https://doi.org/10.1594/PANGAEA.884141
Increase/Decrease from last year CDP.Amman	All steps	Increase/Decrease from last year CDP.Amman	2016_-_Citywide_GHG_Emissions_updatedDec2017_formatted.csv	PANGAEA	doi:10.1594/PANGAEA.884141	https://doi.org/10.1594/PANGAEA.884141
CDP2016 data edited CDP.Amman	All steps	CDP2016 data edited CDP.Amman	2016_-_Citywide_GHG_Emissions_updatedDec2017_formatted.csv	PANGAEA	doi:10.1594/PANGAEA.884141	https://doi.org/10.1594/PANGAEA.884141
Scope-2 CDP tCO2-eq.Amman	All steps	Scope-2 CDP tCO2-eq.Amman	2016_-_Citywide_GHG_Emissions_updatedDec2017_formatted.csv	PANGAEA	doi:10.1594/PANGAEA.884141	https://doi.org/10.1594/PANGAEA.884141
Total emissions CDP tCO2-eq.Amman	All steps	Total emissions CDP tCO2-eq.Amman	2016_-_Citywide_GHG_Emissions_updatedDec2017_formatted.csv	PANGAEA	doi:10.1594/PANGAEA.884141	https://doi.org/10.1594/PANGAEA.884141
City location CDP degrees.Amman	All steps	City location CDP degrees.Amman	2016_-_Citywide_GHG_Emissions_updatedDec2017_formatted.csv	PANGAEA	doi:10.1594/PANGAEA.884141	https://doi.org/10.1594/PANGAEA.884141
Latitude others degrees.Amman	Step 4	Latitude others degrees.Amman	merge_gea_uitp_wb_cdp2016_cdp_only_toFill.xlsx	PANGAEA	doi:10.1594/PANGAEA.884141	https://doi.org/10.1594/PANGAEA.884141
Longitude others degrees.Amman	Step 4	Longitude others degrees.Amman	merge_gea_uitp_wb_cdp2016_cdp_only_toFill.xlsx	PANGAEA	doi:10.1594/PANGAEA.884141	https://doi.org/10.1594/PANGAEA.884141
Coordinate source others.Amman	Step 4	Coordinate source others.Amman	merge_gea_uitp_wb_cdp2016_cdp_only_toFill.xlsx	PANGAEA	doi:10.1594/PANGAEA.884141	https://doi.org/10.1594/PANGAEA.884141
Region.Amman	All steps	Region.Amman	assigned value	PANGAEA	doi:10.1594/PANGAEA.884141	https://doi.org/10.1594/PANGAEA.884141
Diesel price 2014 others USD/liter.Amman	Step 4	Diesel price 2014 others USD/liter.Amman	merge_gea_uitp_wb_cdp2016_cdp_only_toFill.xlsx	PANGAEA	doi:10.1594/PANGAEA.884141	https://doi.org/10.1594/PANGAEA.884141
Population others.Amman	Step 4	Population others.Amman	merge_gea_uitp_wb_cdp2016_cdp_only_toFill.xlsx	PANGAEA	doi:10.1594/PANGAEA.884141	https://doi.org/10.1594/PANGAEA.884141
Household size others people/household.Amman	Technical Validation	HQF OTHERS.Amman	merged_emissions_and_ancillary_datasets.tsv	PANGAEA	doi:10.1594/PANGAEA.884141	https://doi.org/10.1594/PANGAEA.884141
High BUA - 2014 UEX km2.Amman	Step 4	High BUA - 2014 UEX km2.Amman	uex_prepared.tsv	PANGAEA	doi:10.1594/PANGAEA.884141	https://doi.org/10.1594/PANGAEA.884141
High BUA - 2000 UEX km2.Amman	Step 4	High BUA - 2000 UEX km2.Amman	uex_prepared.tsv	PANGAEA	doi:10.1594/PANGAEA.884141	https://doi.org/10.1594/PANGAEA.884141
High BUA - 1990 UEX km2.Amman	Step 4	High BUA - 1990 UEX km2.Amman	uex_prepared.tsv	PANGAEA	doi:10.1594/PANGAEA.884141	https://doi.org/10.1594/PANGAEA.884141
Low BUA - 2014 UEX km2.Amman	Step 4	Low BUA - 2014 UEX km2.Amman	uex_prepared.tsv	PANGAEA	doi:10.1594/PANGAEA.884141	https://doi.org/10.1594/PANGAEA.884141
Low BUA - 2000 UEX km2.Amman	Step 4	Low BUA - 2000 UEX km2.Amman	uex_prepared.tsv	PANGAEA	doi:10.1594/PANGAEA.884141	https://doi.org/10.1594/PANGAEA.884141
Low BUA - 1990 UEX km2.Amman	Step 4	Low BUA - 1990 UEX km2.Amman	uex_prepared.tsv	PANGAEA	doi:10.1594/PANGAEA.884141	https://doi.org/10.1594/PANGAEA.884141
Urban area name UEX.Amman	Step 4	Urban area name UEX.Amman	uex_prepared.tsv	PANGAEA	doi:10.1594/PANGAEA.884141	https://doi.org/10.1594/PANGAEA.884141
CIMI performance IESE dimensionless.Amman	Step 4	CIMI performance IESE dimensionless.Amman	IESE_Table12_11.xlsx	PANGAEA	doi:10.1594/PANGAEA.884141	https://doi.org/10.1594/PANGAEA.884141
CIMI ranking IESE dimensionless.Amman	Step 4	CIMI ranking IESE dimensionless.Amman	IESE_Table12_11.xlsx	PANGAEA	doi:10.1594/PANGAEA.884141	https://doi.org/10.1594/PANGAEA.884141
CIMI IESE dimensionless.Amman	Step 4	CIMI IESE dimensionless.Amman	IESE_Table12_11.xlsx	PANGAEA	doi:10.1594/PANGAEA.884141	https://doi.org/10.1594/PANGAEA.884141
Urban planning IESE dimensionless.Amman	Step 4	Urban planning IESE dimensionless.Amman	IESE_Table12_11.xlsx	PANGAEA	doi:10.1594/PANGAEA.884141	https://doi.org/10.1594/PANGAEA.884141
Technology IESE dimensionless.Amman	Step 4	Technology IESE dimensionless.Amman	IESE_Table12_11.xlsx	PANGAEA	doi:10.1594/PANGAEA.884141	https://doi.org/10.1594/PANGAEA.884141
Social cohesion IESE dimensionless.Amman	Step 4	Social cohesion IESE dimensionless.Amman	IESE_Table12_11.xlsx	PANGAEA	doi:10.1594/PANGAEA.884141	https://doi.org/10.1594/PANGAEA.884141
Public management IESE dimensionless.Amman	Step 4	Public management IESE dimensionless.Amman	IESE_Table12_11.xlsx	PANGAEA	doi:10.1594/PANGAEA.884141	https://doi.org/10.1594/PANGAEA.884141
Mobility and transportation IESE dimensionless.Amman	Step 4	Mobility and transportation IESE dimensionless.Amman	IESE_Table12_11.xlsx	PANGAEA	doi:10.1594/PANGAEA.884141	https://doi.org/10.1594/PANGAEA.884141
International impact IESE dimensionless.Amman	Step 4	International impact IESE dimensionless.Amman	IESE_Table12_11.xlsx	PANGAEA	doi:10.1594/PANGAEA.884141	https://doi.org/10.1594/PANGAEA.884141
Gasoline price 2014 others USD/liter.Amman	Step 4	Gasoline price 2014 others USD/liter.Amman	merge_gea_uitp_wb_cdp2016_cdp_only_toFill.xlsx	PANGAEA	doi:10.1594/PANGAEA.884141	https://doi.org/10.1594/PANGAEA.884141
Low BUA percent - 1990 UEX percent.Amman	Step 4	Low BUA percent - 1990 UEX percent.Amman	uex_prepared.tsv	PANGAEA	doi:10.1594/PANGAEA.884141	https://doi.org/10.1594/PANGAEA.884141
Low BUA percent - 2000 UEX percent.Amman	Step 4	Low BUA percent - 2000 UEX percent.Amman	uex_prepared.tsv	PANGAEA	doi:10.1594/PANGAEA.884141	https://doi.org/10.1594/PANGAEA.884141
Human capital IESE dimensionless.Amman	Step 4	Human capital IESE dimensionless.Amman	IESE_Table12_11.xlsx	PANGAEA	doi:10.1594/PANGAEA.884141	https://doi.org/10.1594/PANGAEA.884141
High BUA percent - 1990 UEX percent.Amman	Step 4	High BUA percent - 1990 UEX percent.Amman	uex_prepared.tsv	PANGAEA	doi:10.1594/PANGAEA.884141	https://doi.org/10.1594/PANGAEA.884141
Low BUA percent - 2014 UEX percent.Amman	Step 4	Low BUA percent - 2014 UEX percent.Amman	uex_prepared.tsv	PANGAEA	doi:10.1594/PANGAEA.884141	https://doi.org/10.1594/PANGAEA.884141
Household size source others.Amman	Step 4	Household size source others.Amman	merge_gea_uitp_wb_cdp2016_cdp_only_toFill.xlsx	PANGAEA	doi:10.1594/PANGAEA.884141	https://doi.org/10.1594/PANGAEA.884141
Economy IESE dimensionless.Amman	Step 4	Economy IESE dimensionless.Amman	IESE_Table12_11.xlsx	PANGAEA	doi:10.1594/PANGAEA.884141	https://doi.org/10.1594/PANGAEA.884141
Corrected CH4_wastenatgas/capita others tCH4/capita.Amman	Step 4	Corrected CH4_wastenatgas/capita others tCH4/capita.Amman	merge_gea_uitp_wb_cdp2016_cdp_only_toFill.xlsx	PANGAEA	doi:10.1594/PANGAEA.884141	https://doi.org/10.1594/PANGAEA.884141
CH4_wastenatgas/capita others tCH4/capita.Amman	Step 4	CH4_wastenatgas/capita others tCH4/capita.Amman	merge_gea_uitp_wb_cdp2016_cdp_only_toFill.xlsx	PANGAEA	doi:10.1594/PANGAEA.884141	https://doi.org/10.1594/PANGAEA.884141
CH4_waste/capita others tCH4/capita.Amman	Step 4	CH4_waste/capita others tCH4/capita.Amman	merge_gea_uitp_wb_cdp2016_cdp_only_toFill.xlsx	PANGAEA	doi:10.1594/PANGAEA.884141	https://doi.org/10.1594/PANGAEA.884141
Natgas Export/Production ratio others.Amman	Step 4	Natgas Export/Production ratio others.Amman	merge_gea_uitp_wb_cdp2016_cdp_only_toFill.xlsx	PANGAEA	doi:10.1594/PANGAEA.884141	https://doi.org/10.1594/PANGAEA.884141
Production others m3.Amman	Step 4	Production others m3.Amman	merge_gea_uitp_wb_cdp2016_cdp_only_toFill.xlsx	PANGAEA	doi:10.1594/PANGAEA.884141	https://doi.org/10.1594/PANGAEA.884141
Exports others m3.Amman	Step 4	Exports others m3.Amman	merge_gea_uitp_wb_cdp2016_cdp_only_toFill.xlsx	PANGAEA	doi:10.1594/PANGAEA.884141	https://doi.org/10.1594/PANGAEA.884141
Household size year others.Amman	Step 4	Household size year others.Amman	merge_gea_uitp_wb_cdp2016_cdp_only_toFill.xlsx	PANGAEA	doi:10.1594/PANGAEA.884141	https://doi.org/10.1594/PANGAEA.884141
Low BUA population density - 2014 UEX people/km2.Amman	Step 4	Low BUA population density - 2014 UEX people/km2.Amman	uex_prepared.tsv	PANGAEA	doi:10.1594/PANGAEA.884141	https://doi.org/10.1594/PANGAEA.884141
High BUA population density - 2000 UEX people/km2.Amman	Step 4	High BUA population density - 2000 UEX people/km2.Amman	uex_prepared.tsv	PANGAEA	doi:10.1594/PANGAEA.884141	https://doi.org/10.1594/PANGAEA.884141
Low BUA population density - 2000 UEX people/km2.Amman	Step 4	Low BUA population density - 2000 UEX people/km2.Amman	uex_prepared.tsv	PANGAEA	doi:10.1594/PANGAEA.884141	https://doi.org/10.1594/PANGAEA.884141
High BUA population density - 1990 UEX people/km2.Amman	Step 4	High BUA population density - 1990 UEX people/km2.Amman	uex_prepared.tsv	PANGAEA	doi:10.1594/PANGAEA.884141	https://doi.org/10.1594/PANGAEA.884141
Low BUA population density - 1990 UEX people/km2.Amman	Step 4	Low BUA population density - 1990 UEX people/km2.Amman	uex_prepared.tsv	PANGAEA	doi:10.1594/PANGAEA.884141	https://doi.org/10.1594/PANGAEA.884141
High BUA percent - 2014 UEX percent.Amman	Step 4	High BUA percent - 2014 UEX percent.Amman	uex_prepared.tsv	PANGAEA	doi:10.1594/PANGAEA.884141	https://doi.org/10.1594/PANGAEA.884141
High BUA population density - 2014 UEX people/km2.Amman	Step 4	High BUA population density - 2014 UEX people/km2.Amman	uex_prepared.tsv	PANGAEA	doi:10.1594/PANGAEA.884141	https://doi.org/10.1594/PANGAEA.884141
High BUA percent - 2000 UEX percent.Amman	Step 4	High BUA percent - 2000 UEX percent.Amman	uex_prepared.tsv	PANGAEA	doi:10.1594/PANGAEA.884141	https://doi.org/10.1594/PANGAEA.884141
Low BUA - 2014 UEX km2.Amsterdam	Step 4	Low BUA - 2014 UEX km2.Amsterdam	uex_prepared.tsv	PANGAEA	doi:10.1594/PANGAEA.884141	https://doi.org/10.1594/PANGAEA.884141
Low BUA - 2000 UEX km2.Amsterdam	Step 4	Low BUA - 2000 UEX km2.Amsterdam	uex_prepared.tsv	PANGAEA	doi:10.1594/PANGAEA.884141	https://doi.org/10.1594/PANGAEA.884141
Low BUA - 1990 UEX km2.Amsterdam	Step 4	Low BUA - 1990 UEX km2.Amsterdam	uex_prepared.tsv	PANGAEA	doi:10.1594/PANGAEA.884141	https://doi.org/10.1594/PANGAEA.884141
Urban area name UEX.Amsterdam	Step 4	Urban area name UEX.Amsterdam	uex_prepared.tsv	PANGAEA	doi:10.1594/PANGAEA.884141	https://doi.org/10.1594/PANGAEA.884141
CIMI performance IESE dimensionless.Amsterdam	Step 4	CIMI performance IESE dimensionless.Amsterdam	IESE_Table12_11.xlsx	PANGAEA	doi:10.1594/PANGAEA.884141	https://doi.org/10.1594/PANGAEA.884141
CIMI ranking IESE dimensionless.Amsterdam	Step 4	CIMI ranking IESE dimensionless.Amsterdam	IESE_Table12_11.xlsx	PANGAEA	doi:10.1594/PANGAEA.884141	https://doi.org/10.1594/PANGAEA.884141
CIMI IESE dimensionless.Amsterdam	Step 4	CIMI IESE dimensionless.Amsterdam	IESE_Table12_11.xlsx	PANGAEA	doi:10.1594/PANGAEA.884141	https://doi.org/10.1594/PANGAEA.884141
Public management IESE dimensionless.Amsterdam	Step 4	Public management IESE dimensionless.Amsterdam	IESE_Table12_11.xlsx	PANGAEA	doi:10.1594/PANGAEA.884141	https://doi.org/10.1594/PANGAEA.884141
Technology IESE dimensionless.Amsterdam	Step 4	Technology IESE dimensionless.Amsterdam	IESE_Table12_11.xlsx	PANGAEA	doi:10.1594/PANGAEA.884141	https://doi.org/10.1594/PANGAEA.884141
Social cohesion IESE dimensionless.Amsterdam	Step 4	Social cohesion IESE dimensionless.Amsterdam	IESE_Table12_11.xlsx	PANGAEA	doi:10.1594/PANGAEA.884141	https://doi.org/10.1594/PANGAEA.884141
Mobility and transportation IESE dimensionless.Amsterdam	Step 4	Mobility and transportation IESE dimensionless.Amsterdam	IESE_Table12_11.xlsx	PANGAEA	doi:10.1594/PANGAEA.884141	https://doi.org/10.1594/PANGAEA.884141
International impact IESE dimensionless.Amsterdam	Step 4	International impact IESE dimensionless.Amsterdam	IESE_Table12_11.xlsx	PANGAEA	doi:10.1594/PANGAEA.884141	https://doi.org/10.1594/PANGAEA.884141
Human capital IESE dimensionless.Amsterdam	Step 4	Human capital IESE dimensionless.Amsterdam	IESE_Table12_11.xlsx	PANGAEA	doi:10.1594/PANGAEA.884141	https://doi.org/10.1594/PANGAEA.884141
Governance IESE dimensionless.Amsterdam	Step 4	Governance IESE dimensionless.Amsterdam	IESE_Table12_11.xlsx	PANGAEA	doi:10.1594/PANGAEA.884141	https://doi.org/10.1594/PANGAEA.884141
High BUA - 1990 UEX km2.Amsterdam	Step 4	High BUA - 1990 UEX km2.Amsterdam	uex_prepared.tsv	PANGAEA	doi:10.1594/PANGAEA.884141	https://doi.org/10.1594/PANGAEA.884141
Environment IESE dimensionless.Amsterdam	Step 4	Environment IESE dimensionless.Amsterdam	IESE_Table12_11.xlsx	PANGAEA	doi:10.1594/PANGAEA.884141	https://doi.org/10.1594/PANGAEA.884141
Urban planning IESE dimensionless.Amsterdam	Step 4	Urban planning IESE dimensionless.Amsterdam	IESE_Table12_11.xlsx	PANGAEA	doi:10.1594/PANGAEA.884141	https://doi.org/10.1594/PANGAEA.884141
High BUA - 2000 UEX km2.Amsterdam	Step 4	High BUA - 2000 UEX km2.Amsterdam	uex_prepared.tsv	PANGAEA	doi:10.1594/PANGAEA.884141	https://doi.org/10.1594/PANGAEA.884141
Low BUA population density - 2000 UEX people/km2.Amsterdam	Step 4	Low BUA population density - 2000 UEX people/km2.Amsterdam	uex_prepared.tsv	PANGAEA	doi:10.1594/PANGAEA.884141	https://doi.org/10.1594/PANGAEA.884141
Low BUA percent - 1990 UEX percent.Amsterdam	Step 4	Low BUA percent - 1990 UEX percent.Amsterdam	uex_prepared.tsv	PANGAEA	doi:10.1594/PANGAEA.884141	https://doi.org/10.1594/PANGAEA.884141
Economy IESE dimensionless.Amsterdam	Step 4	Economy IESE dimensionless.Amsterdam	IESE_Table12_11.xlsx	PANGAEA	doi:10.1594/PANGAEA.884141	https://doi.org/10.1594/PANGAEA.884141
Year from CIA others.Amsterdam	Step 4	Year from CIA others.Amsterdam	merge_gea_uitp_wb_cdp2016_cdp_only_toFill.xlsx	PANGAEA	doi:10.1594/PANGAEA.884141	https://doi.org/10.1594/PANGAEA.884141
Corrected CH4_wastenatgas/capita others tCH4/capita.Amsterdam	Step 4	Corrected CH4_wastenatgas/capita others tCH4/capita.Amsterdam	merge_gea_uitp_wb_cdp2016_cdp_only_toFill.xlsx	PANGAEA	doi:10.1594/PANGAEA.884141	https://doi.org/10.1594/PANGAEA.884141
CH4_waste/capita others tCH4/capita.Amsterdam	Step 4	CH4_waste/capita others tCH4/capita.Amsterdam	merge_gea_uitp_wb_cdp2016_cdp_only_toFill.xlsx	PANGAEA	doi:10.1594/PANGAEA.884141	https://doi.org/10.1594/PANGAEA.884141
Natgas Export/Production ratio others.Amsterdam	Step 4	Natgas Export/Production ratio others.Amsterdam	merge_gea_uitp_wb_cdp2016_cdp_only_toFill.xlsx	PANGAEA	doi:10.1594/PANGAEA.884141	https://doi.org/10.1594/PANGAEA.884141
Production others m3.Amsterdam	Step 4	Production others m3.Amsterdam	merge_gea_uitp_wb_cdp2016_cdp_only_toFill.xlsx	PANGAEA	doi:10.1594/PANGAEA.884141	https://doi.org/10.1594/PANGAEA.884141
Exports others m3.Amsterdam	Step 4	Exports others m3.Amsterdam	merge_gea_uitp_wb_cdp2016_cdp_only_toFill.xlsx	PANGAEA	doi:10.1594/PANGAEA.884141	https://doi.org/10.1594/PANGAEA.884141
High BUA population density - 2014 UEX people/km2.Amsterdam	Step 4	High BUA population density - 2014 UEX people/km2.Amsterdam	uex_prepared.tsv	PANGAEA	doi:10.1594/PANGAEA.884141	https://doi.org/10.1594/PANGAEA.884141
Low BUA population density - 2014 UEX people/km2.Amsterdam	Step 4	Low BUA population density - 2014 UEX people/km2.Amsterdam	uex_prepared.tsv	PANGAEA	doi:10.1594/PANGAEA.884141	https://doi.org/10.1594/PANGAEA.884141
High BUA population density - 2000 UEX people/km2.Amsterdam	Step 4	High BUA population density - 2000 UEX people/km2.Amsterdam	uex_prepared.tsv	PANGAEA	doi:10.1594/PANGAEA.884141	https://doi.org/10.1594/PANGAEA.884141
High BUA population density - 1990 UEX people/km2.Amsterdam	Step 4	High BUA population density - 1990 UEX people/km2.Amsterdam	uex_prepared.tsv	PANGAEA	doi:10.1594/PANGAEA.884141	https://doi.org/10.1594/PANGAEA.884141
Low BUA population density - 1990 UEX people/km2.Amsterdam	Step 4	Low BUA population density - 1990 UEX people/km2.Amsterdam	uex_prepared.tsv	PANGAEA	doi:10.1594/PANGAEA.884141	https://doi.org/10.1594/PANGAEA.884141
High BUA percent - 2014 UEX percent.Amsterdam	Step 4	High BUA percent - 2014 UEX percent.Amsterdam	uex_prepared.tsv	PANGAEA	doi:10.1594/PANGAEA.884141	https://doi.org/10.1594/PANGAEA.884141
High BUA percent - 2000 UEX percent.Amsterdam	Step 4	High BUA percent - 2000 UEX percent.Amsterdam	uex_prepared.tsv	PANGAEA	doi:10.1594/PANGAEA.884141	https://doi.org/10.1594/PANGAEA.884141
High BUA percent - 1990 UEX percent.Amsterdam	Step 4	High BUA percent - 1990 UEX percent.Amsterdam	uex_prepared.tsv	PANGAEA	doi:10.1594/PANGAEA.884141	https://doi.org/10.1594/PANGAEA.884141
Low BUA percent - 2014 UEX percent.Amsterdam	Step 4	Low BUA percent - 2014 UEX percent.Amsterdam	uex_prepared.tsv	PANGAEA	doi:10.1594/PANGAEA.884141	https://doi.org/10.1594/PANGAEA.884141
Low BUA percent - 2000 UEX percent.Amsterdam	Step 4	Low BUA percent - 2000 UEX percent.Amsterdam	uex_prepared.tsv	PANGAEA	doi:10.1594/PANGAEA.884141	https://doi.org/10.1594/PANGAEA.884141
High BUA - 2014 UEX km2.Amsterdam	Step 4	High BUA - 2014 UEX km2.Amsterdam	uex_prepared.tsv	PANGAEA	doi:10.1594/PANGAEA.884141	https://doi.org/10.1594/PANGAEA.884141
Evening peak TomTom percent.Amsterdam	Step 4	Evening peak TomTom percent.Amsterdam	tomtom_congestion.xlsx	PANGAEA	doi:10.1594/PANGAEA.884141	https://doi.org/10.1594/PANGAEA.884141
CH4_wastenatgas/capita others tCH4/capita.Amsterdam	Step 4	CH4_wastenatgas/capita others tCH4/capita.Amsterdam	merge_gea_uitp_wb_cdp2016_cdp_only_toFill.xlsx	PANGAEA	doi:10.1594/PANGAEA.884141	https://doi.org/10.1594/PANGAEA.884141
Congestion change TomTom × 100 percent.Amsterdam	Step 4	Congestion change TomTom × 100 percent.Amsterdam	tomtom_congestion.xlsx	PANGAEA	doi:10.1594/PANGAEA.884141	https://doi.org/10.1594/PANGAEA.884141
Population others.Amsterdam	Step 4	Population others.Amsterdam	merge_gea_uitp_wb_cdp2016_cdp_only_toFill.xlsx	PANGAEA	doi:10.1594/PANGAEA.884141	https://doi.org/10.1594/PANGAEA.884141
Population year others.Amsterdam	Step 4	Population year others.Amsterdam	merge_gea_uitp_wb_cdp2016_cdp_only_toFill.xlsx	PANGAEA	doi:10.1594/PANGAEA.884141	https://doi.org/10.1594/PANGAEA.884141
Population source others.Amsterdam	Step 4	Population source others.Amsterdam	merge_gea_uitp_wb_cdp2016_cdp_only_toFill.xlsx	PANGAEA	doi:10.1594/PANGAEA.884141	https://doi.org/10.1594/PANGAEA.884141
Ancillary from GEA.Amsterdam	Step 4	Ancillary from GEA.Amsterdam	merge_gea_uitp_wb_pruned.tsv	PANGAEA	doi:10.1594/PANGAEA.884141	https://doi.org/10.1594/PANGAEA.884141
City area CDP km2.Amsterdam	Technical Validation	contributes to AQF CDP/GEA and AQF CDP/WB and AQF CDP/OTHERS.Amsterdam	merged_emissions_and_ancillary_datasets.tsv	PANGAEA	doi:10.1594/PANGAEA.884141	https://doi.org/10.1594/PANGAEA.884141
City area GEA km2.Amsterdam	Technical Validation	contributes to AQF CDP/GEA and AQF PKU/GEA.Amsterdam	merged_emissions_and_ancillary_datasets.tsv	PANGAEA	doi:10.1594/PANGAEA.884141	https://doi.org/10.1594/PANGAEA.884141
City area others km2.Amsterdam	Technical Validation	contributes to AQF CDP/OTHERS and AQF PKU/OTHERS.Amsterdam	merged_emissions_and_ancillary_datasets.tsv	PANGAEA	doi:10.1594/PANGAEA.884141	https://doi.org/10.1594/PANGAEA.884141
City area source year others.Amsterdam	Step 4	City area source year others.Amsterdam	merge_gea_uitp_wb_cdp2016_cdp_only_toFill.xlsx	PANGAEA	doi:10.1594/PANGAEA.884141	https://doi.org/10.1594/PANGAEA.884141
City area source others.Amsterdam	Step 4	City area source others.Amsterdam	merge_gea_uitp_wb_cdp2016_cdp_only_toFill.xlsx	PANGAEA	doi:10.1594/PANGAEA.884141	https://doi.org/10.1594/PANGAEA.884141
Morning peak TomTom percent.Amsterdam	Step 4	Morning peak TomTom percent.Amsterdam	tomtom_congestion.xlsx	PANGAEA	doi:10.1594/PANGAEA.884141	https://doi.org/10.1594/PANGAEA.884141
Population density GEA people/km2.Amsterdam	Step 4	Population density GEA people/km2.Amsterdam	merge_gea_uitp_wb_pruned.tsv	PANGAEA	doi:10.1594/PANGAEA.884141	https://doi.org/10.1594/PANGAEA.884141
Population density UITP people/km2.Amsterdam	Step 4	Population density UITP people/km2.Amsterdam	merge_gea_uitp_wb_pruned.tsv	PANGAEA	doi:10.1594/PANGAEA.884141	https://doi.org/10.1594/PANGAEA.884141
Population/sqrtarea GEA people/km.Amsterdam	Step 4	Population/sqrtarea GEA people/km.Amsterdam	merge_gea_uitp_wb_pruned.tsv	PANGAEA	doi:10.1594/PANGAEA.884141	https://doi.org/10.1594/PANGAEA.884141
Average altitude m.Amsterdam	All steps	Average altitude m.Amsterdam	2016_-_Citywide_GHG_Emissions_updatedDec2017_formatted.csv	PANGAEA	doi:10.1594/PANGAEA.884141	https://doi.org/10.1594/PANGAEA.884141
Average annual temperature CDP degrees Celsius.Amsterdam	All steps	Average annual temperature CDP degrees Celsius.Amsterdam	2016_-_Citywide_GHG_Emissions_updatedDec2017_formatted.csv	PANGAEA	doi:10.1594/PANGAEA.884141	https://doi.org/10.1594/PANGAEA.884141
Weather station ID GEA.Amsterdam	Step 4	Weather station ID GEA.Amsterdam	merge_gea_uitp_wb_pruned.tsv	PANGAEA	doi:10.1594/PANGAEA.884141	https://doi.org/10.1594/PANGAEA.884141
CDD 23C GEA degrees C × days.Amsterdam	Step 4	CDD 23C GEA degrees C × days.Amsterdam	merge_gea_uitp_wb_pruned.tsv	PANGAEA	doi:10.1594/PANGAEA.884141	https://doi.org/10.1594/PANGAEA.884141
HDD 15.5C GEA degrees C × days.Amsterdam	Step 4	HDD 15.5C GEA degrees C × days.Amsterdam	merge_gea_uitp_wb_pruned.tsv	PANGAEA	doi:10.1594/PANGAEA.884141	https://doi.org/10.1594/PANGAEA.884141
HDD 15.5C clim degrees C × days.Amsterdam	Step 4	HDD 15.5C clim degrees C × days.Amsterdam	climAll_prepared.tsv	PANGAEA	doi:10.1594/PANGAEA.884141	https://doi.org/10.1594/PANGAEA.884141
Population UITP.Amsterdam	Step 4	Population UITP.Amsterdam	merge_gea_uitp_wb_pruned.tsv	PANGAEA	doi:10.1594/PANGAEA.884141	https://doi.org/10.1594/PANGAEA.884141
Population GEA.Amsterdam	Step 4	Population GEA.Amsterdam	merge_gea_uitp_wb_pruned.tsv	PANGAEA	doi:10.1594/PANGAEA.884141	https://doi.org/10.1594/PANGAEA.884141
Population year CDP.Amsterdam	All steps	Population year CDP.Amsterdam	2016_-_Citywide_GHG_Emissions_updatedDec2017_formatted.csv	PANGAEA	doi:10.1594/PANGAEA.884141	https://doi.org/10.1594/PANGAEA.884141
Population CDP.Amsterdam	Technical Validation	PQF CDP.Amsterdam	merged_emissions_and_ancillary_datasets.tsv	PANGAEA	doi:10.1594/PANGAEA.884141	https://doi.org/10.1594/PANGAEA.884141
Definition CDP.Amsterdam	All steps	Definition CDP.Amsterdam	2016_-_Citywide_GHG_Emissions_updatedDec2017_formatted.csv	PANGAEA	doi:10.1594/PANGAEA.884141	https://doi.org/10.1594/PANGAEA.884141
Reporting year CDP.Amsterdam	All steps	Reporting year CDP.Amsterdam	2016_-_Citywide_GHG_Emissions_updatedDec2017_formatted.csv	PANGAEA	doi:10.1594/PANGAEA.884141	https://doi.org/10.1594/PANGAEA.884141
Scope-1 GHG emissions tCO2 or tCO2-eq.Amsterdam	Step 3	Scope-1 GHG emissions tCO2 or tCO2-eq.Amsterdam	2016_-_Citywide_GHG_Emissions_updatedDec2017_formatted.csv	PANGAEA	doi:10.1594/PANGAEA.884141	https://doi.org/10.1594/PANGAEA.884141
Scope-1 source dataset.Amsterdam	All steps	Scope-1 source dataset.Amsterdam	assigned value	PANGAEA	doi:10.1594/PANGAEA.884141	https://doi.org/10.1594/PANGAEA.884141
Scope-1 GHG emissions units.Amsterdam	Step 3	Scope-1 GHG emissions units.Amsterdam	2016_-_Citywide_GHG_Emissions_updatedDec2017_formatted.csv	PANGAEA	doi:10.1594/PANGAEA.884141	https://doi.org/10.1594/PANGAEA.884141
Year of emission.Amsterdam	Step 3	Year of emission.Amsterdam	2016_-_Citywide_GHG_Emissions_updatedDec2017_formatted.csv	PANGAEA	doi:10.1594/PANGAEA.884141	https://doi.org/10.1594/PANGAEA.884141
Emissions protocol.Amsterdam	Step 3	Emissions protocol.Amsterdam	2016_-_Citywide_GHG_Emissions_updatedDec2017_formatted.csv	PANGAEA	doi:10.1594/PANGAEA.884141	https://doi.org/10.1594/PANGAEA.884141
Gases included CDP.Amsterdam	All steps	Gases included CDP.Amsterdam	2016_-_Citywide_GHG_Emissions_updatedDec2017_formatted.csv	PANGAEA	doi:10.1594/PANGAEA.884141	https://doi.org/10.1594/PANGAEA.884141
Methodology details CDP.Amsterdam	All steps	Methodology details CDP.Amsterdam	2016_-_Citywide_GHG_Emissions_updatedDec2017_formatted.csv	PANGAEA	doi:10.1594/PANGAEA.884141	https://doi.org/10.1594/PANGAEA.884141
CDD 23C clim degrees C × days.Amsterdam	Step 4	CDD 23C clim degrees C × days.Amsterdam	climAll_prepared.tsv	PANGAEA	doi:10.1594/PANGAEA.884141	https://doi.org/10.1594/PANGAEA.884141
Increase/Decrease from last year CDP.Amsterdam	All steps	Increase/Decrease from last year CDP.Amsterdam	2016_-_Citywide_GHG_Emissions_updatedDec2017_formatted.csv	PANGAEA	doi:10.1594/PANGAEA.884141	https://doi.org/10.1594/PANGAEA.884141
CDP2016 data edited CDP.Amsterdam	All steps	CDP2016 data edited CDP.Amsterdam	2016_-_Citywide_GHG_Emissions_updatedDec2017_formatted.csv	PANGAEA	doi:10.1594/PANGAEA.884141	https://doi.org/10.1594/PANGAEA.884141
Scope-2 CDP tCO2-eq.Amsterdam	All steps	Scope-2 CDP tCO2-eq.Amsterdam	2016_-_Citywide_GHG_Emissions_updatedDec2017_formatted.csv	PANGAEA	doi:10.1594/PANGAEA.884141	https://doi.org/10.1594/PANGAEA.884141
Total emissions CDP tCO2-eq.Amsterdam	All steps	Total emissions CDP tCO2-eq.Amsterdam	2016_-_Citywide_GHG_Emissions_updatedDec2017_formatted.csv	PANGAEA	doi:10.1594/PANGAEA.884141	https://doi.org/10.1594/PANGAEA.884141
City location CDP degrees.Amsterdam	All steps	City location CDP degrees.Amsterdam	2016_-_Citywide_GHG_Emissions_updatedDec2017_formatted.csv	PANGAEA	doi:10.1594/PANGAEA.884141	https://doi.org/10.1594/PANGAEA.884141
Latitude others degrees.Amsterdam	Step 4	Latitude others degrees.Amsterdam	merge_gea_uitp_wb_cdp2016_cdp_only_toFill.xlsx	PANGAEA	doi:10.1594/PANGAEA.884141	https://doi.org/10.1594/PANGAEA.884141
Longitude others degrees.Amsterdam	Step 4	Longitude others degrees.Amsterdam	merge_gea_uitp_wb_cdp2016_cdp_only_toFill.xlsx	PANGAEA	doi:10.1594/PANGAEA.884141	https://doi.org/10.1594/PANGAEA.884141
Coordinate source others.Amsterdam	Step 4	Coordinate source others.Amsterdam	merge_gea_uitp_wb_cdp2016_cdp_only_toFill.xlsx	PANGAEA	doi:10.1594/PANGAEA.884141	https://doi.org/10.1594/PANGAEA.884141
Country.Amsterdam	All steps	Country.Amsterdam	assigned value	PANGAEA	doi:10.1594/PANGAEA.884141	https://doi.org/10.1594/PANGAEA.884141
Region.Amsterdam	All steps	Region.Amsterdam	assigned value	PANGAEA	doi:10.1594/PANGAEA.884141	https://doi.org/10.1594/PANGAEA.884141
Reason for increase/decrease in emissions CDP.Amsterdam	All steps	Reason for increase/decrease in emissions CDP.Amsterdam	2016_-_Citywide_GHG_Emissions_updatedDec2017_formatted.csv	PANGAEA	doi:10.1594/PANGAEA.884141	https://doi.org/10.1594/PANGAEA.884141
City name UITP.Amsterdam	Step 4	City name UITP.Amsterdam	merge_gea_uitp_wb_pruned.tsv	PANGAEA	doi:10.1594/PANGAEA.884141	https://doi.org/10.1594/PANGAEA.884141
City name GEA.Amsterdam	Step 4	City name GEA.Amsterdam	merge_gea_uitp_wb_pruned.tsv	PANGAEA	doi:10.1594/PANGAEA.884141	https://doi.org/10.1594/PANGAEA.884141
Gasoline price GEA USD/liter.Amsterdam	Step 4	Gasoline price GEA USD/liter.Amsterdam	merge_gea_uitp_wb_pruned.tsv	PANGAEA	doi:10.1594/PANGAEA.884141	https://doi.org/10.1594/PANGAEA.884141
Diesel price GEA USD/liter.Amsterdam	Step 4	Diesel price GEA USD/liter.Amsterdam	merge_gea_uitp_wb_pruned.tsv	PANGAEA	doi:10.1594/PANGAEA.884141	https://doi.org/10.1594/PANGAEA.884141
Total final consumption per capita GEA GJ/capita/yr.Amsterdam	Step 4	Total final consumption per capita GEA GJ/capita/yr.Amsterdam	merge_gea_uitp_wb_pruned.tsv	PANGAEA	doi:10.1594/PANGAEA.884141	https://doi.org/10.1594/PANGAEA.884141
GDP-PPP/capita UITP USD/year.Amsterdam	Step 4	GDP-PPP/capita UITP USD/year.Amsterdam	merge_gea_uitp_wb_pruned.tsv	PANGAEA	doi:10.1594/PANGAEA.884141	https://doi.org/10.1594/PANGAEA.884141
GDP-PPP/capita GEA USD/year.Amsterdam	Step 4	GDP-PPP/capita GEA USD/year.Amsterdam	merge_gea_uitp_wb_pruned.tsv	PANGAEA	doi:10.1594/PANGAEA.884141	https://doi.org/10.1594/PANGAEA.884141
nGDP year others.Amsterdam	Step 4	nGDP year others.Amsterdam	GDP_all available_24-11-2017_processed.tsv	PANGAEA	doi:10.1594/PANGAEA.884141	https://doi.org/10.1594/PANGAEA.884141
nGDP source others.Amsterdam	Step 4	nGDP source others.Amsterdam	GDP_all available_24-11-2017_processed.tsv	PANGAEA	doi:10.1594/PANGAEA.884141	https://doi.org/10.1594/PANGAEA.884141
nGDP/capita others USD/capita.Amsterdam	Step 4	nGDP/capita others USD/capita.Amsterdam	GDP_all available_24-11-2017_processed.tsv	PANGAEA	doi:10.1594/PANGAEA.884141	https://doi.org/10.1594/PANGAEA.884141
nGDP others $BN.Amsterdam	Step 4	nGDP others $BN.Amsterdam	GDP_all available_24-11-2017_processed.tsv	PANGAEA	doi:10.1594/PANGAEA.884141	https://doi.org/10.1594/PANGAEA.884141
GDP-PPP year others.Amsterdam	Step 4	GDP-PPP year others.Amsterdam	GDP_all available_24-11-2017_processed.tsv	PANGAEA	doi:10.1594/PANGAEA.884141	https://doi.org/10.1594/PANGAEA.884141
GDP-PPP source others.Amsterdam	Step 4	GDP-PPP source others.Amsterdam	GDP_all available_24-11-2017_processed.tsv	PANGAEA	doi:10.1594/PANGAEA.884141	https://doi.org/10.1594/PANGAEA.884141
GDP-PPP/capita others USD/capita.Amsterdam	Step 4	GDP-PPP/capita others USD/capita.Amsterdam	GDP_all available_24-11-2017_processed.tsv	PANGAEA	doi:10.1594/PANGAEA.884141	https://doi.org/10.1594/PANGAEA.884141
GDP-PPP others $BN.Amsterdam	Step 4	GDP-PPP others $BN.Amsterdam	GDP_all available_24-11-2017_processed.tsv	PANGAEA	doi:10.1594/PANGAEA.884141	https://doi.org/10.1594/PANGAEA.884141
GDP source CDP.Amsterdam	All steps	GDP source CDP.Amsterdam	2016_-_Citywide_GHG_Emissions_updatedDec2017_formatted.csv	PANGAEA	doi:10.1594/PANGAEA.884141	https://doi.org/10.1594/PANGAEA.884141
GDP year CDP.Amsterdam	All steps	GDP year CDP.Amsterdam	2016_-_Citywide_GHG_Emissions_updatedDec2017_formatted.csv	PANGAEA	doi:10.1594/PANGAEA.884141	https://doi.org/10.1594/PANGAEA.884141
City name CDP.Amsterdam	All steps	City name CDP.Amsterdam	2016_-_Citywide_GHG_Emissions_updatedDec2017_formatted.csv	PANGAEA	doi:10.1594/PANGAEA.884141	https://doi.org/10.1594/PANGAEA.884141
Center of commerce index GEA dimensionless.Amsterdam	Step 4	Center of commerce index GEA dimensionless.Amsterdam	merge_gea_uitp_wb_pruned.tsv	PANGAEA	doi:10.1594/PANGAEA.884141	https://doi.org/10.1594/PANGAEA.884141
GDP unit CDP.Amsterdam	All steps	GDP unit CDP.Amsterdam	2016_-_Citywide_GHG_Emissions_updatedDec2017_formatted.csv	PANGAEA	doi:10.1594/PANGAEA.884141	https://doi.org/10.1594/PANGAEA.884141
Household size GEA people/household.Amsterdam	Technical Validation	HQF GEA.Amsterdam	merged_emissions_and_ancillary_datasets.tsv	PANGAEA	doi:10.1594/PANGAEA.884141	https://doi.org/10.1594/PANGAEA.884141
Household source GEA.Amsterdam	Step 4	Household source GEA.Amsterdam	merge_gea_uitp_wb_pruned.tsv	PANGAEA	doi:10.1594/PANGAEA.884141	https://doi.org/10.1594/PANGAEA.884141
Congestion level TomTom × 100 percent.Amsterdam	Step 4	Congestion level TomTom × 100 percent.Amsterdam	tomtom_congestion.xlsx	PANGAEA	doi:10.1594/PANGAEA.884141	https://doi.org/10.1594/PANGAEA.884141
Congestion rank TomTom dimensionless.Amsterdam	Step 4	Congestion rank TomTom dimensionless.Amsterdam	tomtom_congestion.xlsx	PANGAEA	doi:10.1594/PANGAEA.884141	https://doi.org/10.1594/PANGAEA.884141
Average congestion rate INRIX percent.Amsterdam	Step 4	Average congestion rate INRIX percent.Amsterdam	INRIX_2016_Traffic_Scorecard_Appendix_EN_TableA2.xlsx	PANGAEA	doi:10.1594/PANGAEA.884141	https://doi.org/10.1594/PANGAEA.884141
INRIX congestion index INRIX dimensionless.Amsterdam	Step 4	INRIX congestion index INRIX dimensionless.Amsterdam	INRIX_2016_Traffic_Scorecard_Appendix_EN_TableA2.xlsx	PANGAEA	doi:10.1594/PANGAEA.884141	https://doi.org/10.1594/PANGAEA.884141
Peak hours spent in congestion INRIX hours.Amsterdam	Step 4	Peak hours spent in congestion INRIX hours.Amsterdam	INRIX_2016_Traffic_Scorecard_Appendix_EN_TableA2.xlsx	PANGAEA	doi:10.1594/PANGAEA.884141	https://doi.org/10.1594/PANGAEA.884141
Congestion rank INRIX dimensionless.Amsterdam	Step 4	Congestion rank INRIX dimensionless.Amsterdam	INRIX_2016_Traffic_Scorecard_Appendix_EN_TableA2.xlsx	PANGAEA	doi:10.1594/PANGAEA.884141	https://doi.org/10.1594/PANGAEA.884141
Household size source others.Amsterdam	Step 4	Household size source others.Amsterdam	merge_gea_uitp_wb_cdp2016_cdp_only_toFill.xlsx	PANGAEA	doi:10.1594/PANGAEA.884141	https://doi.org/10.1594/PANGAEA.884141
Household size year others.Amsterdam	Step 4	Household size year others.Amsterdam	merge_gea_uitp_wb_cdp2016_cdp_only_toFill.xlsx	PANGAEA	doi:10.1594/PANGAEA.884141	https://doi.org/10.1594/PANGAEA.884141
Household size others people/household.Amsterdam	Technical Validation	HQF OTHERS.Amsterdam	merged_emissions_and_ancillary_datasets.tsv	PANGAEA	doi:10.1594/PANGAEA.884141	https://doi.org/10.1594/PANGAEA.884141
Gasoline price 2014 others USD/liter.Amsterdam	Step 4	Gasoline price 2014 others USD/liter.Amsterdam	merge_gea_uitp_wb_cdp2016_cdp_only_toFill.xlsx	PANGAEA	doi:10.1594/PANGAEA.884141	https://doi.org/10.1594/PANGAEA.884141
Diesel price 2014 others USD/liter.Amsterdam	Step 4	Diesel price 2014 others USD/liter.Amsterdam	merge_gea_uitp_wb_cdp2016_cdp_only_toFill.xlsx	PANGAEA	doi:10.1594/PANGAEA.884141	https://doi.org/10.1594/PANGAEA.884141
Mean one-way travel time source others.Amsterdam	Step 4	Mean one-way travel time source others.Amsterdam	merge_gea_uitp_wb_cdp2016_cdp_only_toFill.xlsx	PANGAEA	doi:10.1594/PANGAEA.884141	https://doi.org/10.1594/PANGAEA.884141
Mean one-way travel time year others.Amsterdam	Step 4	Mean one-way travel time year others.Amsterdam	merge_gea_uitp_wb_cdp2016_cdp_only_toFill.xlsx	PANGAEA	doi:10.1594/PANGAEA.884141	https://doi.org/10.1594/PANGAEA.884141
Mean one-way travel time others minutes.Amsterdam	Step 4	Mean one-way travel time others minutes.Amsterdam	merge_gea_uitp_wb_cdp2016_cdp_only_toFill.xlsx	PANGAEA	doi:10.1594/PANGAEA.884141	https://doi.org/10.1594/PANGAEA.884141
Water bounded GEA.Amsterdam	Step 4	Water bounded GEA.Amsterdam	merge_gea_uitp_wb_pruned.tsv	PANGAEA	doi:10.1594/PANGAEA.884141	https://doi.org/10.1594/PANGAEA.884141
Urbanization ratio GEA percent.Amsterdam	Step 4	Urbanization ratio GEA percent.Amsterdam	merge_gea_uitp_wb_pruned.tsv	PANGAEA	doi:10.1594/PANGAEA.884141	https://doi.org/10.1594/PANGAEA.884141
Household size year GEA.Amsterdam	Step 4	Household size year GEA.Amsterdam	merge_gea_uitp_wb_pruned.tsv	PANGAEA	doi:10.1594/PANGAEA.884141	https://doi.org/10.1594/PANGAEA.884141
GDP CDP multiple units.Amsterdam	All steps	GDP CDP multiple units.Amsterdam	2016_-_Citywide_GHG_Emissions_updatedDec2017_formatted.csv	PANGAEA	doi:10.1594/PANGAEA.884141	https://doi.org/10.1594/PANGAEA.884141
Scope-1 GHG emissions tCO2 or tCO2-eq.Anshan	Step 3	Scope-1 GHG emissions tCO2 or tCO2-eq.Anshan	china_prepared.tsv	PANGAEA	doi:10.1594/PANGAEA.884141	https://doi.org/10.1594/PANGAEA.884141
Longitude others degrees.Anshan	Step 4	Longitude others degrees.Anshan	merge_gea_uitp_wb_cdp2016_cdp_only_toFill.xlsx	PANGAEA	doi:10.1594/PANGAEA.884141	https://doi.org/10.1594/PANGAEA.884141
Scope-1 source dataset.Anshan	All steps	Scope-1 source dataset.Anshan	assigned value	PANGAEA	doi:10.1594/PANGAEA.884141	https://doi.org/10.1594/PANGAEA.884141
City name PKU.Anshan	Step 3	City name PKU.Anshan	china_prepared.tsv	PANGAEA	doi:10.1594/PANGAEA.884141	https://doi.org/10.1594/PANGAEA.884141
Latitude others degrees.Anshan	Step 4	Latitude others degrees.Anshan	merge_gea_uitp_wb_cdp2016_cdp_only_toFill.xlsx	PANGAEA	doi:10.1594/PANGAEA.884141	https://doi.org/10.1594/PANGAEA.884141
Scope-1 GHG emissions units.Anshan	Step 3	Scope-1 GHG emissions units.Anshan	china_prepared.tsv	PANGAEA	doi:10.1594/PANGAEA.884141	https://doi.org/10.1594/PANGAEA.884141
Emissions protocol.Anshan	Step 3	Emissions protocol.Anshan	china_prepared.tsv	PANGAEA	doi:10.1594/PANGAEA.884141	https://doi.org/10.1594/PANGAEA.884141
nGDP/capita others USD/capita.Anshan	Step 4	nGDP/capita others USD/capita.Anshan	GDP_all available_24-11-2017_processed.tsv	PANGAEA	doi:10.1594/PANGAEA.884141	https://doi.org/10.1594/PANGAEA.884141
nGDP others $BN.Anshan	Step 4	nGDP others $BN.Anshan	GDP_all available_24-11-2017_processed.tsv	PANGAEA	doi:10.1594/PANGAEA.884141	https://doi.org/10.1594/PANGAEA.884141
GDP-PPP year others.Anshan	Step 4	GDP-PPP year others.Anshan	GDP_all available_24-11-2017_processed.tsv	PANGAEA	doi:10.1594/PANGAEA.884141	https://doi.org/10.1594/PANGAEA.884141
GDP-PPP source others.Anshan	Step 4	GDP-PPP source others.Anshan	GDP_all available_24-11-2017_processed.tsv	PANGAEA	doi:10.1594/PANGAEA.884141	https://doi.org/10.1594/PANGAEA.884141
GDP-PPP others $BN.Anshan	Step 4	GDP-PPP others $BN.Anshan	GDP_all available_24-11-2017_processed.tsv	PANGAEA	doi:10.1594/PANGAEA.884141	https://doi.org/10.1594/PANGAEA.884141
Income per capita PKU RMB/capita.Anshan	Step 3	Income per capita PKU RMB/capita.Anshan	china_prepared.tsv	PANGAEA	doi:10.1594/PANGAEA.884141	https://doi.org/10.1594/PANGAEA.884141
GDP PKU 10000 RMB.Anshan	Step 3	GDP PKU 10000 RMB.Anshan	china_prepared.tsv	PANGAEA	doi:10.1594/PANGAEA.884141	https://doi.org/10.1594/PANGAEA.884141
CDD 23C clim degrees C × days.Anshan	Step 4	CDD 23C clim degrees C × days.Anshan	climAll_prepared.tsv	PANGAEA	doi:10.1594/PANGAEA.884141	https://doi.org/10.1594/PANGAEA.884141
CO2 emissions per capita PKU tCO2/capita.Anshan	Step 3	CO2 emissions per capita PKU tCO2/capita.Anshan	china_prepared.tsv	PANGAEA	doi:10.1594/PANGAEA.884141	https://doi.org/10.1594/PANGAEA.884141
HDD 15.5C clim degrees C × days.Anshan	Step 4	HDD 15.5C clim degrees C × days.Anshan	climAll_prepared.tsv	PANGAEA	doi:10.1594/PANGAEA.884141	https://doi.org/10.1594/PANGAEA.884141
City area others km2.Anshan	Technical Validation	contributes to AQF CDP/OTHERS and AQF PKU/OTHERS.Anshan	merged_emissions_and_ancillary_datasets.tsv	PANGAEA	doi:10.1594/PANGAEA.884141	https://doi.org/10.1594/PANGAEA.884141
Built-up area PKU km2.Anshan	Technical Validation	contributes to AQF PKU/GEA and AQF PKU/WB and AQF PKU/OTHERS.Anshan	merged_emissions_and_ancillary_datasets.tsv	PANGAEA	doi:10.1594/PANGAEA.884141	https://doi.org/10.1594/PANGAEA.884141
Population source others.Anshan	Step 4	Population source others.Anshan	merge_gea_uitp_wb_cdp2016_cdp_only_toFill.xlsx	PANGAEA	doi:10.1594/PANGAEA.884141	https://doi.org/10.1594/PANGAEA.884141
Population others.Anshan	Step 4	Population others.Anshan	merge_gea_uitp_wb_cdp2016_cdp_only_toFill.xlsx	PANGAEA	doi:10.1594/PANGAEA.884141	https://doi.org/10.1594/PANGAEA.884141
Urban population PKU.Anshan	Step 3	Urban population PKU.Anshan	china_prepared.tsv	PANGAEA	doi:10.1594/PANGAEA.884141	https://doi.org/10.1594/PANGAEA.884141
Region.Anshan	All steps	Region.Anshan	assigned value	PANGAEA	doi:10.1594/PANGAEA.884141	https://doi.org/10.1594/PANGAEA.884141
Country.Anshan	All steps	Country.Anshan	assigned value	PANGAEA	doi:10.1594/PANGAEA.884141	https://doi.org/10.1594/PANGAEA.884141
Coordinate source others.Anshan	Step 4	Coordinate source others.Anshan	merge_gea_uitp_wb_cdp2016_cdp_only_toFill.xlsx	PANGAEA	doi:10.1594/PANGAEA.884141	https://doi.org/10.1594/PANGAEA.884141
City area source others.Anshan	Step 4	City area source others.Anshan	merge_gea_uitp_wb_cdp2016_cdp_only_toFill.xlsx	PANGAEA	doi:10.1594/PANGAEA.884141	https://doi.org/10.1594/PANGAEA.884141
Year of emission.Anshan	Step 3	Year of emission.Anshan	china_prepared.tsv	PANGAEA	doi:10.1594/PANGAEA.884141	https://doi.org/10.1594/PANGAEA.884141
Diesel price 2014 others USD/liter.Anshan	Step 4	Diesel price 2014 others USD/liter.Anshan	merge_gea_uitp_wb_cdp2016_cdp_only_toFill.xlsx	PANGAEA	doi:10.1594/PANGAEA.884141	https://doi.org/10.1594/PANGAEA.884141
Urban area name UEX.Anshan	Step 4	Urban area name UEX.Anshan	uex_prepared.tsv	PANGAEA	doi:10.1594/PANGAEA.884141	https://doi.org/10.1594/PANGAEA.884141
High BUA population density - 2014 UEX people/km2.Anshan	Step 4	High BUA population density - 2014 UEX people/km2.Anshan	uex_prepared.tsv	PANGAEA	doi:10.1594/PANGAEA.884141	https://doi.org/10.1594/PANGAEA.884141
Low BUA population density - 2014 UEX people/km2.Anshan	Step 4	Low BUA population density - 2014 UEX people/km2.Anshan	uex_prepared.tsv	PANGAEA	doi:10.1594/PANGAEA.884141	https://doi.org/10.1594/PANGAEA.884141
High BUA population density - 2000 UEX people/km2.Anshan	Step 4	High BUA population density - 2000 UEX people/km2.Anshan	uex_prepared.tsv	PANGAEA	doi:10.1594/PANGAEA.884141	https://doi.org/10.1594/PANGAEA.884141
Low BUA population density - 2000 UEX people/km2.Anshan	Step 4	Low BUA population density - 2000 UEX people/km2.Anshan	uex_prepared.tsv	PANGAEA	doi:10.1594/PANGAEA.884141	https://doi.org/10.1594/PANGAEA.884141
High BUA population density - 1990 UEX people/km2.Anshan	Step 4	High BUA population density - 1990 UEX people/km2.Anshan	uex_prepared.tsv	PANGAEA	doi:10.1594/PANGAEA.884141	https://doi.org/10.1594/PANGAEA.884141
Low BUA population density - 1990 UEX people/km2.Anshan	Step 4	Low BUA population density - 1990 UEX people/km2.Anshan	uex_prepared.tsv	PANGAEA	doi:10.1594/PANGAEA.884141	https://doi.org/10.1594/PANGAEA.884141
High BUA percent - 2014 UEX percent.Anshan	Step 4	High BUA percent - 2014 UEX percent.Anshan	uex_prepared.tsv	PANGAEA	doi:10.1594/PANGAEA.884141	https://doi.org/10.1594/PANGAEA.884141
High BUA percent - 2000 UEX percent.Anshan	Step 4	High BUA percent - 2000 UEX percent.Anshan	uex_prepared.tsv	PANGAEA	doi:10.1594/PANGAEA.884141	https://doi.org/10.1594/PANGAEA.884141
Gasoline price 2014 others USD/liter.Anshan	Step 4	Gasoline price 2014 others USD/liter.Anshan	merge_gea_uitp_wb_cdp2016_cdp_only_toFill.xlsx	PANGAEA	doi:10.1594/PANGAEA.884141	https://doi.org/10.1594/PANGAEA.884141
High BUA percent - 1990 UEX percent.Anshan	Step 4	High BUA percent - 1990 UEX percent.Anshan	uex_prepared.tsv	PANGAEA	doi:10.1594/PANGAEA.884141	https://doi.org/10.1594/PANGAEA.884141
Low BUA percent - 2000 UEX percent.Anshan	Step 4	Low BUA percent - 2000 UEX percent.Anshan	uex_prepared.tsv	PANGAEA	doi:10.1594/PANGAEA.884141	https://doi.org/10.1594/PANGAEA.884141
Low BUA percent - 1990 UEX percent.Anshan	Step 4	Low BUA percent - 1990 UEX percent.Anshan	uex_prepared.tsv	PANGAEA	doi:10.1594/PANGAEA.884141	https://doi.org/10.1594/PANGAEA.884141
High BUA - 2014 UEX km2.Anshan	Step 4	High BUA - 2014 UEX km2.Anshan	uex_prepared.tsv	PANGAEA	doi:10.1594/PANGAEA.884141	https://doi.org/10.1594/PANGAEA.884141
High BUA - 2000 UEX km2.Anshan	Step 4	High BUA - 2000 UEX km2.Anshan	uex_prepared.tsv	PANGAEA	doi:10.1594/PANGAEA.884141	https://doi.org/10.1594/PANGAEA.884141
High BUA - 1990 UEX km2.Anshan	Step 4	High BUA - 1990 UEX km2.Anshan	uex_prepared.tsv	PANGAEA	doi:10.1594/PANGAEA.884141	https://doi.org/10.1594/PANGAEA.884141
Low BUA - 2014 UEX km2.Anshan	Step 4	Low BUA - 2014 UEX km2.Anshan	uex_prepared.tsv	PANGAEA	doi:10.1594/PANGAEA.884141	https://doi.org/10.1594/PANGAEA.884141
Low BUA - 2000 UEX km2.Anshan	Step 4	Low BUA - 2000 UEX km2.Anshan	uex_prepared.tsv	PANGAEA	doi:10.1594/PANGAEA.884141	https://doi.org/10.1594/PANGAEA.884141
Low BUA - 1990 UEX km2.Anshan	Step 4	Low BUA - 1990 UEX km2.Anshan	uex_prepared.tsv	PANGAEA	doi:10.1594/PANGAEA.884141	https://doi.org/10.1594/PANGAEA.884141
Low BUA percent - 2014 UEX percent.Anshan	Step 4	Low BUA percent - 2014 UEX percent.Anshan	uex_prepared.tsv	PANGAEA	doi:10.1594/PANGAEA.884141	https://doi.org/10.1594/PANGAEA.884141
nGDP source others.Anshan	Step 4	nGDP source others.Anshan	GDP_all available_24-11-2017_processed.tsv	PANGAEA	doi:10.1594/PANGAEA.884141	https://doi.org/10.1594/PANGAEA.884141
Low BUA percent - 1990 UEX percent.Anyang	Step 4	Low BUA percent - 1990 UEX percent.Anyang	uex_prepared.tsv	PANGAEA	doi:10.1594/PANGAEA.884141	https://doi.org/10.1594/PANGAEA.884141
High BUA population density - 2000 UEX people/km2.Anyang	Step 4	High BUA population density - 2000 UEX people/km2.Anyang	uex_prepared.tsv	PANGAEA	doi:10.1594/PANGAEA.884141	https://doi.org/10.1594/PANGAEA.884141
nGDP source others.Anyang	Step 4	nGDP source others.Anyang	GDP_all available_24-11-2017_processed.tsv	PANGAEA	doi:10.1594/PANGAEA.884141	https://doi.org/10.1594/PANGAEA.884141
Diesel price 2014 others USD/liter.Anyang	Step 4	Diesel price 2014 others USD/liter.Anyang	merge_gea_uitp_wb_cdp2016_cdp_only_toFill.xlsx	PANGAEA	doi:10.1594/PANGAEA.884141	https://doi.org/10.1594/PANGAEA.884141
Gasoline price 2014 others USD/liter.Anyang	Step 4	Gasoline price 2014 others USD/liter.Anyang	merge_gea_uitp_wb_cdp2016_cdp_only_toFill.xlsx	PANGAEA	doi:10.1594/PANGAEA.884141	https://doi.org/10.1594/PANGAEA.884141
Urban area name UEX.Anyang	Step 4	Urban area name UEX.Anyang	uex_prepared.tsv	PANGAEA	doi:10.1594/PANGAEA.884141	https://doi.org/10.1594/PANGAEA.884141
Low BUA - 1990 UEX km2.Anyang	Step 4	Low BUA - 1990 UEX km2.Anyang	uex_prepared.tsv	PANGAEA	doi:10.1594/PANGAEA.884141	https://doi.org/10.1594/PANGAEA.884141
Low BUA - 2000 UEX km2.Anyang	Step 4	Low BUA - 2000 UEX km2.Anyang	uex_prepared.tsv	PANGAEA	doi:10.1594/PANGAEA.884141	https://doi.org/10.1594/PANGAEA.884141
Low BUA - 2014 UEX km2.Anyang	Step 4	Low BUA - 2014 UEX km2.Anyang	uex_prepared.tsv	PANGAEA	doi:10.1594/PANGAEA.884141	https://doi.org/10.1594/PANGAEA.884141
High BUA - 1990 UEX km2.Anyang	Step 4	High BUA - 1990 UEX km2.Anyang	uex_prepared.tsv	PANGAEA	doi:10.1594/PANGAEA.884141	https://doi.org/10.1594/PANGAEA.884141
High BUA - 2000 UEX km2.Anyang	Step 4	High BUA - 2000 UEX km2.Anyang	uex_prepared.tsv	PANGAEA	doi:10.1594/PANGAEA.884141	https://doi.org/10.1594/PANGAEA.884141
nGDP/capita others USD/capita.Anyang	Step 4	nGDP/capita others USD/capita.Anyang	GDP_all available_24-11-2017_processed.tsv	PANGAEA	doi:10.1594/PANGAEA.884141	https://doi.org/10.1594/PANGAEA.884141
High BUA - 2014 UEX km2.Anyang	Step 4	High BUA - 2014 UEX km2.Anyang	uex_prepared.tsv	PANGAEA	doi:10.1594/PANGAEA.884141	https://doi.org/10.1594/PANGAEA.884141
Low BUA percent - 2014 UEX percent.Anyang	Step 4	Low BUA percent - 2014 UEX percent.Anyang	uex_prepared.tsv	PANGAEA	doi:10.1594/PANGAEA.884141	https://doi.org/10.1594/PANGAEA.884141
High BUA percent - 1990 UEX percent.Anyang	Step 4	High BUA percent - 1990 UEX percent.Anyang	uex_prepared.tsv	PANGAEA	doi:10.1594/PANGAEA.884141	https://doi.org/10.1594/PANGAEA.884141
High BUA percent - 2000 UEX percent.Anyang	Step 4	High BUA percent - 2000 UEX percent.Anyang	uex_prepared.tsv	PANGAEA	doi:10.1594/PANGAEA.884141	https://doi.org/10.1594/PANGAEA.884141
High BUA percent - 2014 UEX percent.Anyang	Step 4	High BUA percent - 2014 UEX percent.Anyang	uex_prepared.tsv	PANGAEA	doi:10.1594/PANGAEA.884141	https://doi.org/10.1594/PANGAEA.884141
Low BUA population density - 1990 UEX people/km2.Anyang	Step 4	Low BUA population density - 1990 UEX people/km2.Anyang	uex_prepared.tsv	PANGAEA	doi:10.1594/PANGAEA.884141	https://doi.org/10.1594/PANGAEA.884141
High BUA population density - 1990 UEX people/km2.Anyang	Step 4	High BUA population density - 1990 UEX people/km2.Anyang	uex_prepared.tsv	PANGAEA	doi:10.1594/PANGAEA.884141	https://doi.org/10.1594/PANGAEA.884141
Low BUA population density - 2000 UEX people/km2.Anyang	Step 4	Low BUA population density - 2000 UEX people/km2.Anyang	uex_prepared.tsv	PANGAEA	doi:10.1594/PANGAEA.884141	https://doi.org/10.1594/PANGAEA.884141
High BUA population density - 2014 UEX people/km2.Anyang	Step 4	High BUA population density - 2014 UEX people/km2.Anyang	uex_prepared.tsv	PANGAEA	doi:10.1594/PANGAEA.884141	https://doi.org/10.1594/PANGAEA.884141
Low BUA population density - 2014 UEX people/km2.Anyang	Step 4	Low BUA population density - 2014 UEX people/km2.Anyang	uex_prepared.tsv	PANGAEA	doi:10.1594/PANGAEA.884141	https://doi.org/10.1594/PANGAEA.884141
Low BUA percent - 2000 UEX percent.Anyang	Step 4	Low BUA percent - 2000 UEX percent.Anyang	uex_prepared.tsv	PANGAEA	doi:10.1594/PANGAEA.884141	https://doi.org/10.1594/PANGAEA.884141
GDP-PPP year others.Anyang	Step 4	GDP-PPP year others.Anyang	GDP_all available_24-11-2017_processed.tsv	PANGAEA	doi:10.1594/PANGAEA.884141	https://doi.org/10.1594/PANGAEA.884141
nGDP others $BN.Anyang	Step 4	nGDP others $BN.Anyang	GDP_all available_24-11-2017_processed.tsv	PANGAEA	doi:10.1594/PANGAEA.884141	https://doi.org/10.1594/PANGAEA.884141
Coordinate source others.Anyang	Step 4	Coordinate source others.Anyang	merge_gea_uitp_wb_cdp2016_cdp_only_toFill.xlsx	PANGAEA	doi:10.1594/PANGAEA.884141	https://doi.org/10.1594/PANGAEA.884141
Scope-1 GHG emissions tCO2 or tCO2-eq.Anyang	Step 3	Scope-1 GHG emissions tCO2 or tCO2-eq.Anyang	china_prepared.tsv	PANGAEA	doi:10.1594/PANGAEA.884141	https://doi.org/10.1594/PANGAEA.884141
Scope-1 source dataset.Anyang	All steps	Scope-1 source dataset.Anyang	assigned value	PANGAEA	doi:10.1594/PANGAEA.884141	https://doi.org/10.1594/PANGAEA.884141
Scope-1 GHG emissions units.Anyang	Step 3	Scope-1 GHG emissions units.Anyang	china_prepared.tsv	PANGAEA	doi:10.1594/PANGAEA.884141	https://doi.org/10.1594/PANGAEA.884141
Year of emission.Anyang	Step 3	Year of emission.Anyang	china_prepared.tsv	PANGAEA	doi:10.1594/PANGAEA.884141	https://doi.org/10.1594/PANGAEA.884141
Emissions protocol.Anyang	Step 3	Emissions protocol.Anyang	china_prepared.tsv	PANGAEA	doi:10.1594/PANGAEA.884141	https://doi.org/10.1594/PANGAEA.884141
CO2 emissions per capita PKU tCO2/capita.Anyang	Step 3	CO2 emissions per capita PKU tCO2/capita.Anyang	china_prepared.tsv	PANGAEA	doi:10.1594/PANGAEA.884141	https://doi.org/10.1594/PANGAEA.884141
Latitude others degrees.Anyang	Step 4	Latitude others degrees.Anyang	merge_gea_uitp_wb_cdp2016_cdp_only_toFill.xlsx	PANGAEA	doi:10.1594/PANGAEA.884141	https://doi.org/10.1594/PANGAEA.884141
Longitude others degrees.Anyang	Step 4	Longitude others degrees.Anyang	merge_gea_uitp_wb_cdp2016_cdp_only_toFill.xlsx	PANGAEA	doi:10.1594/PANGAEA.884141	https://doi.org/10.1594/PANGAEA.884141
Income per capita PKU RMB/capita.Anyang	Step 3	Income per capita PKU RMB/capita.Anyang	china_prepared.tsv	PANGAEA	doi:10.1594/PANGAEA.884141	https://doi.org/10.1594/PANGAEA.884141
City name PKU.Anyang	Step 3	City name PKU.Anyang	china_prepared.tsv	PANGAEA	doi:10.1594/PANGAEA.884141	https://doi.org/10.1594/PANGAEA.884141
Country.Anyang	All steps	Country.Anyang	assigned value	PANGAEA	doi:10.1594/PANGAEA.884141	https://doi.org/10.1594/PANGAEA.884141
Urban population PKU.Anyang	Step 3	Urban population PKU.Anyang	china_prepared.tsv	PANGAEA	doi:10.1594/PANGAEA.884141	https://doi.org/10.1594/PANGAEA.884141
Population others.Anyang	Step 4	Population others.Anyang	merge_gea_uitp_wb_cdp2016_cdp_only_toFill.xlsx	PANGAEA	doi:10.1594/PANGAEA.884141	https://doi.org/10.1594/PANGAEA.884141
Population source others.Anyang	Step 4	Population source others.Anyang	merge_gea_uitp_wb_cdp2016_cdp_only_toFill.xlsx	PANGAEA	doi:10.1594/PANGAEA.884141	https://doi.org/10.1594/PANGAEA.884141
Built-up area PKU km2.Anyang	Technical Validation	contributes to AQF PKU/GEA and AQF PKU/WB and AQF PKU/OTHERS.Anyang	merged_emissions_and_ancillary_datasets.tsv	PANGAEA	doi:10.1594/PANGAEA.884141	https://doi.org/10.1594/PANGAEA.884141
City area others km2.Anyang	Technical Validation	contributes to AQF CDP/OTHERS and AQF PKU/OTHERS.Anyang	merged_emissions_and_ancillary_datasets.tsv	PANGAEA	doi:10.1594/PANGAEA.884141	https://doi.org/10.1594/PANGAEA.884141
City area source others.Anyang	Step 4	City area source others.Anyang	merge_gea_uitp_wb_cdp2016_cdp_only_toFill.xlsx	PANGAEA	doi:10.1594/PANGAEA.884141	https://doi.org/10.1594/PANGAEA.884141
HDD 15.5C clim degrees C × days.Anyang	Step 4	HDD 15.5C clim degrees C × days.Anyang	climAll_prepared.tsv	PANGAEA	doi:10.1594/PANGAEA.884141	https://doi.org/10.1594/PANGAEA.884141
CDD 23C clim degrees C × days.Anyang	Step 4	CDD 23C clim degrees C × days.Anyang	climAll_prepared.tsv	PANGAEA	doi:10.1594/PANGAEA.884141	https://doi.org/10.1594/PANGAEA.884141
GDP PKU 10000 RMB.Anyang	Step 3	GDP PKU 10000 RMB.Anyang	china_prepared.tsv	PANGAEA	doi:10.1594/PANGAEA.884141	https://doi.org/10.1594/PANGAEA.884141
Region.Anyang	All steps	Region.Anyang	assigned value	PANGAEA	doi:10.1594/PANGAEA.884141	https://doi.org/10.1594/PANGAEA.884141
CH4_wastenatgas/capita others tCH4/capita.Arlington, VA	Step 4	CH4_wastenatgas/capita others tCH4/capita.Arlington, VA	merge_gea_uitp_wb_cdp2016_cdp_only_toFill.xlsx	PANGAEA	doi:10.1594/PANGAEA.884141	https://doi.org/10.1594/PANGAEA.884141
CH4_waste/capita others tCH4/capita.Arlington, VA	Step 4	CH4_waste/capita others tCH4/capita.Arlington, VA	merge_gea_uitp_wb_cdp2016_cdp_only_toFill.xlsx	PANGAEA	doi:10.1594/PANGAEA.884141	https://doi.org/10.1594/PANGAEA.884141
Corrected CH4_wastenatgas/capita others tCH4/capita.Arlington, VA	Step 4	Corrected CH4_wastenatgas/capita others tCH4/capita.Arlington, VA	merge_gea_uitp_wb_cdp2016_cdp_only_toFill.xlsx	PANGAEA	doi:10.1594/PANGAEA.884141	https://doi.org/10.1594/PANGAEA.884141
Natgas Export/Production ratio others.Arlington, VA	Step 4	Natgas Export/Production ratio others.Arlington, VA	merge_gea_uitp_wb_cdp2016_cdp_only_toFill.xlsx	PANGAEA	doi:10.1594/PANGAEA.884141	https://doi.org/10.1594/PANGAEA.884141
City name CDP.Arlington, VA	All steps	City name CDP.Arlington, VA	2016_-_Citywide_GHG_Emissions_updatedDec2017_formatted.csv	PANGAEA	doi:10.1594/PANGAEA.884141	https://doi.org/10.1594/PANGAEA.884141
Exports others m3.Arlington, VA	Step 4	Exports others m3.Arlington, VA	merge_gea_uitp_wb_cdp2016_cdp_only_toFill.xlsx	PANGAEA	doi:10.1594/PANGAEA.884141	https://doi.org/10.1594/PANGAEA.884141
Population year CDP.Arlington, VA	All steps	Population year CDP.Arlington, VA	2016_-_Citywide_GHG_Emissions_updatedDec2017_formatted.csv	PANGAEA	doi:10.1594/PANGAEA.884141	https://doi.org/10.1594/PANGAEA.884141
Population CDP.Arlington, VA	Technical Validation	PQF CDP.Arlington, VA	merged_emissions_and_ancillary_datasets.tsv	PANGAEA	doi:10.1594/PANGAEA.884141	https://doi.org/10.1594/PANGAEA.884141
Production others m3.Arlington, VA	Step 4	Production others m3.Arlington, VA	merge_gea_uitp_wb_cdp2016_cdp_only_toFill.xlsx	PANGAEA	doi:10.1594/PANGAEA.884141	https://doi.org/10.1594/PANGAEA.884141
Country.Arlington, VA	All steps	Country.Arlington, VA	assigned value	PANGAEA	doi:10.1594/PANGAEA.884141	https://doi.org/10.1594/PANGAEA.884141
Coordinate source others.Arlington, VA	Step 4	Coordinate source others.Arlington, VA	merge_gea_uitp_wb_cdp2016_cdp_only_toFill.xlsx	PANGAEA	doi:10.1594/PANGAEA.884141	https://doi.org/10.1594/PANGAEA.884141
Longitude others degrees.Arlington, VA	Step 4	Longitude others degrees.Arlington, VA	merge_gea_uitp_wb_cdp2016_cdp_only_toFill.xlsx	PANGAEA	doi:10.1594/PANGAEA.884141	https://doi.org/10.1594/PANGAEA.884141
Latitude others degrees.Arlington, VA	Step 4	Latitude others degrees.Arlington, VA	merge_gea_uitp_wb_cdp2016_cdp_only_toFill.xlsx	PANGAEA	doi:10.1594/PANGAEA.884141	https://doi.org/10.1594/PANGAEA.884141
City location CDP degrees.Arlington, VA	All steps	City location CDP degrees.Arlington, VA	2016_-_Citywide_GHG_Emissions_updatedDec2017_formatted.csv	PANGAEA	doi:10.1594/PANGAEA.884141	https://doi.org/10.1594/PANGAEA.884141
Total emissions CDP tCO2-eq.Arlington, VA	All steps	Total emissions CDP tCO2-eq.Arlington, VA	2016_-_Citywide_GHG_Emissions_updatedDec2017_formatted.csv	PANGAEA	doi:10.1594/PANGAEA.884141	https://doi.org/10.1594/PANGAEA.884141
Scope-2 CDP tCO2-eq.Arlington, VA	All steps	Scope-2 CDP tCO2-eq.Arlington, VA	2016_-_Citywide_GHG_Emissions_updatedDec2017_formatted.csv	PANGAEA	doi:10.1594/PANGAEA.884141	https://doi.org/10.1594/PANGAEA.884141
Population others.Arlington, VA	Step 4	Population others.Arlington, VA	merge_gea_uitp_wb_cdp2016_cdp_only_toFill.xlsx	PANGAEA	doi:10.1594/PANGAEA.884141	https://doi.org/10.1594/PANGAEA.884141
CDP2016 data edited CDP.Arlington, VA	All steps	CDP2016 data edited CDP.Arlington, VA	2016_-_Citywide_GHG_Emissions_updatedDec2017_formatted.csv	PANGAEA	doi:10.1594/PANGAEA.884141	https://doi.org/10.1594/PANGAEA.884141
Increase/Decrease from last year CDP.Arlington, VA	All steps	Increase/Decrease from last year CDP.Arlington, VA	2016_-_Citywide_GHG_Emissions_updatedDec2017_formatted.csv	PANGAEA	doi:10.1594/PANGAEA.884141	https://doi.org/10.1594/PANGAEA.884141
Methodology details CDP.Arlington, VA	All steps	Methodology details CDP.Arlington, VA	2016_-_Citywide_GHG_Emissions_updatedDec2017_formatted.csv	PANGAEA	doi:10.1594/PANGAEA.884141	https://doi.org/10.1594/PANGAEA.884141
Gases included CDP.Arlington, VA	All steps	Gases included CDP.Arlington, VA	2016_-_Citywide_GHG_Emissions_updatedDec2017_formatted.csv	PANGAEA	doi:10.1594/PANGAEA.884141	https://doi.org/10.1594/PANGAEA.884141
Emissions protocol.Arlington, VA	Step 3	Emissions protocol.Arlington, VA	2016_-_Citywide_GHG_Emissions_updatedDec2017_formatted.csv	PANGAEA	doi:10.1594/PANGAEA.884141	https://doi.org/10.1594/PANGAEA.884141
Year of emission.Arlington, VA	Step 3	Year of emission.Arlington, VA	2016_-_Citywide_GHG_Emissions_updatedDec2017_formatted.csv	PANGAEA	doi:10.1594/PANGAEA.884141	https://doi.org/10.1594/PANGAEA.884141
Scope-1 GHG emissions units.Arlington, VA	Step 3	Scope-1 GHG emissions units.Arlington, VA	2016_-_Citywide_GHG_Emissions_updatedDec2017_formatted.csv	PANGAEA	doi:10.1594/PANGAEA.884141	https://doi.org/10.1594/PANGAEA.884141
Scope-1 source dataset.Arlington, VA	All steps	Scope-1 source dataset.Arlington, VA	assigned value	PANGAEA	doi:10.1594/PANGAEA.884141	https://doi.org/10.1594/PANGAEA.884141
Scope-1 GHG emissions tCO2 or tCO2-eq.Arlington, VA	Step 3	Scope-1 GHG emissions tCO2 or tCO2-eq.Arlington, VA	2016_-_Citywide_GHG_Emissions_updatedDec2017_formatted.csv	PANGAEA	doi:10.1594/PANGAEA.884141	https://doi.org/10.1594/PANGAEA.884141
Reporting year CDP.Arlington, VA	All steps	Reporting year CDP.Arlington, VA	2016_-_Citywide_GHG_Emissions_updatedDec2017_formatted.csv	PANGAEA	doi:10.1594/PANGAEA.884141	https://doi.org/10.1594/PANGAEA.884141
Definition CDP.Arlington, VA	All steps	Definition CDP.Arlington, VA	2016_-_Citywide_GHG_Emissions_updatedDec2017_formatted.csv	PANGAEA	doi:10.1594/PANGAEA.884141	https://doi.org/10.1594/PANGAEA.884141
Reason for increase/decrease in emissions CDP.Arlington, VA	All steps	Reason for increase/decrease in emissions CDP.Arlington, VA	2016_-_Citywide_GHG_Emissions_updatedDec2017_formatted.csv	PANGAEA	doi:10.1594/PANGAEA.884141	https://doi.org/10.1594/PANGAEA.884141
Population year others.Arlington, VA	Step 4	Population year others.Arlington, VA	merge_gea_uitp_wb_cdp2016_cdp_only_toFill.xlsx	PANGAEA	doi:10.1594/PANGAEA.884141	https://doi.org/10.1594/PANGAEA.884141
Region.Arlington, VA	All steps	Region.Arlington, VA	assigned value	PANGAEA	doi:10.1594/PANGAEA.884141	https://doi.org/10.1594/PANGAEA.884141
City area CDP km2.Arlington, VA	Technical Validation	contributes to AQF CDP/GEA and AQF CDP/WB and AQF CDP/OTHERS.Arlington, VA	merged_emissions_and_ancillary_datasets.tsv	PANGAEA	doi:10.1594/PANGAEA.884141	https://doi.org/10.1594/PANGAEA.884141
Urban area name UEX.Arlington, VA	Step 4	Urban area name UEX.Arlington, VA	uex_prepared.tsv	PANGAEA	doi:10.1594/PANGAEA.884141	https://doi.org/10.1594/PANGAEA.884141
Household size source others.Arlington, VA	Step 4	Household size source others.Arlington, VA	merge_gea_uitp_wb_cdp2016_cdp_only_toFill.xlsx	PANGAEA	doi:10.1594/PANGAEA.884141	https://doi.org/10.1594/PANGAEA.884141
Household size year others.Arlington, VA	Step 4	Household size year others.Arlington, VA	merge_gea_uitp_wb_cdp2016_cdp_only_toFill.xlsx	PANGAEA	doi:10.1594/PANGAEA.884141	https://doi.org/10.1594/PANGAEA.884141
Household size others people/household.Arlington, VA	Technical Validation	HQF OTHERS.Arlington, VA	merged_emissions_and_ancillary_datasets.tsv	PANGAEA	doi:10.1594/PANGAEA.884141	https://doi.org/10.1594/PANGAEA.884141
Gasoline price 2014 others USD/liter.Arlington, VA	Step 4	Gasoline price 2014 others USD/liter.Arlington, VA	merge_gea_uitp_wb_cdp2016_cdp_only_toFill.xlsx	PANGAEA	doi:10.1594/PANGAEA.884141	https://doi.org/10.1594/PANGAEA.884141
Diesel price 2014 others USD/liter.Arlington, VA	Step 4	Diesel price 2014 others USD/liter.Arlington, VA	merge_gea_uitp_wb_cdp2016_cdp_only_toFill.xlsx	PANGAEA	doi:10.1594/PANGAEA.884141	https://doi.org/10.1594/PANGAEA.884141
Population source others.Arlington, VA	Step 4	Population source others.Arlington, VA	merge_gea_uitp_wb_cdp2016_cdp_only_toFill.xlsx	PANGAEA	doi:10.1594/PANGAEA.884141	https://doi.org/10.1594/PANGAEA.884141
Mean one-way travel time others minutes.Arlington, VA	Step 4	Mean one-way travel time others minutes.Arlington, VA	merge_gea_uitp_wb_cdp2016_cdp_only_toFill.xlsx	PANGAEA	doi:10.1594/PANGAEA.884141	https://doi.org/10.1594/PANGAEA.884141
nGDP source others.Arlington, VA	Step 4	nGDP source others.Arlington, VA	GDP_all available_24-11-2017_processed.tsv	PANGAEA	doi:10.1594/PANGAEA.884141	https://doi.org/10.1594/PANGAEA.884141
nGDP others $BN.Arlington, VA	Step 4	nGDP others $BN.Arlington, VA	GDP_all available_24-11-2017_processed.tsv	PANGAEA	doi:10.1594/PANGAEA.884141	https://doi.org/10.1594/PANGAEA.884141
GDP-PPP year others.Arlington, VA	Step 4	GDP-PPP year others.Arlington, VA	GDP_all available_24-11-2017_processed.tsv	PANGAEA	doi:10.1594/PANGAEA.884141	https://doi.org/10.1594/PANGAEA.884141
Mean one-way travel time year others.Arlington, VA	Step 4	Mean one-way travel time year others.Arlington, VA	merge_gea_uitp_wb_cdp2016_cdp_only_toFill.xlsx	PANGAEA	doi:10.1594/PANGAEA.884141	https://doi.org/10.1594/PANGAEA.884141
GDP year CDP.Arlington, VA	All steps	GDP year CDP.Arlington, VA	2016_-_Citywide_GHG_Emissions_updatedDec2017_formatted.csv	PANGAEA	doi:10.1594/PANGAEA.884141	https://doi.org/10.1594/PANGAEA.884141
GDP unit CDP.Arlington, VA	All steps	GDP unit CDP.Arlington, VA	2016_-_Citywide_GHG_Emissions_updatedDec2017_formatted.csv	PANGAEA	doi:10.1594/PANGAEA.884141	https://doi.org/10.1594/PANGAEA.884141
GDP CDP multiple units.Arlington, VA	All steps	GDP CDP multiple units.Arlington, VA	2016_-_Citywide_GHG_Emissions_updatedDec2017_formatted.csv	PANGAEA	doi:10.1594/PANGAEA.884141	https://doi.org/10.1594/PANGAEA.884141
CDD 23C clim degrees C × days.Arlington, VA	Step 4	CDD 23C clim degrees C × days.Arlington, VA	climAll_prepared.tsv	PANGAEA	doi:10.1594/PANGAEA.884141	https://doi.org/10.1594/PANGAEA.884141
HDD 15.5C clim degrees C × days.Arlington, VA	Step 4	HDD 15.5C clim degrees C × days.Arlington, VA	climAll_prepared.tsv	PANGAEA	doi:10.1594/PANGAEA.884141	https://doi.org/10.1594/PANGAEA.884141
Average annual temperature CDP degrees Celsius.Arlington, VA	All steps	Average annual temperature CDP degrees Celsius.Arlington, VA	2016_-_Citywide_GHG_Emissions_updatedDec2017_formatted.csv	PANGAEA	doi:10.1594/PANGAEA.884141	https://doi.org/10.1594/PANGAEA.884141
Average altitude m.Arlington, VA	All steps	Average altitude m.Arlington, VA	2016_-_Citywide_GHG_Emissions_updatedDec2017_formatted.csv	PANGAEA	doi:10.1594/PANGAEA.884141	https://doi.org/10.1594/PANGAEA.884141
City area source others.Arlington, VA	Step 4	City area source others.Arlington, VA	merge_gea_uitp_wb_cdp2016_cdp_only_toFill.xlsx	PANGAEA	doi:10.1594/PANGAEA.884141	https://doi.org/10.1594/PANGAEA.884141
City area source year others.Arlington, VA	Step 4	City area source year others.Arlington, VA	merge_gea_uitp_wb_cdp2016_cdp_only_toFill.xlsx	PANGAEA	doi:10.1594/PANGAEA.884141	https://doi.org/10.1594/PANGAEA.884141
City area others km2.Arlington, VA	Technical Validation	contributes to AQF CDP/OTHERS and AQF PKU/OTHERS.Arlington, VA	merged_emissions_and_ancillary_datasets.tsv	PANGAEA	doi:10.1594/PANGAEA.884141	https://doi.org/10.1594/PANGAEA.884141
GDP source CDP.Arlington, VA	All steps	GDP source CDP.Arlington, VA	2016_-_Citywide_GHG_Emissions_updatedDec2017_formatted.csv	PANGAEA	doi:10.1594/PANGAEA.884141	https://doi.org/10.1594/PANGAEA.884141
Low BUA population density - 2000 UEX people/km2.Aspen and Pitkin County	Step 4	Low BUA population density - 2000 UEX people/km2.Aspen and Pitkin County	uex_prepared.tsv	PANGAEA	doi:10.1594/PANGAEA.884141	https://doi.org/10.1594/PANGAEA.884141
High BUA population density - 2000 UEX people/km2.Aspen and Pitkin County	Step 4	High BUA population density - 2000 UEX people/km2.Aspen and Pitkin County	uex_prepared.tsv	PANGAEA	doi:10.1594/PANGAEA.884141	https://doi.org/10.1594/PANGAEA.884141
Low BUA population density - 2014 UEX people/km2.Aspen and Pitkin County	Step 4	Low BUA population density - 2014 UEX people/km2.Aspen and Pitkin County	uex_prepared.tsv	PANGAEA	doi:10.1594/PANGAEA.884141	https://doi.org/10.1594/PANGAEA.884141
High BUA population density - 2014 UEX people/km2.Aspen and Pitkin County	Step 4	High BUA population density - 2014 UEX people/km2.Aspen and Pitkin County	uex_prepared.tsv	PANGAEA	doi:10.1594/PANGAEA.884141	https://doi.org/10.1594/PANGAEA.884141
Exports others m3.Aspen and Pitkin County	Step 4	Exports others m3.Aspen and Pitkin County	merge_gea_uitp_wb_cdp2016_cdp_only_toFill.xlsx	PANGAEA	doi:10.1594/PANGAEA.884141	https://doi.org/10.1594/PANGAEA.884141
Corrected CH4_wastenatgas/capita others tCH4/capita.Aspen and Pitkin County	Step 4	Corrected CH4_wastenatgas/capita others tCH4/capita.Aspen and Pitkin County	merge_gea_uitp_wb_cdp2016_cdp_only_toFill.xlsx	PANGAEA	doi:10.1594/PANGAEA.884141	https://doi.org/10.1594/PANGAEA.884141
Natgas Export/Production ratio others.Aspen and Pitkin County	Step 4	Natgas Export/Production ratio others.Aspen and Pitkin County	merge_gea_uitp_wb_cdp2016_cdp_only_toFill.xlsx	PANGAEA	doi:10.1594/PANGAEA.884141	https://doi.org/10.1594/PANGAEA.884141
CH4_waste/capita others tCH4/capita.Aspen and Pitkin County	Step 4	CH4_waste/capita others tCH4/capita.Aspen and Pitkin County	merge_gea_uitp_wb_cdp2016_cdp_only_toFill.xlsx	PANGAEA	doi:10.1594/PANGAEA.884141	https://doi.org/10.1594/PANGAEA.884141
CH4_wastenatgas/capita others tCH4/capita.Aspen and Pitkin County	Step 4	CH4_wastenatgas/capita others tCH4/capita.Aspen and Pitkin County	merge_gea_uitp_wb_cdp2016_cdp_only_toFill.xlsx	PANGAEA	doi:10.1594/PANGAEA.884141	https://doi.org/10.1594/PANGAEA.884141
High BUA population density - 1990 UEX people/km2.Aspen and Pitkin County	Step 4	High BUA population density - 1990 UEX people/km2.Aspen and Pitkin County	uex_prepared.tsv	PANGAEA	doi:10.1594/PANGAEA.884141	https://doi.org/10.1594/PANGAEA.884141
Production others m3.Aspen and Pitkin County	Step 4	Production others m3.Aspen and Pitkin County	merge_gea_uitp_wb_cdp2016_cdp_only_toFill.xlsx	PANGAEA	doi:10.1594/PANGAEA.884141	https://doi.org/10.1594/PANGAEA.884141
Low BUA population density - 1990 UEX people/km2.Aspen and Pitkin County	Step 4	Low BUA population density - 1990 UEX people/km2.Aspen and Pitkin County	uex_prepared.tsv	PANGAEA	doi:10.1594/PANGAEA.884141	https://doi.org/10.1594/PANGAEA.884141
GDP-PPP year others.Aspen and Pitkin County	Step 4	GDP-PPP year others.Aspen and Pitkin County	GDP_all available_24-11-2017_processed.tsv	PANGAEA	doi:10.1594/PANGAEA.884141	https://doi.org/10.1594/PANGAEA.884141
High BUA percent - 2000 UEX percent.Aspen and Pitkin County	Step 4	High BUA percent - 2000 UEX percent.Aspen and Pitkin County	uex_prepared.tsv	PANGAEA	doi:10.1594/PANGAEA.884141	https://doi.org/10.1594/PANGAEA.884141
Population others.Aspen and Pitkin County	Step 4	Population others.Aspen and Pitkin County	merge_gea_uitp_wb_cdp2016_cdp_only_toFill.xlsx	PANGAEA	doi:10.1594/PANGAEA.884141	https://doi.org/10.1594/PANGAEA.884141
Population year others.Aspen and Pitkin County	Step 4	Population year others.Aspen and Pitkin County	merge_gea_uitp_wb_cdp2016_cdp_only_toFill.xlsx	PANGAEA	doi:10.1594/PANGAEA.884141	https://doi.org/10.1594/PANGAEA.884141
Population source others.Aspen and Pitkin County	Step 4	Population source others.Aspen and Pitkin County	merge_gea_uitp_wb_cdp2016_cdp_only_toFill.xlsx	PANGAEA	doi:10.1594/PANGAEA.884141	https://doi.org/10.1594/PANGAEA.884141
City area CDP km2.Aspen and Pitkin County	Technical Validation	contributes to AQF CDP/GEA and AQF CDP/WB and AQF CDP/OTHERS.Aspen and Pitkin County	merged_emissions_and_ancillary_datasets.tsv	PANGAEA	doi:10.1594/PANGAEA.884141	https://doi.org/10.1594/PANGAEA.884141
City area others km2.Aspen and Pitkin County	Technical Validation	contributes to AQF CDP/OTHERS and AQF PKU/OTHERS.Aspen and Pitkin County	merged_emissions_and_ancillary_datasets.tsv	PANGAEA	doi:10.1594/PANGAEA.884141	https://doi.org/10.1594/PANGAEA.884141
City area source year others.Aspen and Pitkin County	Step 4	City area source year others.Aspen and Pitkin County	merge_gea_uitp_wb_cdp2016_cdp_only_toFill.xlsx	PANGAEA	doi:10.1594/PANGAEA.884141	https://doi.org/10.1594/PANGAEA.884141
City area source others.Aspen and Pitkin County	Step 4	City area source others.Aspen and Pitkin County	merge_gea_uitp_wb_cdp2016_cdp_only_toFill.xlsx	PANGAEA	doi:10.1594/PANGAEA.884141	https://doi.org/10.1594/PANGAEA.884141
Average altitude m.Aspen and Pitkin County	All steps	Average altitude m.Aspen and Pitkin County	2016_-_Citywide_GHG_Emissions_updatedDec2017_formatted.csv	PANGAEA	doi:10.1594/PANGAEA.884141	https://doi.org/10.1594/PANGAEA.884141
Average annual temperature CDP degrees Celsius.Aspen and Pitkin County	All steps	Average annual temperature CDP degrees Celsius.Aspen and Pitkin County	2016_-_Citywide_GHG_Emissions_updatedDec2017_formatted.csv	PANGAEA	doi:10.1594/PANGAEA.884141	https://doi.org/10.1594/PANGAEA.884141
HDD 15.5C clim degrees C × days.Aspen and Pitkin County	Step 4	HDD 15.5C clim degrees C × days.Aspen and Pitkin County	climAll_prepared.tsv	PANGAEA	doi:10.1594/PANGAEA.884141	https://doi.org/10.1594/PANGAEA.884141
CDD 23C clim degrees C × days.Aspen and Pitkin County	Step 4	CDD 23C clim degrees C × days.Aspen and Pitkin County	climAll_prepared.tsv	PANGAEA	doi:10.1594/PANGAEA.884141	https://doi.org/10.1594/PANGAEA.884141
GDP CDP multiple units.Aspen and Pitkin County	All steps	GDP CDP multiple units.Aspen and Pitkin County	2016_-_Citywide_GHG_Emissions_updatedDec2017_formatted.csv	PANGAEA	doi:10.1594/PANGAEA.884141	https://doi.org/10.1594/PANGAEA.884141
GDP unit CDP.Aspen and Pitkin County	All steps	GDP unit CDP.Aspen and Pitkin County	2016_-_Citywide_GHG_Emissions_updatedDec2017_formatted.csv	PANGAEA	doi:10.1594/PANGAEA.884141	https://doi.org/10.1594/PANGAEA.884141
GDP year CDP.Aspen and Pitkin County	All steps	GDP year CDP.Aspen and Pitkin County	2016_-_Citywide_GHG_Emissions_updatedDec2017_formatted.csv	PANGAEA	doi:10.1594/PANGAEA.884141	https://doi.org/10.1594/PANGAEA.884141
GDP source CDP.Aspen and Pitkin County	All steps	GDP source CDP.Aspen and Pitkin County	2016_-_Citywide_GHG_Emissions_updatedDec2017_formatted.csv	PANGAEA	doi:10.1594/PANGAEA.884141	https://doi.org/10.1594/PANGAEA.884141
Mean one-way travel time others minutes.Aspen and Pitkin County	Step 4	Mean one-way travel time others minutes.Aspen and Pitkin County	merge_gea_uitp_wb_cdp2016_cdp_only_toFill.xlsx	PANGAEA	doi:10.1594/PANGAEA.884141	https://doi.org/10.1594/PANGAEA.884141
Mean one-way travel time year others.Aspen and Pitkin County	Step 4	Mean one-way travel time year others.Aspen and Pitkin County	merge_gea_uitp_wb_cdp2016_cdp_only_toFill.xlsx	PANGAEA	doi:10.1594/PANGAEA.884141	https://doi.org/10.1594/PANGAEA.884141
Mean one-way travel time source others.Aspen and Pitkin County	Step 4	Mean one-way travel time source others.Aspen and Pitkin County	merge_gea_uitp_wb_cdp2016_cdp_only_toFill.xlsx	PANGAEA	doi:10.1594/PANGAEA.884141	https://doi.org/10.1594/PANGAEA.884141
Diesel price 2014 others USD/liter.Aspen and Pitkin County	Step 4	Diesel price 2014 others USD/liter.Aspen and Pitkin County	merge_gea_uitp_wb_cdp2016_cdp_only_toFill.xlsx	PANGAEA	doi:10.1594/PANGAEA.884141	https://doi.org/10.1594/PANGAEA.884141
Gasoline price 2014 others USD/liter.Aspen and Pitkin County	Step 4	Gasoline price 2014 others USD/liter.Aspen and Pitkin County	merge_gea_uitp_wb_cdp2016_cdp_only_toFill.xlsx	PANGAEA	doi:10.1594/PANGAEA.884141	https://doi.org/10.1594/PANGAEA.884141
Household size others people/household.Aspen and Pitkin County	Technical Validation	HQF OTHERS.Aspen and Pitkin County	merged_emissions_and_ancillary_datasets.tsv	PANGAEA	doi:10.1594/PANGAEA.884141	https://doi.org/10.1594/PANGAEA.884141
Household size year others.Aspen and Pitkin County	Step 4	Household size year others.Aspen and Pitkin County	merge_gea_uitp_wb_cdp2016_cdp_only_toFill.xlsx	PANGAEA	doi:10.1594/PANGAEA.884141	https://doi.org/10.1594/PANGAEA.884141
Household size source others.Aspen and Pitkin County	Step 4	Household size source others.Aspen and Pitkin County	merge_gea_uitp_wb_cdp2016_cdp_only_toFill.xlsx	PANGAEA	doi:10.1594/PANGAEA.884141	https://doi.org/10.1594/PANGAEA.884141
Urban area name UEX.Aspen and Pitkin County	Step 4	Urban area name UEX.Aspen and Pitkin County	uex_prepared.tsv	PANGAEA	doi:10.1594/PANGAEA.884141	https://doi.org/10.1594/PANGAEA.884141
High BUA percent - 2014 UEX percent.Aspen and Pitkin County	Step 4	High BUA percent - 2014 UEX percent.Aspen and Pitkin County	uex_prepared.tsv	PANGAEA	doi:10.1594/PANGAEA.884141	https://doi.org/10.1594/PANGAEA.884141
Population year CDP.Aspen and Pitkin County	All steps	Population year CDP.Aspen and Pitkin County	2016_-_Citywide_GHG_Emissions_updatedDec2017_formatted.csv	PANGAEA	doi:10.1594/PANGAEA.884141	https://doi.org/10.1594/PANGAEA.884141
Population CDP.Aspen and Pitkin County	Technical Validation	PQF CDP.Aspen and Pitkin County	merged_emissions_and_ancillary_datasets.tsv	PANGAEA	doi:10.1594/PANGAEA.884141	https://doi.org/10.1594/PANGAEA.884141
nGDP source others.Aspen and Pitkin County	Step 4	nGDP source others.Aspen and Pitkin County	GDP_all available_24-11-2017_processed.tsv	PANGAEA	doi:10.1594/PANGAEA.884141	https://doi.org/10.1594/PANGAEA.884141
Country.Aspen and Pitkin County	All steps	Country.Aspen and Pitkin County	assigned value	PANGAEA	doi:10.1594/PANGAEA.884141	https://doi.org/10.1594/PANGAEA.884141
High BUA percent - 1990 UEX percent.Aspen and Pitkin County	Step 4	High BUA percent - 1990 UEX percent.Aspen and Pitkin County	uex_prepared.tsv	PANGAEA	doi:10.1594/PANGAEA.884141	https://doi.org/10.1594/PANGAEA.884141
Region.Aspen and Pitkin County	All steps	Region.Aspen and Pitkin County	assigned value	PANGAEA	doi:10.1594/PANGAEA.884141	https://doi.org/10.1594/PANGAEA.884141
Low BUA percent - 2014 UEX percent.Aspen and Pitkin County	Step 4	Low BUA percent - 2014 UEX percent.Aspen and Pitkin County	uex_prepared.tsv	PANGAEA	doi:10.1594/PANGAEA.884141	https://doi.org/10.1594/PANGAEA.884141
Low BUA percent - 2000 UEX percent.Aspen and Pitkin County	Step 4	Low BUA percent - 2000 UEX percent.Aspen and Pitkin County	uex_prepared.tsv	PANGAEA	doi:10.1594/PANGAEA.884141	https://doi.org/10.1594/PANGAEA.884141
Low BUA percent - 1990 UEX percent.Aspen and Pitkin County	Step 4	Low BUA percent - 1990 UEX percent.Aspen and Pitkin County	uex_prepared.tsv	PANGAEA	doi:10.1594/PANGAEA.884141	https://doi.org/10.1594/PANGAEA.884141
High BUA - 2014 UEX km2.Aspen and Pitkin County	Step 4	High BUA - 2014 UEX km2.Aspen and Pitkin County	uex_prepared.tsv	PANGAEA	doi:10.1594/PANGAEA.884141	https://doi.org/10.1594/PANGAEA.884141
High BUA - 2000 UEX km2.Aspen and Pitkin County	Step 4	High BUA - 2000 UEX km2.Aspen and Pitkin County	uex_prepared.tsv	PANGAEA	doi:10.1594/PANGAEA.884141	https://doi.org/10.1594/PANGAEA.884141
Low BUA - 2014 UEX km2.Aspen and Pitkin County	Step 4	Low BUA - 2014 UEX km2.Aspen and Pitkin County	uex_prepared.tsv	PANGAEA	doi:10.1594/PANGAEA.884141	https://doi.org/10.1594/PANGAEA.884141
Low BUA - 2000 UEX km2.Aspen and Pitkin County	Step 4	Low BUA - 2000 UEX km2.Aspen and Pitkin County	uex_prepared.tsv	PANGAEA	doi:10.1594/PANGAEA.884141	https://doi.org/10.1594/PANGAEA.884141
Low BUA - 1990 UEX km2.Aspen and Pitkin County	Step 4	Low BUA - 1990 UEX km2.Aspen and Pitkin County	uex_prepared.tsv	PANGAEA	doi:10.1594/PANGAEA.884141	https://doi.org/10.1594/PANGAEA.884141
City name CDP.Aspen and Pitkin County	All steps	City name CDP.Aspen and Pitkin County	2016_-_Citywide_GHG_Emissions_updatedDec2017_formatted.csv	PANGAEA	doi:10.1594/PANGAEA.884141	https://doi.org/10.1594/PANGAEA.884141
Definition CDP.Aspen and Pitkin County	All steps	Definition CDP.Aspen and Pitkin County	2016_-_Citywide_GHG_Emissions_updatedDec2017_formatted.csv	PANGAEA	doi:10.1594/PANGAEA.884141	https://doi.org/10.1594/PANGAEA.884141
Reporting year CDP.Aspen and Pitkin County	All steps	Reporting year CDP.Aspen and Pitkin County	2016_-_Citywide_GHG_Emissions_updatedDec2017_formatted.csv	PANGAEA	doi:10.1594/PANGAEA.884141	https://doi.org/10.1594/PANGAEA.884141
High BUA - 1990 UEX km2.Aspen and Pitkin County	Step 4	High BUA - 1990 UEX km2.Aspen and Pitkin County	uex_prepared.tsv	PANGAEA	doi:10.1594/PANGAEA.884141	https://doi.org/10.1594/PANGAEA.884141
Scope-1 GHG emissions units.Aspen and Pitkin County	Step 3	Scope-1 GHG emissions units.Aspen and Pitkin County	2016_-_Citywide_GHG_Emissions_updatedDec2017_formatted.csv	PANGAEA	doi:10.1594/PANGAEA.884141	https://doi.org/10.1594/PANGAEA.884141
Longitude others degrees.Aspen and Pitkin County	Step 4	Longitude others degrees.Aspen and Pitkin County	merge_gea_uitp_wb_cdp2016_cdp_only_toFill.xlsx	PANGAEA	doi:10.1594/PANGAEA.884141	https://doi.org/10.1594/PANGAEA.884141
Scope-1 source dataset.Aspen and Pitkin County	All steps	Scope-1 source dataset.Aspen and Pitkin County	assigned value	PANGAEA	doi:10.1594/PANGAEA.884141	https://doi.org/10.1594/PANGAEA.884141
Latitude others degrees.Aspen and Pitkin County	Step 4	Latitude others degrees.Aspen and Pitkin County	merge_gea_uitp_wb_cdp2016_cdp_only_toFill.xlsx	PANGAEA	doi:10.1594/PANGAEA.884141	https://doi.org/10.1594/PANGAEA.884141
City location CDP degrees.Aspen and Pitkin County	All steps	City location CDP degrees.Aspen and Pitkin County	2016_-_Citywide_GHG_Emissions_updatedDec2017_formatted.csv	PANGAEA	doi:10.1594/PANGAEA.884141	https://doi.org/10.1594/PANGAEA.884141
Coordinate source others.Aspen and Pitkin County	Step 4	Coordinate source others.Aspen and Pitkin County	merge_gea_uitp_wb_cdp2016_cdp_only_toFill.xlsx	PANGAEA	doi:10.1594/PANGAEA.884141	https://doi.org/10.1594/PANGAEA.884141
CDP2016 data edited CDP.Aspen and Pitkin County	All steps	CDP2016 data edited CDP.Aspen and Pitkin County	2016_-_Citywide_GHG_Emissions_updatedDec2017_formatted.csv	PANGAEA	doi:10.1594/PANGAEA.884141	https://doi.org/10.1594/PANGAEA.884141
Total emissions CDP tCO2-eq.Aspen and Pitkin County	All steps	Total emissions CDP tCO2-eq.Aspen and Pitkin County	2016_-_Citywide_GHG_Emissions_updatedDec2017_formatted.csv	PANGAEA	doi:10.1594/PANGAEA.884141	https://doi.org/10.1594/PANGAEA.884141
Increase/Decrease from last year CDP.Aspen and Pitkin County	All steps	Increase/Decrease from last year CDP.Aspen and Pitkin County	2016_-_Citywide_GHG_Emissions_updatedDec2017_formatted.csv	PANGAEA	doi:10.1594/PANGAEA.884141	https://doi.org/10.1594/PANGAEA.884141
Gases included CDP.Aspen and Pitkin County	All steps	Gases included CDP.Aspen and Pitkin County	2016_-_Citywide_GHG_Emissions_updatedDec2017_formatted.csv	PANGAEA	doi:10.1594/PANGAEA.884141	https://doi.org/10.1594/PANGAEA.884141
Emissions protocol.Aspen and Pitkin County	Step 3	Emissions protocol.Aspen and Pitkin County	2016_-_Citywide_GHG_Emissions_updatedDec2017_formatted.csv	PANGAEA	doi:10.1594/PANGAEA.884141	https://doi.org/10.1594/PANGAEA.884141
Year of emission.Aspen and Pitkin County	Step 3	Year of emission.Aspen and Pitkin County	2016_-_Citywide_GHG_Emissions_updatedDec2017_formatted.csv	PANGAEA	doi:10.1594/PANGAEA.884141	https://doi.org/10.1594/PANGAEA.884141
Reason for increase/decrease in emissions CDP.Aspen and Pitkin County	All steps	Reason for increase/decrease in emissions CDP.Aspen and Pitkin County	2016_-_Citywide_GHG_Emissions_updatedDec2017_formatted.csv	PANGAEA	doi:10.1594/PANGAEA.884141	https://doi.org/10.1594/PANGAEA.884141
Low BUA - 2014 UEX km2.Athens	Step 4	Low BUA - 2014 UEX km2.Athens	uex_prepared.tsv	PANGAEA	doi:10.1594/PANGAEA.884141	https://doi.org/10.1594/PANGAEA.884141
Low BUA - 2000 UEX km2.Athens	Step 4	Low BUA - 2000 UEX km2.Athens	uex_prepared.tsv	PANGAEA	doi:10.1594/PANGAEA.884141	https://doi.org/10.1594/PANGAEA.884141
Low BUA - 1990 UEX km2.Athens	Step 4	Low BUA - 1990 UEX km2.Athens	uex_prepared.tsv	PANGAEA	doi:10.1594/PANGAEA.884141	https://doi.org/10.1594/PANGAEA.884141
High BUA - 1990 UEX km2.Athens	Step 4	High BUA - 1990 UEX km2.Athens	uex_prepared.tsv	PANGAEA	doi:10.1594/PANGAEA.884141	https://doi.org/10.1594/PANGAEA.884141
Urban area name UEX.Athens	Step 4	Urban area name UEX.Athens	uex_prepared.tsv	PANGAEA	doi:10.1594/PANGAEA.884141	https://doi.org/10.1594/PANGAEA.884141
CIMI performance IESE dimensionless.Athens	Step 4	CIMI performance IESE dimensionless.Athens	IESE_Table12_11.xlsx	PANGAEA	doi:10.1594/PANGAEA.884141	https://doi.org/10.1594/PANGAEA.884141
CIMI ranking IESE dimensionless.Athens	Step 4	CIMI ranking IESE dimensionless.Athens	IESE_Table12_11.xlsx	PANGAEA	doi:10.1594/PANGAEA.884141	https://doi.org/10.1594/PANGAEA.884141
Public management IESE dimensionless.Athens	Step 4	Public management IESE dimensionless.Athens	IESE_Table12_11.xlsx	PANGAEA	doi:10.1594/PANGAEA.884141	https://doi.org/10.1594/PANGAEA.884141
Technology IESE dimensionless.Athens	Step 4	Technology IESE dimensionless.Athens	IESE_Table12_11.xlsx	PANGAEA	doi:10.1594/PANGAEA.884141	https://doi.org/10.1594/PANGAEA.884141
Social cohesion IESE dimensionless.Athens	Step 4	Social cohesion IESE dimensionless.Athens	IESE_Table12_11.xlsx	PANGAEA	doi:10.1594/PANGAEA.884141	https://doi.org/10.1594/PANGAEA.884141
Mobility and transportation IESE dimensionless.Athens	Step 4	Mobility and transportation IESE dimensionless.Athens	IESE_Table12_11.xlsx	PANGAEA	doi:10.1594/PANGAEA.884141	https://doi.org/10.1594/PANGAEA.884141
International impact IESE dimensionless.Athens	Step 4	International impact IESE dimensionless.Athens	IESE_Table12_11.xlsx	PANGAEA	doi:10.1594/PANGAEA.884141	https://doi.org/10.1594/PANGAEA.884141
High BUA - 2000 UEX km2.Athens	Step 4	High BUA - 2000 UEX km2.Athens	uex_prepared.tsv	PANGAEA	doi:10.1594/PANGAEA.884141	https://doi.org/10.1594/PANGAEA.884141
Human capital IESE dimensionless.Athens	Step 4	Human capital IESE dimensionless.Athens	IESE_Table12_11.xlsx	PANGAEA	doi:10.1594/PANGAEA.884141	https://doi.org/10.1594/PANGAEA.884141
CIMI IESE dimensionless.Athens	Step 4	CIMI IESE dimensionless.Athens	IESE_Table12_11.xlsx	PANGAEA	doi:10.1594/PANGAEA.884141	https://doi.org/10.1594/PANGAEA.884141
High BUA - 2014 UEX km2.Athens	Step 4	High BUA - 2014 UEX km2.Athens	uex_prepared.tsv	PANGAEA	doi:10.1594/PANGAEA.884141	https://doi.org/10.1594/PANGAEA.884141
Production others m3.Athens	Step 4	Production others m3.Athens	merge_gea_uitp_wb_cdp2016_cdp_only_toFill.xlsx	PANGAEA	doi:10.1594/PANGAEA.884141	https://doi.org/10.1594/PANGAEA.884141
Low BUA percent - 2000 UEX percent.Athens	Step 4	Low BUA percent - 2000 UEX percent.Athens	uex_prepared.tsv	PANGAEA	doi:10.1594/PANGAEA.884141	https://doi.org/10.1594/PANGAEA.884141
Governance IESE dimensionless.Athens	Step 4	Governance IESE dimensionless.Athens	IESE_Table12_11.xlsx	PANGAEA	doi:10.1594/PANGAEA.884141	https://doi.org/10.1594/PANGAEA.884141
Corrected CH4_wastenatgas/capita others tCH4/capita.Athens	Step 4	Corrected CH4_wastenatgas/capita others tCH4/capita.Athens	merge_gea_uitp_wb_cdp2016_cdp_only_toFill.xlsx	PANGAEA	doi:10.1594/PANGAEA.884141	https://doi.org/10.1594/PANGAEA.884141
CH4_wastenatgas/capita others tCH4/capita.Athens	Step 4	CH4_wastenatgas/capita others tCH4/capita.Athens	merge_gea_uitp_wb_cdp2016_cdp_only_toFill.xlsx	PANGAEA	doi:10.1594/PANGAEA.884141	https://doi.org/10.1594/PANGAEA.884141
CH4_waste/capita others tCH4/capita.Athens	Step 4	CH4_waste/capita others tCH4/capita.Athens	merge_gea_uitp_wb_cdp2016_cdp_only_toFill.xlsx	PANGAEA	doi:10.1594/PANGAEA.884141	https://doi.org/10.1594/PANGAEA.884141
Natgas Export/Production ratio others.Athens	Step 4	Natgas Export/Production ratio others.Athens	merge_gea_uitp_wb_cdp2016_cdp_only_toFill.xlsx	PANGAEA	doi:10.1594/PANGAEA.884141	https://doi.org/10.1594/PANGAEA.884141
Exports others m3.Athens	Step 4	Exports others m3.Athens	merge_gea_uitp_wb_cdp2016_cdp_only_toFill.xlsx	PANGAEA	doi:10.1594/PANGAEA.884141	https://doi.org/10.1594/PANGAEA.884141
High BUA population density - 2014 UEX people/km2.Athens	Step 4	High BUA population density - 2014 UEX people/km2.Athens	uex_prepared.tsv	PANGAEA	doi:10.1594/PANGAEA.884141	https://doi.org/10.1594/PANGAEA.884141
Low BUA percent - 1990 UEX percent.Athens	Step 4	Low BUA percent - 1990 UEX percent.Athens	uex_prepared.tsv	PANGAEA	doi:10.1594/PANGAEA.884141	https://doi.org/10.1594/PANGAEA.884141
Low BUA population density - 2014 UEX people/km2.Athens	Step 4	Low BUA population density - 2014 UEX people/km2.Athens	uex_prepared.tsv	PANGAEA	doi:10.1594/PANGAEA.884141	https://doi.org/10.1594/PANGAEA.884141
Low BUA population density - 2000 UEX people/km2.Athens	Step 4	Low BUA population density - 2000 UEX people/km2.Athens	uex_prepared.tsv	PANGAEA	doi:10.1594/PANGAEA.884141	https://doi.org/10.1594/PANGAEA.884141
High BUA population density - 1990 UEX people/km2.Athens	Step 4	High BUA population density - 1990 UEX people/km2.Athens	uex_prepared.tsv	PANGAEA	doi:10.1594/PANGAEA.884141	https://doi.org/10.1594/PANGAEA.884141
Low BUA population density - 1990 UEX people/km2.Athens	Step 4	Low BUA population density - 1990 UEX people/km2.Athens	uex_prepared.tsv	PANGAEA	doi:10.1594/PANGAEA.884141	https://doi.org/10.1594/PANGAEA.884141
High BUA percent - 2014 UEX percent.Athens	Step 4	High BUA percent - 2014 UEX percent.Athens	uex_prepared.tsv	PANGAEA	doi:10.1594/PANGAEA.884141	https://doi.org/10.1594/PANGAEA.884141
High BUA percent - 2000 UEX percent.Athens	Step 4	High BUA percent - 2000 UEX percent.Athens	uex_prepared.tsv	PANGAEA	doi:10.1594/PANGAEA.884141	https://doi.org/10.1594/PANGAEA.884141
High BUA percent - 1990 UEX percent.Athens	Step 4	High BUA percent - 1990 UEX percent.Athens	uex_prepared.tsv	PANGAEA	doi:10.1594/PANGAEA.884141	https://doi.org/10.1594/PANGAEA.884141
Low BUA percent - 2014 UEX percent.Athens	Step 4	Low BUA percent - 2014 UEX percent.Athens	uex_prepared.tsv	PANGAEA	doi:10.1594/PANGAEA.884141	https://doi.org/10.1594/PANGAEA.884141
High BUA population density - 2000 UEX people/km2.Athens	Step 4	High BUA population density - 2000 UEX people/km2.Athens	uex_prepared.tsv	PANGAEA	doi:10.1594/PANGAEA.884141	https://doi.org/10.1594/PANGAEA.884141
Environment IESE dimensionless.Athens	Step 4	Environment IESE dimensionless.Athens	IESE_Table12_11.xlsx	PANGAEA	doi:10.1594/PANGAEA.884141	https://doi.org/10.1594/PANGAEA.884141
Urban planning IESE dimensionless.Athens	Step 4	Urban planning IESE dimensionless.Athens	IESE_Table12_11.xlsx	PANGAEA	doi:10.1594/PANGAEA.884141	https://doi.org/10.1594/PANGAEA.884141
Evening peak TomTom percent.Athens	Step 4	Evening peak TomTom percent.Athens	tomtom_congestion.xlsx	PANGAEA	doi:10.1594/PANGAEA.884141	https://doi.org/10.1594/PANGAEA.884141
Region.Athens	All steps	Region.Athens	assigned value	PANGAEA	doi:10.1594/PANGAEA.884141	https://doi.org/10.1594/PANGAEA.884141
Population CDP.Athens	Technical Validation	PQF CDP.Athens	merged_emissions_and_ancillary_datasets.tsv	PANGAEA	doi:10.1594/PANGAEA.884141	https://doi.org/10.1594/PANGAEA.884141
Population year CDP.Athens	All steps	Population year CDP.Athens	2016_-_Citywide_GHG_Emissions_updatedDec2017_formatted.csv	PANGAEA	doi:10.1594/PANGAEA.884141	https://doi.org/10.1594/PANGAEA.884141
Population GEA.Athens	Step 4	Population GEA.Athens	merge_gea_uitp_wb_pruned.tsv	PANGAEA	doi:10.1594/PANGAEA.884141	https://doi.org/10.1594/PANGAEA.884141
Population UITP.Athens	Step 4	Population UITP.Athens	merge_gea_uitp_wb_pruned.tsv	PANGAEA	doi:10.1594/PANGAEA.884141	https://doi.org/10.1594/PANGAEA.884141
Economy IESE dimensionless.Athens	Step 4	Economy IESE dimensionless.Athens	IESE_Table12_11.xlsx	PANGAEA	doi:10.1594/PANGAEA.884141	https://doi.org/10.1594/PANGAEA.884141
Population year others.Athens	Step 4	Population year others.Athens	merge_gea_uitp_wb_cdp2016_cdp_only_toFill.xlsx	PANGAEA	doi:10.1594/PANGAEA.884141	https://doi.org/10.1594/PANGAEA.884141
Population source others.Athens	Step 4	Population source others.Athens	merge_gea_uitp_wb_cdp2016_cdp_only_toFill.xlsx	PANGAEA	doi:10.1594/PANGAEA.884141	https://doi.org/10.1594/PANGAEA.884141
Ancillary from GEA.Athens	Step 4	Ancillary from GEA.Athens	merge_gea_uitp_wb_pruned.tsv	PANGAEA	doi:10.1594/PANGAEA.884141	https://doi.org/10.1594/PANGAEA.884141
City area CDP km2.Athens	Technical Validation	contributes to AQF CDP/GEA and AQF CDP/WB and AQF CDP/OTHERS.Athens	merged_emissions_and_ancillary_datasets.tsv	PANGAEA	doi:10.1594/PANGAEA.884141	https://doi.org/10.1594/PANGAEA.884141
City area GEA km2.Athens	Technical Validation	contributes to AQF CDP/GEA and AQF PKU/GEA.Athens	merged_emissions_and_ancillary_datasets.tsv	PANGAEA	doi:10.1594/PANGAEA.884141	https://doi.org/10.1594/PANGAEA.884141
City area others km2.Athens	Technical Validation	contributes to AQF CDP/OTHERS and AQF PKU/OTHERS.Athens	merged_emissions_and_ancillary_datasets.tsv	PANGAEA	doi:10.1594/PANGAEA.884141	https://doi.org/10.1594/PANGAEA.884141
City area source year others.Athens	Step 4	City area source year others.Athens	merge_gea_uitp_wb_cdp2016_cdp_only_toFill.xlsx	PANGAEA	doi:10.1594/PANGAEA.884141	https://doi.org/10.1594/PANGAEA.884141
City area source others.Athens	Step 4	City area source others.Athens	merge_gea_uitp_wb_cdp2016_cdp_only_toFill.xlsx	PANGAEA	doi:10.1594/PANGAEA.884141	https://doi.org/10.1594/PANGAEA.884141
Population density GEA people/km2.Athens	Step 4	Population density GEA people/km2.Athens	merge_gea_uitp_wb_pruned.tsv	PANGAEA	doi:10.1594/PANGAEA.884141	https://doi.org/10.1594/PANGAEA.884141
Population density UITP people/km2.Athens	Step 4	Population density UITP people/km2.Athens	merge_gea_uitp_wb_pruned.tsv	PANGAEA	doi:10.1594/PANGAEA.884141	https://doi.org/10.1594/PANGAEA.884141
Population/sqrtarea GEA people/km.Athens	Step 4	Population/sqrtarea GEA people/km.Athens	merge_gea_uitp_wb_pruned.tsv	PANGAEA	doi:10.1594/PANGAEA.884141	https://doi.org/10.1594/PANGAEA.884141
Country.Athens	All steps	Country.Athens	assigned value	PANGAEA	doi:10.1594/PANGAEA.884141	https://doi.org/10.1594/PANGAEA.884141
Average altitude m.Athens	All steps	Average altitude m.Athens	2016_-_Citywide_GHG_Emissions_updatedDec2017_formatted.csv	PANGAEA	doi:10.1594/PANGAEA.884141	https://doi.org/10.1594/PANGAEA.884141
Coordinate source others.Athens	Step 4	Coordinate source others.Athens	merge_gea_uitp_wb_cdp2016_cdp_only_toFill.xlsx	PANGAEA	doi:10.1594/PANGAEA.884141	https://doi.org/10.1594/PANGAEA.884141
Latitude others degrees.Athens	Step 4	Latitude others degrees.Athens	merge_gea_uitp_wb_cdp2016_cdp_only_toFill.xlsx	PANGAEA	doi:10.1594/PANGAEA.884141	https://doi.org/10.1594/PANGAEA.884141
City name CDP.Athens	All steps	City name CDP.Athens	2016_-_Citywide_GHG_Emissions_updatedDec2017_formatted.csv	PANGAEA	doi:10.1594/PANGAEA.884141	https://doi.org/10.1594/PANGAEA.884141
City name GEA.Athens	Step 4	City name GEA.Athens	merge_gea_uitp_wb_pruned.tsv	PANGAEA	doi:10.1594/PANGAEA.884141	https://doi.org/10.1594/PANGAEA.884141
City name UITP.Athens	Step 4	City name UITP.Athens	merge_gea_uitp_wb_pruned.tsv	PANGAEA	doi:10.1594/PANGAEA.884141	https://doi.org/10.1594/PANGAEA.884141
Definition CDP.Athens	All steps	Definition CDP.Athens	2016_-_Citywide_GHG_Emissions_updatedDec2017_formatted.csv	PANGAEA	doi:10.1594/PANGAEA.884141	https://doi.org/10.1594/PANGAEA.884141
Reporting year CDP.Athens	All steps	Reporting year CDP.Athens	2016_-_Citywide_GHG_Emissions_updatedDec2017_formatted.csv	PANGAEA	doi:10.1594/PANGAEA.884141	https://doi.org/10.1594/PANGAEA.884141
Scope-1 GHG emissions tCO2 or tCO2-eq.Athens	Step 3	Scope-1 GHG emissions tCO2 or tCO2-eq.Athens	2016_-_Citywide_GHG_Emissions_updatedDec2017_formatted.csv	PANGAEA	doi:10.1594/PANGAEA.884141	https://doi.org/10.1594/PANGAEA.884141
Scope-1 source dataset.Athens	All steps	Scope-1 source dataset.Athens	assigned value	PANGAEA	doi:10.1594/PANGAEA.884141	https://doi.org/10.1594/PANGAEA.884141
Scope-1 GHG emissions units.Athens	Step 3	Scope-1 GHG emissions units.Athens	2016_-_Citywide_GHG_Emissions_updatedDec2017_formatted.csv	PANGAEA	doi:10.1594/PANGAEA.884141	https://doi.org/10.1594/PANGAEA.884141
Year of emission.Athens	Step 3	Year of emission.Athens	2016_-_Citywide_GHG_Emissions_updatedDec2017_formatted.csv	PANGAEA	doi:10.1594/PANGAEA.884141	https://doi.org/10.1594/PANGAEA.884141
Emissions protocol.Athens	Step 3	Emissions protocol.Athens	2016_-_Citywide_GHG_Emissions_updatedDec2017_formatted.csv	PANGAEA	doi:10.1594/PANGAEA.884141	https://doi.org/10.1594/PANGAEA.884141
Gases included CDP.Athens	All steps	Gases included CDP.Athens	2016_-_Citywide_GHG_Emissions_updatedDec2017_formatted.csv	PANGAEA	doi:10.1594/PANGAEA.884141	https://doi.org/10.1594/PANGAEA.884141
Increase/Decrease from last year CDP.Athens	All steps	Increase/Decrease from last year CDP.Athens	2016_-_Citywide_GHG_Emissions_updatedDec2017_formatted.csv	PANGAEA	doi:10.1594/PANGAEA.884141	https://doi.org/10.1594/PANGAEA.884141
Reason for increase/decrease in emissions CDP.Athens	All steps	Reason for increase/decrease in emissions CDP.Athens	2016_-_Citywide_GHG_Emissions_updatedDec2017_formatted.csv	PANGAEA	doi:10.1594/PANGAEA.884141	https://doi.org/10.1594/PANGAEA.884141
CDP2016 data edited CDP.Athens	All steps	CDP2016 data edited CDP.Athens	2016_-_Citywide_GHG_Emissions_updatedDec2017_formatted.csv	PANGAEA	doi:10.1594/PANGAEA.884141	https://doi.org/10.1594/PANGAEA.884141
Scope-2 CDP tCO2-eq.Athens	All steps	Scope-2 CDP tCO2-eq.Athens	2016_-_Citywide_GHG_Emissions_updatedDec2017_formatted.csv	PANGAEA	doi:10.1594/PANGAEA.884141	https://doi.org/10.1594/PANGAEA.884141
Total emissions CDP tCO2-eq.Athens	All steps	Total emissions CDP tCO2-eq.Athens	2016_-_Citywide_GHG_Emissions_updatedDec2017_formatted.csv	PANGAEA	doi:10.1594/PANGAEA.884141	https://doi.org/10.1594/PANGAEA.884141
City location CDP degrees.Athens	All steps	City location CDP degrees.Athens	2016_-_Citywide_GHG_Emissions_updatedDec2017_formatted.csv	PANGAEA	doi:10.1594/PANGAEA.884141	https://doi.org/10.1594/PANGAEA.884141
Longitude others degrees.Athens	Step 4	Longitude others degrees.Athens	merge_gea_uitp_wb_cdp2016_cdp_only_toFill.xlsx	PANGAEA	doi:10.1594/PANGAEA.884141	https://doi.org/10.1594/PANGAEA.884141
Average annual temperature CDP degrees Celsius.Athens	All steps	Average annual temperature CDP degrees Celsius.Athens	2016_-_Citywide_GHG_Emissions_updatedDec2017_formatted.csv	PANGAEA	doi:10.1594/PANGAEA.884141	https://doi.org/10.1594/PANGAEA.884141
Population others.Athens	Step 4	Population others.Athens	merge_gea_uitp_wb_cdp2016_cdp_only_toFill.xlsx	PANGAEA	doi:10.1594/PANGAEA.884141	https://doi.org/10.1594/PANGAEA.884141
CDD 23C GEA degrees C × days.Athens	Step 4	CDD 23C GEA degrees C × days.Athens	merge_gea_uitp_wb_pruned.tsv	PANGAEA	doi:10.1594/PANGAEA.884141	https://doi.org/10.1594/PANGAEA.884141
Household size GEA people/household.Athens	Technical Validation	HQF GEA.Athens	merged_emissions_and_ancillary_datasets.tsv	PANGAEA	doi:10.1594/PANGAEA.884141	https://doi.org/10.1594/PANGAEA.884141
Household size year GEA.Athens	Step 4	Household size year GEA.Athens	merge_gea_uitp_wb_pruned.tsv	PANGAEA	doi:10.1594/PANGAEA.884141	https://doi.org/10.1594/PANGAEA.884141
Household source GEA.Athens	Step 4	Household source GEA.Athens	merge_gea_uitp_wb_pruned.tsv	PANGAEA	doi:10.1594/PANGAEA.884141	https://doi.org/10.1594/PANGAEA.884141
Urbanization ratio GEA percent.Athens	Step 4	Urbanization ratio GEA percent.Athens	merge_gea_uitp_wb_pruned.tsv	PANGAEA	doi:10.1594/PANGAEA.884141	https://doi.org/10.1594/PANGAEA.884141
Water bounded GEA.Athens	Step 4	Water bounded GEA.Athens	merge_gea_uitp_wb_pruned.tsv	PANGAEA	doi:10.1594/PANGAEA.884141	https://doi.org/10.1594/PANGAEA.884141
Mean one-way travel time others minutes.Athens	Step 4	Mean one-way travel time others minutes.Athens	merge_gea_uitp_wb_cdp2016_cdp_only_toFill.xlsx	PANGAEA	doi:10.1594/PANGAEA.884141	https://doi.org/10.1594/PANGAEA.884141
Mean one-way travel time year others.Athens	Step 4	Mean one-way travel time year others.Athens	merge_gea_uitp_wb_cdp2016_cdp_only_toFill.xlsx	PANGAEA	doi:10.1594/PANGAEA.884141	https://doi.org/10.1594/PANGAEA.884141
Mean one-way travel time source others.Athens	Step 4	Mean one-way travel time source others.Athens	merge_gea_uitp_wb_cdp2016_cdp_only_toFill.xlsx	PANGAEA	doi:10.1594/PANGAEA.884141	https://doi.org/10.1594/PANGAEA.884141
Diesel price 2014 others USD/liter.Athens	Step 4	Diesel price 2014 others USD/liter.Athens	merge_gea_uitp_wb_cdp2016_cdp_only_toFill.xlsx	PANGAEA	doi:10.1594/PANGAEA.884141	https://doi.org/10.1594/PANGAEA.884141
Gasoline price 2014 others USD/liter.Athens	Step 4	Gasoline price 2014 others USD/liter.Athens	merge_gea_uitp_wb_cdp2016_cdp_only_toFill.xlsx	PANGAEA	doi:10.1594/PANGAEA.884141	https://doi.org/10.1594/PANGAEA.884141
Household size others people/household.Athens	Technical Validation	HQF OTHERS.Athens	merged_emissions_and_ancillary_datasets.tsv	PANGAEA	doi:10.1594/PANGAEA.884141	https://doi.org/10.1594/PANGAEA.884141
Weather station ID GEA.Athens	Step 4	Weather station ID GEA.Athens	merge_gea_uitp_wb_pruned.tsv	PANGAEA	doi:10.1594/PANGAEA.884141	https://doi.org/10.1594/PANGAEA.884141
Household size source others.Athens	Step 4	Household size source others.Athens	merge_gea_uitp_wb_cdp2016_cdp_only_toFill.xlsx	PANGAEA	doi:10.1594/PANGAEA.884141	https://doi.org/10.1594/PANGAEA.884141
Congestion rank TomTom dimensionless.Athens	Step 4	Congestion rank TomTom dimensionless.Athens	tomtom_congestion.xlsx	PANGAEA	doi:10.1594/PANGAEA.884141	https://doi.org/10.1594/PANGAEA.884141
Congestion level TomTom × 100 percent.Athens	Step 4	Congestion level TomTom × 100 percent.Athens	tomtom_congestion.xlsx	PANGAEA	doi:10.1594/PANGAEA.884141	https://doi.org/10.1594/PANGAEA.884141
Congestion change TomTom × 100 percent.Athens	Step 4	Congestion change TomTom × 100 percent.Athens	tomtom_congestion.xlsx	PANGAEA	doi:10.1594/PANGAEA.884141	https://doi.org/10.1594/PANGAEA.884141
Morning peak TomTom percent.Athens	Step 4	Morning peak TomTom percent.Athens	tomtom_congestion.xlsx	PANGAEA	doi:10.1594/PANGAEA.884141	https://doi.org/10.1594/PANGAEA.884141
Center of commerce index GEA dimensionless.Athens	Step 4	Center of commerce index GEA dimensionless.Athens	merge_gea_uitp_wb_pruned.tsv	PANGAEA	doi:10.1594/PANGAEA.884141	https://doi.org/10.1594/PANGAEA.884141
Gasoline price GEA USD/liter.Athens	Step 4	Gasoline price GEA USD/liter.Athens	merge_gea_uitp_wb_pruned.tsv	PANGAEA	doi:10.1594/PANGAEA.884141	https://doi.org/10.1594/PANGAEA.884141
Household size year others.Athens	Step 4	Household size year others.Athens	merge_gea_uitp_wb_cdp2016_cdp_only_toFill.xlsx	PANGAEA	doi:10.1594/PANGAEA.884141	https://doi.org/10.1594/PANGAEA.884141
Total final consumption per capita GEA GJ/capita/yr.Athens	Step 4	Total final consumption per capita GEA GJ/capita/yr.Athens	merge_gea_uitp_wb_pruned.tsv	PANGAEA	doi:10.1594/PANGAEA.884141	https://doi.org/10.1594/PANGAEA.884141
Diesel price GEA USD/liter.Athens	Step 4	Diesel price GEA USD/liter.Athens	merge_gea_uitp_wb_pruned.tsv	PANGAEA	doi:10.1594/PANGAEA.884141	https://doi.org/10.1594/PANGAEA.884141
HDD 15.5C GEA degrees C × days.Athens	Step 4	HDD 15.5C GEA degrees C × days.Athens	merge_gea_uitp_wb_pruned.tsv	PANGAEA	doi:10.1594/PANGAEA.884141	https://doi.org/10.1594/PANGAEA.884141
HDD 15.5C clim degrees C × days.Athens	Step 4	HDD 15.5C clim degrees C × days.Athens	climAll_prepared.tsv	PANGAEA	doi:10.1594/PANGAEA.884141	https://doi.org/10.1594/PANGAEA.884141
GDP CDP multiple units.Athens	All steps	GDP CDP multiple units.Athens	2016_-_Citywide_GHG_Emissions_updatedDec2017_formatted.csv	PANGAEA	doi:10.1594/PANGAEA.884141	https://doi.org/10.1594/PANGAEA.884141
GDP unit CDP.Athens	All steps	GDP unit CDP.Athens	2016_-_Citywide_GHG_Emissions_updatedDec2017_formatted.csv	PANGAEA	doi:10.1594/PANGAEA.884141	https://doi.org/10.1594/PANGAEA.884141
GDP year CDP.Athens	All steps	GDP year CDP.Athens	2016_-_Citywide_GHG_Emissions_updatedDec2017_formatted.csv	PANGAEA	doi:10.1594/PANGAEA.884141	https://doi.org/10.1594/PANGAEA.884141
GDP source CDP.Athens	All steps	GDP source CDP.Athens	2016_-_Citywide_GHG_Emissions_updatedDec2017_formatted.csv	PANGAEA	doi:10.1594/PANGAEA.884141	https://doi.org/10.1594/PANGAEA.884141
GDP-PPP others $BN.Athens	Step 4	GDP-PPP others $BN.Athens	GDP_all available_24-11-2017_processed.tsv	PANGAEA	doi:10.1594/PANGAEA.884141	https://doi.org/10.1594/PANGAEA.884141
CDD 23C clim degrees C × days.Athens	Step 4	CDD 23C clim degrees C × days.Athens	climAll_prepared.tsv	PANGAEA	doi:10.1594/PANGAEA.884141	https://doi.org/10.1594/PANGAEA.884141
GDP-PPP source others.Athens	Step 4	GDP-PPP source others.Athens	GDP_all available_24-11-2017_processed.tsv	PANGAEA	doi:10.1594/PANGAEA.884141	https://doi.org/10.1594/PANGAEA.884141
GDP-PPP year others.Athens	Step 4	GDP-PPP year others.Athens	GDP_all available_24-11-2017_processed.tsv	PANGAEA	doi:10.1594/PANGAEA.884141	https://doi.org/10.1594/PANGAEA.884141
nGDP others $BN.Athens	Step 4	nGDP others $BN.Athens	GDP_all available_24-11-2017_processed.tsv	PANGAEA	doi:10.1594/PANGAEA.884141	https://doi.org/10.1594/PANGAEA.884141
nGDP/capita others USD/capita.Athens	Step 4	nGDP/capita others USD/capita.Athens	GDP_all available_24-11-2017_processed.tsv	PANGAEA	doi:10.1594/PANGAEA.884141	https://doi.org/10.1594/PANGAEA.884141
nGDP source others.Athens	Step 4	nGDP source others.Athens	GDP_all available_24-11-2017_processed.tsv	PANGAEA	doi:10.1594/PANGAEA.884141	https://doi.org/10.1594/PANGAEA.884141
nGDP year others.Athens	Step 4	nGDP year others.Athens	GDP_all available_24-11-2017_processed.tsv	PANGAEA	doi:10.1594/PANGAEA.884141	https://doi.org/10.1594/PANGAEA.884141
GDP-PPP/capita GEA USD/year.Athens	Step 4	GDP-PPP/capita GEA USD/year.Athens	merge_gea_uitp_wb_pruned.tsv	PANGAEA	doi:10.1594/PANGAEA.884141	https://doi.org/10.1594/PANGAEA.884141
GDP-PPP/capita others USD/capita.Athens	Step 4	GDP-PPP/capita others USD/capita.Athens	GDP_all available_24-11-2017_processed.tsv	PANGAEA	doi:10.1594/PANGAEA.884141	https://doi.org/10.1594/PANGAEA.884141
GDP-PPP/capita UITP USD/year.Athens	Step 4	GDP-PPP/capita UITP USD/year.Athens	merge_gea_uitp_wb_pruned.tsv	PANGAEA	doi:10.1594/PANGAEA.884141	https://doi.org/10.1594/PANGAEA.884141
Low BUA percent - 2014 UEX percent.Atlanta	Step 4	Low BUA percent - 2014 UEX percent.Atlanta	uex_prepared.tsv	PANGAEA	doi:10.1594/PANGAEA.884141	https://doi.org/10.1594/PANGAEA.884141
Low BUA percent - 2000 UEX percent.Atlanta	Step 4	Low BUA percent - 2000 UEX percent.Atlanta	uex_prepared.tsv	PANGAEA	doi:10.1594/PANGAEA.884141	https://doi.org/10.1594/PANGAEA.884141
Low BUA percent - 1990 UEX percent.Atlanta	Step 4	Low BUA percent - 1990 UEX percent.Atlanta	uex_prepared.tsv	PANGAEA	doi:10.1594/PANGAEA.884141	https://doi.org/10.1594/PANGAEA.884141
High BUA - 2014 UEX km2.Atlanta	Step 4	High BUA - 2014 UEX km2.Atlanta	uex_prepared.tsv	PANGAEA	doi:10.1594/PANGAEA.884141	https://doi.org/10.1594/PANGAEA.884141
High BUA - 2000 UEX km2.Atlanta	Step 4	High BUA - 2000 UEX km2.Atlanta	uex_prepared.tsv	PANGAEA	doi:10.1594/PANGAEA.884141	https://doi.org/10.1594/PANGAEA.884141
Low BUA - 2000 UEX km2.Atlanta	Step 4	Low BUA - 2000 UEX km2.Atlanta	uex_prepared.tsv	PANGAEA	doi:10.1594/PANGAEA.884141	https://doi.org/10.1594/PANGAEA.884141
Low BUA - 2014 UEX km2.Atlanta	Step 4	Low BUA - 2014 UEX km2.Atlanta	uex_prepared.tsv	PANGAEA	doi:10.1594/PANGAEA.884141	https://doi.org/10.1594/PANGAEA.884141
Low BUA - 1990 UEX km2.Atlanta	Step 4	Low BUA - 1990 UEX km2.Atlanta	uex_prepared.tsv	PANGAEA	doi:10.1594/PANGAEA.884141	https://doi.org/10.1594/PANGAEA.884141
Urban area name UEX.Atlanta	Step 4	Urban area name UEX.Atlanta	uex_prepared.tsv	PANGAEA	doi:10.1594/PANGAEA.884141	https://doi.org/10.1594/PANGAEA.884141
High BUA percent - 1990 UEX percent.Atlanta	Step 4	High BUA percent - 1990 UEX percent.Atlanta	uex_prepared.tsv	PANGAEA	doi:10.1594/PANGAEA.884141	https://doi.org/10.1594/PANGAEA.884141
High BUA - 1990 UEX km2.Atlanta	Step 4	High BUA - 1990 UEX km2.Atlanta	uex_prepared.tsv	PANGAEA	doi:10.1594/PANGAEA.884141	https://doi.org/10.1594/PANGAEA.884141
High BUA percent - 2000 UEX percent.Atlanta	Step 4	High BUA percent - 2000 UEX percent.Atlanta	uex_prepared.tsv	PANGAEA	doi:10.1594/PANGAEA.884141	https://doi.org/10.1594/PANGAEA.884141
Natgas Export/Production ratio others.Atlanta	Step 4	Natgas Export/Production ratio others.Atlanta	merge_gea_uitp_wb_cdp2016_cdp_only_toFill.xlsx	PANGAEA	doi:10.1594/PANGAEA.884141	https://doi.org/10.1594/PANGAEA.884141
Low BUA population density - 1990 UEX people/km2.Atlanta	Step 4	Low BUA population density - 1990 UEX people/km2.Atlanta	uex_prepared.tsv	PANGAEA	doi:10.1594/PANGAEA.884141	https://doi.org/10.1594/PANGAEA.884141
High BUA population density - 1990 UEX people/km2.Atlanta	Step 4	High BUA population density - 1990 UEX people/km2.Atlanta	uex_prepared.tsv	PANGAEA	doi:10.1594/PANGAEA.884141	https://doi.org/10.1594/PANGAEA.884141
Low BUA population density - 2000 UEX people/km2.Atlanta	Step 4	Low BUA population density - 2000 UEX people/km2.Atlanta	uex_prepared.tsv	PANGAEA	doi:10.1594/PANGAEA.884141	https://doi.org/10.1594/PANGAEA.884141
High BUA population density - 2000 UEX people/km2.Atlanta	Step 4	High BUA population density - 2000 UEX people/km2.Atlanta	uex_prepared.tsv	PANGAEA	doi:10.1594/PANGAEA.884141	https://doi.org/10.1594/PANGAEA.884141
Low BUA population density - 2014 UEX people/km2.Atlanta	Step 4	Low BUA population density - 2014 UEX people/km2.Atlanta	uex_prepared.tsv	PANGAEA	doi:10.1594/PANGAEA.884141	https://doi.org/10.1594/PANGAEA.884141
High BUA population density - 2014 UEX people/km2.Atlanta	Step 4	High BUA population density - 2014 UEX people/km2.Atlanta	uex_prepared.tsv	PANGAEA	doi:10.1594/PANGAEA.884141	https://doi.org/10.1594/PANGAEA.884141
Exports others m3.Atlanta	Step 4	Exports others m3.Atlanta	merge_gea_uitp_wb_cdp2016_cdp_only_toFill.xlsx	PANGAEA	doi:10.1594/PANGAEA.884141	https://doi.org/10.1594/PANGAEA.884141
Production others m3.Atlanta	Step 4	Production others m3.Atlanta	merge_gea_uitp_wb_cdp2016_cdp_only_toFill.xlsx	PANGAEA	doi:10.1594/PANGAEA.884141	https://doi.org/10.1594/PANGAEA.884141
CH4_waste/capita others tCH4/capita.Atlanta	Step 4	CH4_waste/capita others tCH4/capita.Atlanta	merge_gea_uitp_wb_cdp2016_cdp_only_toFill.xlsx	PANGAEA	doi:10.1594/PANGAEA.884141	https://doi.org/10.1594/PANGAEA.884141
CH4_wastenatgas/capita others tCH4/capita.Atlanta	Step 4	CH4_wastenatgas/capita others tCH4/capita.Atlanta	merge_gea_uitp_wb_cdp2016_cdp_only_toFill.xlsx	PANGAEA	doi:10.1594/PANGAEA.884141	https://doi.org/10.1594/PANGAEA.884141
Corrected CH4_wastenatgas/capita others tCH4/capita.Atlanta	Step 4	Corrected CH4_wastenatgas/capita others tCH4/capita.Atlanta	merge_gea_uitp_wb_cdp2016_cdp_only_toFill.xlsx	PANGAEA	doi:10.1594/PANGAEA.884141	https://doi.org/10.1594/PANGAEA.884141
Evening peak TomTom percent.Atlanta	Step 4	Evening peak TomTom percent.Atlanta	tomtom_congestion.xlsx	PANGAEA	doi:10.1594/PANGAEA.884141	https://doi.org/10.1594/PANGAEA.884141
High BUA percent - 2014 UEX percent.Atlanta	Step 4	High BUA percent - 2014 UEX percent.Atlanta	uex_prepared.tsv	PANGAEA	doi:10.1594/PANGAEA.884141	https://doi.org/10.1594/PANGAEA.884141
Morning peak TomTom percent.Atlanta	Step 4	Morning peak TomTom percent.Atlanta	tomtom_congestion.xlsx	PANGAEA	doi:10.1594/PANGAEA.884141	https://doi.org/10.1594/PANGAEA.884141
Emissions protocol.Atlanta	Step 3	Emissions protocol.Atlanta	2016_-_Citywide_GHG_Emissions_updatedDec2017_formatted.csv	PANGAEA	doi:10.1594/PANGAEA.884141	https://doi.org/10.1594/PANGAEA.884141
Congestion level TomTom × 100 percent.Atlanta	Step 4	Congestion level TomTom × 100 percent.Atlanta	tomtom_congestion.xlsx	PANGAEA	doi:10.1594/PANGAEA.884141	https://doi.org/10.1594/PANGAEA.884141
Population source others.Atlanta	Step 4	Population source others.Atlanta	merge_gea_uitp_wb_cdp2016_cdp_only_toFill.xlsx	PANGAEA	doi:10.1594/PANGAEA.884141	https://doi.org/10.1594/PANGAEA.884141
Population year others.Atlanta	Step 4	Population year others.Atlanta	merge_gea_uitp_wb_cdp2016_cdp_only_toFill.xlsx	PANGAEA	doi:10.1594/PANGAEA.884141	https://doi.org/10.1594/PANGAEA.884141
Population others.Atlanta	Step 4	Population others.Atlanta	merge_gea_uitp_wb_cdp2016_cdp_only_toFill.xlsx	PANGAEA	doi:10.1594/PANGAEA.884141	https://doi.org/10.1594/PANGAEA.884141
Population UITP.Atlanta	Step 4	Population UITP.Atlanta	merge_gea_uitp_wb_pruned.tsv	PANGAEA	doi:10.1594/PANGAEA.884141	https://doi.org/10.1594/PANGAEA.884141
Population year CDP.Atlanta	All steps	Population year CDP.Atlanta	2016_-_Citywide_GHG_Emissions_updatedDec2017_formatted.csv	PANGAEA	doi:10.1594/PANGAEA.884141	https://doi.org/10.1594/PANGAEA.884141
Region.Atlanta	All steps	Region.Atlanta	assigned value	PANGAEA	doi:10.1594/PANGAEA.884141	https://doi.org/10.1594/PANGAEA.884141
Ancillary from GEA.Atlanta	Step 4	Ancillary from GEA.Atlanta	merge_gea_uitp_wb_pruned.tsv	PANGAEA	doi:10.1594/PANGAEA.884141	https://doi.org/10.1594/PANGAEA.884141
Country.Atlanta	All steps	Country.Atlanta	assigned value	PANGAEA	doi:10.1594/PANGAEA.884141	https://doi.org/10.1594/PANGAEA.884141
Longitude others degrees.Atlanta	Step 4	Longitude others degrees.Atlanta	merge_gea_uitp_wb_cdp2016_cdp_only_toFill.xlsx	PANGAEA	doi:10.1594/PANGAEA.884141	https://doi.org/10.1594/PANGAEA.884141
Latitude others degrees.Atlanta	Step 4	Latitude others degrees.Atlanta	merge_gea_uitp_wb_cdp2016_cdp_only_toFill.xlsx	PANGAEA	doi:10.1594/PANGAEA.884141	https://doi.org/10.1594/PANGAEA.884141
City location CDP degrees.Atlanta	All steps	City location CDP degrees.Atlanta	2016_-_Citywide_GHG_Emissions_updatedDec2017_formatted.csv	PANGAEA	doi:10.1594/PANGAEA.884141	https://doi.org/10.1594/PANGAEA.884141
Total emissions CDP tCO2-eq.Atlanta	All steps	Total emissions CDP tCO2-eq.Atlanta	2016_-_Citywide_GHG_Emissions_updatedDec2017_formatted.csv	PANGAEA	doi:10.1594/PANGAEA.884141	https://doi.org/10.1594/PANGAEA.884141
Scope-2 CDP tCO2-eq.Atlanta	All steps	Scope-2 CDP tCO2-eq.Atlanta	2016_-_Citywide_GHG_Emissions_updatedDec2017_formatted.csv	PANGAEA	doi:10.1594/PANGAEA.884141	https://doi.org/10.1594/PANGAEA.884141
CDP2016 data edited CDP.Atlanta	All steps	CDP2016 data edited CDP.Atlanta	2016_-_Citywide_GHG_Emissions_updatedDec2017_formatted.csv	PANGAEA	doi:10.1594/PANGAEA.884141	https://doi.org/10.1594/PANGAEA.884141
Coordinate source others.Atlanta	Step 4	Coordinate source others.Atlanta	merge_gea_uitp_wb_cdp2016_cdp_only_toFill.xlsx	PANGAEA	doi:10.1594/PANGAEA.884141	https://doi.org/10.1594/PANGAEA.884141
City area CDP km2.Atlanta	Technical Validation	contributes to AQF CDP/GEA and AQF CDP/WB and AQF CDP/OTHERS.Atlanta	merged_emissions_and_ancillary_datasets.tsv	PANGAEA	doi:10.1594/PANGAEA.884141	https://doi.org/10.1594/PANGAEA.884141
City area others km2.Atlanta	Technical Validation	contributes to AQF CDP/OTHERS and AQF PKU/OTHERS.Atlanta	merged_emissions_and_ancillary_datasets.tsv	PANGAEA	doi:10.1594/PANGAEA.884141	https://doi.org/10.1594/PANGAEA.884141
City area source year others.Atlanta	Step 4	City area source year others.Atlanta	merge_gea_uitp_wb_cdp2016_cdp_only_toFill.xlsx	PANGAEA	doi:10.1594/PANGAEA.884141	https://doi.org/10.1594/PANGAEA.884141
Congestion change TomTom × 100 percent.Atlanta	Step 4	Congestion change TomTom × 100 percent.Atlanta	tomtom_congestion.xlsx	PANGAEA	doi:10.1594/PANGAEA.884141	https://doi.org/10.1594/PANGAEA.884141
GDP-PPP source others.Atlanta	Step 4	GDP-PPP source others.Atlanta	GDP_all available_24-11-2017_processed.tsv	PANGAEA	doi:10.1594/PANGAEA.884141	https://doi.org/10.1594/PANGAEA.884141
GDP-PPP/capita others USD/capita.Atlanta	Step 4	GDP-PPP/capita others USD/capita.Atlanta	GDP_all available_24-11-2017_processed.tsv	PANGAEA	doi:10.1594/PANGAEA.884141	https://doi.org/10.1594/PANGAEA.884141
GDP-PPP others $BN.Atlanta	Step 4	GDP-PPP others $BN.Atlanta	GDP_all available_24-11-2017_processed.tsv	PANGAEA	doi:10.1594/PANGAEA.884141	https://doi.org/10.1594/PANGAEA.884141
GDP source CDP.Atlanta	All steps	GDP source CDP.Atlanta	2016_-_Citywide_GHG_Emissions_updatedDec2017_formatted.csv	PANGAEA	doi:10.1594/PANGAEA.884141	https://doi.org/10.1594/PANGAEA.884141
GDP year CDP.Atlanta	All steps	GDP year CDP.Atlanta	2016_-_Citywide_GHG_Emissions_updatedDec2017_formatted.csv	PANGAEA	doi:10.1594/PANGAEA.884141	https://doi.org/10.1594/PANGAEA.884141
GDP unit CDP.Atlanta	All steps	GDP unit CDP.Atlanta	2016_-_Citywide_GHG_Emissions_updatedDec2017_formatted.csv	PANGAEA	doi:10.1594/PANGAEA.884141	https://doi.org/10.1594/PANGAEA.884141
GDP CDP multiple units.Atlanta	All steps	GDP CDP multiple units.Atlanta	2016_-_Citywide_GHG_Emissions_updatedDec2017_formatted.csv	PANGAEA	doi:10.1594/PANGAEA.884141	https://doi.org/10.1594/PANGAEA.884141
CDD 23C clim degrees C × days.Atlanta	Step 4	CDD 23C clim degrees C × days.Atlanta	climAll_prepared.tsv	PANGAEA	doi:10.1594/PANGAEA.884141	https://doi.org/10.1594/PANGAEA.884141
HDD 15.5C clim degrees C × days.Atlanta	Step 4	HDD 15.5C clim degrees C × days.Atlanta	climAll_prepared.tsv	PANGAEA	doi:10.1594/PANGAEA.884141	https://doi.org/10.1594/PANGAEA.884141
Weather station ID GEA.Atlanta	Step 4	Weather station ID GEA.Atlanta	merge_gea_uitp_wb_pruned.tsv	PANGAEA	doi:10.1594/PANGAEA.884141	https://doi.org/10.1594/PANGAEA.884141
Average annual temperature CDP degrees Celsius.Atlanta	All steps	Average annual temperature CDP degrees Celsius.Atlanta	2016_-_Citywide_GHG_Emissions_updatedDec2017_formatted.csv	PANGAEA	doi:10.1594/PANGAEA.884141	https://doi.org/10.1594/PANGAEA.884141
Average altitude m.Atlanta	All steps	Average altitude m.Atlanta	2016_-_Citywide_GHG_Emissions_updatedDec2017_formatted.csv	PANGAEA	doi:10.1594/PANGAEA.884141	https://doi.org/10.1594/PANGAEA.884141
Population density UITP people/km2.Atlanta	Step 4	Population density UITP people/km2.Atlanta	merge_gea_uitp_wb_pruned.tsv	PANGAEA	doi:10.1594/PANGAEA.884141	https://doi.org/10.1594/PANGAEA.884141
City area source others.Atlanta	Step 4	City area source others.Atlanta	merge_gea_uitp_wb_cdp2016_cdp_only_toFill.xlsx	PANGAEA	doi:10.1594/PANGAEA.884141	https://doi.org/10.1594/PANGAEA.884141
Reason for increase/decrease in emissions CDP.Atlanta	All steps	Reason for increase/decrease in emissions CDP.Atlanta	2016_-_Citywide_GHG_Emissions_updatedDec2017_formatted.csv	PANGAEA	doi:10.1594/PANGAEA.884141	https://doi.org/10.1594/PANGAEA.884141
Increase/Decrease from last year CDP.Atlanta	All steps	Increase/Decrease from last year CDP.Atlanta	2016_-_Citywide_GHG_Emissions_updatedDec2017_formatted.csv	PANGAEA	doi:10.1594/PANGAEA.884141	https://doi.org/10.1594/PANGAEA.884141
Population CDP.Atlanta	Technical Validation	PQF CDP.Atlanta	merged_emissions_and_ancillary_datasets.tsv	PANGAEA	doi:10.1594/PANGAEA.884141	https://doi.org/10.1594/PANGAEA.884141
Gases included CDP.Atlanta	All steps	Gases included CDP.Atlanta	2016_-_Citywide_GHG_Emissions_updatedDec2017_formatted.csv	PANGAEA	doi:10.1594/PANGAEA.884141	https://doi.org/10.1594/PANGAEA.884141
Household source GEA.Atlanta	Step 4	Household source GEA.Atlanta	merge_gea_uitp_wb_pruned.tsv	PANGAEA	doi:10.1594/PANGAEA.884141	https://doi.org/10.1594/PANGAEA.884141
Urbanization ratio GEA percent.Atlanta	Step 4	Urbanization ratio GEA percent.Atlanta	merge_gea_uitp_wb_pruned.tsv	PANGAEA	doi:10.1594/PANGAEA.884141	https://doi.org/10.1594/PANGAEA.884141
Water bounded GEA.Atlanta	Step 4	Water bounded GEA.Atlanta	merge_gea_uitp_wb_pruned.tsv	PANGAEA	doi:10.1594/PANGAEA.884141	https://doi.org/10.1594/PANGAEA.884141
Mean one-way travel time others minutes.Atlanta	Step 4	Mean one-way travel time others minutes.Atlanta	merge_gea_uitp_wb_cdp2016_cdp_only_toFill.xlsx	PANGAEA	doi:10.1594/PANGAEA.884141	https://doi.org/10.1594/PANGAEA.884141
Mean one-way travel time year others.Atlanta	Step 4	Mean one-way travel time year others.Atlanta	merge_gea_uitp_wb_cdp2016_cdp_only_toFill.xlsx	PANGAEA	doi:10.1594/PANGAEA.884141	https://doi.org/10.1594/PANGAEA.884141
Diesel price 2014 others USD/liter.Atlanta	Step 4	Diesel price 2014 others USD/liter.Atlanta	merge_gea_uitp_wb_cdp2016_cdp_only_toFill.xlsx	PANGAEA	doi:10.1594/PANGAEA.884141	https://doi.org/10.1594/PANGAEA.884141
Gasoline price 2014 others USD/liter.Atlanta	Step 4	Gasoline price 2014 others USD/liter.Atlanta	merge_gea_uitp_wb_cdp2016_cdp_only_toFill.xlsx	PANGAEA	doi:10.1594/PANGAEA.884141	https://doi.org/10.1594/PANGAEA.884141
Household size others people/household.Atlanta	Technical Validation	HQF OTHERS.Atlanta	merged_emissions_and_ancillary_datasets.tsv	PANGAEA	doi:10.1594/PANGAEA.884141	https://doi.org/10.1594/PANGAEA.884141
Household size year others.Atlanta	Step 4	Household size year others.Atlanta	merge_gea_uitp_wb_cdp2016_cdp_only_toFill.xlsx	PANGAEA	doi:10.1594/PANGAEA.884141	https://doi.org/10.1594/PANGAEA.884141
Methodology details CDP.Atlanta	All steps	Methodology details CDP.Atlanta	2016_-_Citywide_GHG_Emissions_updatedDec2017_formatted.csv	PANGAEA	doi:10.1594/PANGAEA.884141	https://doi.org/10.1594/PANGAEA.884141
Congestion rank INRIX dimensionless.Atlanta	Step 4	Congestion rank INRIX dimensionless.Atlanta	INRIX_2016_Traffic_Scorecard_Appendix_EN_TableA2.xlsx	PANGAEA	doi:10.1594/PANGAEA.884141	https://doi.org/10.1594/PANGAEA.884141
Peak hours spent in congestion INRIX hours.Atlanta	Step 4	Peak hours spent in congestion INRIX hours.Atlanta	INRIX_2016_Traffic_Scorecard_Appendix_EN_TableA2.xlsx	PANGAEA	doi:10.1594/PANGAEA.884141	https://doi.org/10.1594/PANGAEA.884141
INRIX congestion index INRIX dimensionless.Atlanta	Step 4	INRIX congestion index INRIX dimensionless.Atlanta	INRIX_2016_Traffic_Scorecard_Appendix_EN_TableA2.xlsx	PANGAEA	doi:10.1594/PANGAEA.884141	https://doi.org/10.1594/PANGAEA.884141
Average congestion rate INRIX percent.Atlanta	Step 4	Average congestion rate INRIX percent.Atlanta	INRIX_2016_Traffic_Scorecard_Appendix_EN_TableA2.xlsx	PANGAEA	doi:10.1594/PANGAEA.884141	https://doi.org/10.1594/PANGAEA.884141
Congestion rank TomTom dimensionless.Atlanta	Step 4	Congestion rank TomTom dimensionless.Atlanta	tomtom_congestion.xlsx	PANGAEA	doi:10.1594/PANGAEA.884141	https://doi.org/10.1594/PANGAEA.884141
Household size year GEA.Atlanta	Step 4	Household size year GEA.Atlanta	merge_gea_uitp_wb_pruned.tsv	PANGAEA	doi:10.1594/PANGAEA.884141	https://doi.org/10.1594/PANGAEA.884141
Household size GEA people/household.Atlanta	Technical Validation	HQF GEA.Atlanta	merged_emissions_and_ancillary_datasets.tsv	PANGAEA	doi:10.1594/PANGAEA.884141	https://doi.org/10.1594/PANGAEA.884141
Household size source others.Atlanta	Step 4	Household size source others.Atlanta	merge_gea_uitp_wb_cdp2016_cdp_only_toFill.xlsx	PANGAEA	doi:10.1594/PANGAEA.884141	https://doi.org/10.1594/PANGAEA.884141
Gasoline price GEA USD/liter.Atlanta	Step 4	Gasoline price GEA USD/liter.Atlanta	merge_gea_uitp_wb_pruned.tsv	PANGAEA	doi:10.1594/PANGAEA.884141	https://doi.org/10.1594/PANGAEA.884141
Center of commerce index GEA dimensionless.Atlanta	Step 4	Center of commerce index GEA dimensionless.Atlanta	merge_gea_uitp_wb_pruned.tsv	PANGAEA	doi:10.1594/PANGAEA.884141	https://doi.org/10.1594/PANGAEA.884141
Year of emission.Atlanta	Step 3	Year of emission.Atlanta	2016_-_Citywide_GHG_Emissions_updatedDec2017_formatted.csv	PANGAEA	doi:10.1594/PANGAEA.884141	https://doi.org/10.1594/PANGAEA.884141
Scope-1 GHG emissions units.Atlanta	Step 3	Scope-1 GHG emissions units.Atlanta	2016_-_Citywide_GHG_Emissions_updatedDec2017_formatted.csv	PANGAEA	doi:10.1594/PANGAEA.884141	https://doi.org/10.1594/PANGAEA.884141
Scope-1 GHG emissions tCO2 or tCO2-eq.Atlanta	Step 3	Scope-1 GHG emissions tCO2 or tCO2-eq.Atlanta	2016_-_Citywide_GHG_Emissions_updatedDec2017_formatted.csv	PANGAEA	doi:10.1594/PANGAEA.884141	https://doi.org/10.1594/PANGAEA.884141
Reporting year CDP.Atlanta	All steps	Reporting year CDP.Atlanta	2016_-_Citywide_GHG_Emissions_updatedDec2017_formatted.csv	PANGAEA	doi:10.1594/PANGAEA.884141	https://doi.org/10.1594/PANGAEA.884141
Definition CDP.Atlanta	All steps	Definition CDP.Atlanta	2016_-_Citywide_GHG_Emissions_updatedDec2017_formatted.csv	PANGAEA	doi:10.1594/PANGAEA.884141	https://doi.org/10.1594/PANGAEA.884141
City name UITP.Atlanta	Step 4	City name UITP.Atlanta	merge_gea_uitp_wb_pruned.tsv	PANGAEA	doi:10.1594/PANGAEA.884141	https://doi.org/10.1594/PANGAEA.884141
Scope-1 source dataset.Atlanta	All steps	Scope-1 source dataset.Atlanta	assigned value	PANGAEA	doi:10.1594/PANGAEA.884141	https://doi.org/10.1594/PANGAEA.884141
GDP-PPP year others.Atlanta	Step 4	GDP-PPP year others.Atlanta	GDP_all available_24-11-2017_processed.tsv	PANGAEA	doi:10.1594/PANGAEA.884141	https://doi.org/10.1594/PANGAEA.884141
nGDP others $BN.Atlanta	Step 4	nGDP others $BN.Atlanta	GDP_all available_24-11-2017_processed.tsv	PANGAEA	doi:10.1594/PANGAEA.884141	https://doi.org/10.1594/PANGAEA.884141
nGDP/capita others USD/capita.Atlanta	Step 4	nGDP/capita others USD/capita.Atlanta	GDP_all available_24-11-2017_processed.tsv	PANGAEA	doi:10.1594/PANGAEA.884141	https://doi.org/10.1594/PANGAEA.884141
nGDP source others.Atlanta	Step 4	nGDP source others.Atlanta	GDP_all available_24-11-2017_processed.tsv	PANGAEA	doi:10.1594/PANGAEA.884141	https://doi.org/10.1594/PANGAEA.884141
GDP-PPP/capita UITP USD/year.Atlanta	Step 4	GDP-PPP/capita UITP USD/year.Atlanta	merge_gea_uitp_wb_pruned.tsv	PANGAEA	doi:10.1594/PANGAEA.884141	https://doi.org/10.1594/PANGAEA.884141
City name CDP.Atlanta	All steps	City name CDP.Atlanta	2016_-_Citywide_GHG_Emissions_updatedDec2017_formatted.csv	PANGAEA	doi:10.1594/PANGAEA.884141	https://doi.org/10.1594/PANGAEA.884141
Diesel price GEA USD/liter.Atlanta	Step 4	Diesel price GEA USD/liter.Atlanta	merge_gea_uitp_wb_pruned.tsv	PANGAEA	doi:10.1594/PANGAEA.884141	https://doi.org/10.1594/PANGAEA.884141
High BUA percent - 2000 UEX percent.Auckland	Step 4	High BUA percent - 2000 UEX percent.Auckland	uex_prepared.tsv	PANGAEA	doi:10.1594/PANGAEA.884141	https://doi.org/10.1594/PANGAEA.884141
High BUA percent - 1990 UEX percent.Auckland	Step 4	High BUA percent - 1990 UEX percent.Auckland	uex_prepared.tsv	PANGAEA	doi:10.1594/PANGAEA.884141	https://doi.org/10.1594/PANGAEA.884141
Low BUA percent - 2014 UEX percent.Auckland	Step 4	Low BUA percent - 2014 UEX percent.Auckland	uex_prepared.tsv	PANGAEA	doi:10.1594/PANGAEA.884141	https://doi.org/10.1594/PANGAEA.884141
Low BUA percent - 2000 UEX percent.Auckland	Step 4	Low BUA percent - 2000 UEX percent.Auckland	uex_prepared.tsv	PANGAEA	doi:10.1594/PANGAEA.884141	https://doi.org/10.1594/PANGAEA.884141
High BUA - 2000 UEX km2.Auckland	Step 4	High BUA - 2000 UEX km2.Auckland	uex_prepared.tsv	PANGAEA	doi:10.1594/PANGAEA.884141	https://doi.org/10.1594/PANGAEA.884141
High BUA - 2014 UEX km2.Auckland	Step 4	High BUA - 2014 UEX km2.Auckland	uex_prepared.tsv	PANGAEA	doi:10.1594/PANGAEA.884141	https://doi.org/10.1594/PANGAEA.884141
High BUA - 1990 UEX km2.Auckland	Step 4	High BUA - 1990 UEX km2.Auckland	uex_prepared.tsv	PANGAEA	doi:10.1594/PANGAEA.884141	https://doi.org/10.1594/PANGAEA.884141
High BUA percent - 2014 UEX percent.Auckland	Step 4	High BUA percent - 2014 UEX percent.Auckland	uex_prepared.tsv	PANGAEA	doi:10.1594/PANGAEA.884141	https://doi.org/10.1594/PANGAEA.884141
Low BUA - 2000 UEX km2.Auckland	Step 4	Low BUA - 2000 UEX km2.Auckland	uex_prepared.tsv	PANGAEA	doi:10.1594/PANGAEA.884141	https://doi.org/10.1594/PANGAEA.884141
Low BUA percent - 1990 UEX percent.Auckland	Step 4	Low BUA percent - 1990 UEX percent.Auckland	uex_prepared.tsv	PANGAEA	doi:10.1594/PANGAEA.884141	https://doi.org/10.1594/PANGAEA.884141
Low BUA population density - 1990 UEX people/km2.Auckland	Step 4	Low BUA population density - 1990 UEX people/km2.Auckland	uex_prepared.tsv	PANGAEA	doi:10.1594/PANGAEA.884141	https://doi.org/10.1594/PANGAEA.884141
Natgas Export/Production ratio others.Auckland	Step 4	Natgas Export/Production ratio others.Auckland	merge_gea_uitp_wb_cdp2016_cdp_only_toFill.xlsx	PANGAEA	doi:10.1594/PANGAEA.884141	https://doi.org/10.1594/PANGAEA.884141
Low BUA population density - 2000 UEX people/km2.Auckland	Step 4	Low BUA population density - 2000 UEX people/km2.Auckland	uex_prepared.tsv	PANGAEA	doi:10.1594/PANGAEA.884141	https://doi.org/10.1594/PANGAEA.884141
High BUA population density - 2000 UEX people/km2.Auckland	Step 4	High BUA population density - 2000 UEX people/km2.Auckland	uex_prepared.tsv	PANGAEA	doi:10.1594/PANGAEA.884141	https://doi.org/10.1594/PANGAEA.884141
Low BUA population density - 2014 UEX people/km2.Auckland	Step 4	Low BUA population density - 2014 UEX people/km2.Auckland	uex_prepared.tsv	PANGAEA	doi:10.1594/PANGAEA.884141	https://doi.org/10.1594/PANGAEA.884141
High BUA population density - 2014 UEX people/km2.Auckland	Step 4	High BUA population density - 2014 UEX people/km2.Auckland	uex_prepared.tsv	PANGAEA	doi:10.1594/PANGAEA.884141	https://doi.org/10.1594/PANGAEA.884141
Exports others m3.Auckland	Step 4	Exports others m3.Auckland	merge_gea_uitp_wb_cdp2016_cdp_only_toFill.xlsx	PANGAEA	doi:10.1594/PANGAEA.884141	https://doi.org/10.1594/PANGAEA.884141
Production others m3.Auckland	Step 4	Production others m3.Auckland	merge_gea_uitp_wb_cdp2016_cdp_only_toFill.xlsx	PANGAEA	doi:10.1594/PANGAEA.884141	https://doi.org/10.1594/PANGAEA.884141
CH4_waste/capita others tCH4/capita.Auckland	Step 4	CH4_waste/capita others tCH4/capita.Auckland	merge_gea_uitp_wb_cdp2016_cdp_only_toFill.xlsx	PANGAEA	doi:10.1594/PANGAEA.884141	https://doi.org/10.1594/PANGAEA.884141
CH4_wastenatgas/capita others tCH4/capita.Auckland	Step 4	CH4_wastenatgas/capita others tCH4/capita.Auckland	merge_gea_uitp_wb_cdp2016_cdp_only_toFill.xlsx	PANGAEA	doi:10.1594/PANGAEA.884141	https://doi.org/10.1594/PANGAEA.884141
Corrected CH4_wastenatgas/capita others tCH4/capita.Auckland	Step 4	Corrected CH4_wastenatgas/capita others tCH4/capita.Auckland	merge_gea_uitp_wb_cdp2016_cdp_only_toFill.xlsx	PANGAEA	doi:10.1594/PANGAEA.884141	https://doi.org/10.1594/PANGAEA.884141
Low BUA - 1990 UEX km2.Auckland	Step 4	Low BUA - 1990 UEX km2.Auckland	uex_prepared.tsv	PANGAEA	doi:10.1594/PANGAEA.884141	https://doi.org/10.1594/PANGAEA.884141
High BUA population density - 1990 UEX people/km2.Auckland	Step 4	High BUA population density - 1990 UEX people/km2.Auckland	uex_prepared.tsv	PANGAEA	doi:10.1594/PANGAEA.884141	https://doi.org/10.1594/PANGAEA.884141
Urban area name UEX.Auckland	Step 4	Urban area name UEX.Auckland	uex_prepared.tsv	PANGAEA	doi:10.1594/PANGAEA.884141	https://doi.org/10.1594/PANGAEA.884141
Low BUA - 2014 UEX km2.Auckland	Step 4	Low BUA - 2014 UEX km2.Auckland	uex_prepared.tsv	PANGAEA	doi:10.1594/PANGAEA.884141	https://doi.org/10.1594/PANGAEA.884141
CIMI ranking IESE dimensionless.Auckland	Step 4	CIMI ranking IESE dimensionless.Auckland	IESE_Table12_11.xlsx	PANGAEA	doi:10.1594/PANGAEA.884141	https://doi.org/10.1594/PANGAEA.884141
CIMI performance IESE dimensionless.Auckland	Step 4	CIMI performance IESE dimensionless.Auckland	IESE_Table12_11.xlsx	PANGAEA	doi:10.1594/PANGAEA.884141	https://doi.org/10.1594/PANGAEA.884141
Country.Auckland	All steps	Country.Auckland	assigned value	PANGAEA	doi:10.1594/PANGAEA.884141	https://doi.org/10.1594/PANGAEA.884141
Region.Auckland	All steps	Region.Auckland	assigned value	PANGAEA	doi:10.1594/PANGAEA.884141	https://doi.org/10.1594/PANGAEA.884141
Population CDP.Auckland	Technical Validation	PQF CDP.Auckland	merged_emissions_and_ancillary_datasets.tsv	PANGAEA	doi:10.1594/PANGAEA.884141	https://doi.org/10.1594/PANGAEA.884141
Population year CDP.Auckland	All steps	Population year CDP.Auckland	2016_-_Citywide_GHG_Emissions_updatedDec2017_formatted.csv	PANGAEA	doi:10.1594/PANGAEA.884141	https://doi.org/10.1594/PANGAEA.884141
Population others.Auckland	Step 4	Population others.Auckland	merge_gea_uitp_wb_cdp2016_cdp_only_toFill.xlsx	PANGAEA	doi:10.1594/PANGAEA.884141	https://doi.org/10.1594/PANGAEA.884141
Longitude others degrees.Auckland	Step 4	Longitude others degrees.Auckland	merge_gea_uitp_wb_cdp2016_cdp_only_toFill.xlsx	PANGAEA	doi:10.1594/PANGAEA.884141	https://doi.org/10.1594/PANGAEA.884141
Population year others.Auckland	Step 4	Population year others.Auckland	merge_gea_uitp_wb_cdp2016_cdp_only_toFill.xlsx	PANGAEA	doi:10.1594/PANGAEA.884141	https://doi.org/10.1594/PANGAEA.884141
City area CDP km2.Auckland	Technical Validation	contributes to AQF CDP/GEA and AQF CDP/WB and AQF CDP/OTHERS.Auckland	merged_emissions_and_ancillary_datasets.tsv	PANGAEA	doi:10.1594/PANGAEA.884141	https://doi.org/10.1594/PANGAEA.884141
City area others km2.Auckland	Technical Validation	contributes to AQF CDP/OTHERS and AQF PKU/OTHERS.Auckland	merged_emissions_and_ancillary_datasets.tsv	PANGAEA	doi:10.1594/PANGAEA.884141	https://doi.org/10.1594/PANGAEA.884141
City area source others.Auckland	Step 4	City area source others.Auckland	merge_gea_uitp_wb_cdp2016_cdp_only_toFill.xlsx	PANGAEA	doi:10.1594/PANGAEA.884141	https://doi.org/10.1594/PANGAEA.884141
Average altitude m.Auckland	All steps	Average altitude m.Auckland	2016_-_Citywide_GHG_Emissions_updatedDec2017_formatted.csv	PANGAEA	doi:10.1594/PANGAEA.884141	https://doi.org/10.1594/PANGAEA.884141
Average annual temperature CDP degrees Celsius.Auckland	All steps	Average annual temperature CDP degrees Celsius.Auckland	2016_-_Citywide_GHG_Emissions_updatedDec2017_formatted.csv	PANGAEA	doi:10.1594/PANGAEA.884141	https://doi.org/10.1594/PANGAEA.884141
HDD 15.5C clim degrees C × days.Auckland	Step 4	HDD 15.5C clim degrees C × days.Auckland	climAll_prepared.tsv	PANGAEA	doi:10.1594/PANGAEA.884141	https://doi.org/10.1594/PANGAEA.884141
Population source others.Auckland	Step 4	Population source others.Auckland	merge_gea_uitp_wb_cdp2016_cdp_only_toFill.xlsx	PANGAEA	doi:10.1594/PANGAEA.884141	https://doi.org/10.1594/PANGAEA.884141
CDD 23C clim degrees C × days.Auckland	Step 4	CDD 23C clim degrees C × days.Auckland	climAll_prepared.tsv	PANGAEA	doi:10.1594/PANGAEA.884141	https://doi.org/10.1594/PANGAEA.884141
Latitude others degrees.Auckland	Step 4	Latitude others degrees.Auckland	merge_gea_uitp_wb_cdp2016_cdp_only_toFill.xlsx	PANGAEA	doi:10.1594/PANGAEA.884141	https://doi.org/10.1594/PANGAEA.884141
Total emissions CDP tCO2-eq.Auckland	All steps	Total emissions CDP tCO2-eq.Auckland	2016_-_Citywide_GHG_Emissions_updatedDec2017_formatted.csv	PANGAEA	doi:10.1594/PANGAEA.884141	https://doi.org/10.1594/PANGAEA.884141
City name CDP.Auckland	All steps	City name CDP.Auckland	2016_-_Citywide_GHG_Emissions_updatedDec2017_formatted.csv	PANGAEA	doi:10.1594/PANGAEA.884141	https://doi.org/10.1594/PANGAEA.884141
Definition CDP.Auckland	All steps	Definition CDP.Auckland	2016_-_Citywide_GHG_Emissions_updatedDec2017_formatted.csv	PANGAEA	doi:10.1594/PANGAEA.884141	https://doi.org/10.1594/PANGAEA.884141
Reporting year CDP.Auckland	All steps	Reporting year CDP.Auckland	2016_-_Citywide_GHG_Emissions_updatedDec2017_formatted.csv	PANGAEA	doi:10.1594/PANGAEA.884141	https://doi.org/10.1594/PANGAEA.884141
Scope-1 GHG emissions tCO2 or tCO2-eq.Auckland	Step 3	Scope-1 GHG emissions tCO2 or tCO2-eq.Auckland	2016_-_Citywide_GHG_Emissions_updatedDec2017_formatted.csv	PANGAEA	doi:10.1594/PANGAEA.884141	https://doi.org/10.1594/PANGAEA.884141
Scope-1 source dataset.Auckland	All steps	Scope-1 source dataset.Auckland	assigned value	PANGAEA	doi:10.1594/PANGAEA.884141	https://doi.org/10.1594/PANGAEA.884141
Scope-1 GHG emissions units.Auckland	Step 3	Scope-1 GHG emissions units.Auckland	2016_-_Citywide_GHG_Emissions_updatedDec2017_formatted.csv	PANGAEA	doi:10.1594/PANGAEA.884141	https://doi.org/10.1594/PANGAEA.884141
City location CDP degrees.Auckland	All steps	City location CDP degrees.Auckland	2016_-_Citywide_GHG_Emissions_updatedDec2017_formatted.csv	PANGAEA	doi:10.1594/PANGAEA.884141	https://doi.org/10.1594/PANGAEA.884141
Year of emission.Auckland	Step 3	Year of emission.Auckland	2016_-_Citywide_GHG_Emissions_updatedDec2017_formatted.csv	PANGAEA	doi:10.1594/PANGAEA.884141	https://doi.org/10.1594/PANGAEA.884141
Gases included CDP.Auckland	All steps	Gases included CDP.Auckland	2016_-_Citywide_GHG_Emissions_updatedDec2017_formatted.csv	PANGAEA	doi:10.1594/PANGAEA.884141	https://doi.org/10.1594/PANGAEA.884141
Methodology details CDP.Auckland	All steps	Methodology details CDP.Auckland	2016_-_Citywide_GHG_Emissions_updatedDec2017_formatted.csv	PANGAEA	doi:10.1594/PANGAEA.884141	https://doi.org/10.1594/PANGAEA.884141
Increase/Decrease from last year CDP.Auckland	All steps	Increase/Decrease from last year CDP.Auckland	2016_-_Citywide_GHG_Emissions_updatedDec2017_formatted.csv	PANGAEA	doi:10.1594/PANGAEA.884141	https://doi.org/10.1594/PANGAEA.884141
Reason for increase/decrease in emissions CDP.Auckland	All steps	Reason for increase/decrease in emissions CDP.Auckland	2016_-_Citywide_GHG_Emissions_updatedDec2017_formatted.csv	PANGAEA	doi:10.1594/PANGAEA.884141	https://doi.org/10.1594/PANGAEA.884141
CDP2016 data edited CDP.Auckland	All steps	CDP2016 data edited CDP.Auckland	2016_-_Citywide_GHG_Emissions_updatedDec2017_formatted.csv	PANGAEA	doi:10.1594/PANGAEA.884141	https://doi.org/10.1594/PANGAEA.884141
Scope-2 CDP tCO2-eq.Auckland	All steps	Scope-2 CDP tCO2-eq.Auckland	2016_-_Citywide_GHG_Emissions_updatedDec2017_formatted.csv	PANGAEA	doi:10.1594/PANGAEA.884141	https://doi.org/10.1594/PANGAEA.884141
Emissions protocol.Auckland	Step 3	Emissions protocol.Auckland	2016_-_Citywide_GHG_Emissions_updatedDec2017_formatted.csv	PANGAEA	doi:10.1594/PANGAEA.884141	https://doi.org/10.1594/PANGAEA.884141
GDP CDP multiple units.Auckland	All steps	GDP CDP multiple units.Auckland	2016_-_Citywide_GHG_Emissions_updatedDec2017_formatted.csv	PANGAEA	doi:10.1594/PANGAEA.884141	https://doi.org/10.1594/PANGAEA.884141
Coordinate source others.Auckland	Step 4	Coordinate source others.Auckland	merge_gea_uitp_wb_cdp2016_cdp_only_toFill.xlsx	PANGAEA	doi:10.1594/PANGAEA.884141	https://doi.org/10.1594/PANGAEA.884141
GDP year CDP.Auckland	All steps	GDP year CDP.Auckland	2016_-_Citywide_GHG_Emissions_updatedDec2017_formatted.csv	PANGAEA	doi:10.1594/PANGAEA.884141	https://doi.org/10.1594/PANGAEA.884141
Congestion change TomTom × 100 percent.Auckland	Step 4	Congestion change TomTom × 100 percent.Auckland	tomtom_congestion.xlsx	PANGAEA	doi:10.1594/PANGAEA.884141	https://doi.org/10.1594/PANGAEA.884141
Morning peak TomTom percent.Auckland	Step 4	Morning peak TomTom percent.Auckland	tomtom_congestion.xlsx	PANGAEA	doi:10.1594/PANGAEA.884141	https://doi.org/10.1594/PANGAEA.884141
Evening peak TomTom percent.Auckland	Step 4	Evening peak TomTom percent.Auckland	tomtom_congestion.xlsx	PANGAEA	doi:10.1594/PANGAEA.884141	https://doi.org/10.1594/PANGAEA.884141
Economy IESE dimensionless.Auckland	Step 4	Economy IESE dimensionless.Auckland	IESE_Table12_11.xlsx	PANGAEA	doi:10.1594/PANGAEA.884141	https://doi.org/10.1594/PANGAEA.884141
Environment IESE dimensionless.Auckland	Step 4	Environment IESE dimensionless.Auckland	IESE_Table12_11.xlsx	PANGAEA	doi:10.1594/PANGAEA.884141	https://doi.org/10.1594/PANGAEA.884141
Governance IESE dimensionless.Auckland	Step 4	Governance IESE dimensionless.Auckland	IESE_Table12_11.xlsx	PANGAEA	doi:10.1594/PANGAEA.884141	https://doi.org/10.1594/PANGAEA.884141
Congestion level TomTom × 100 percent.Auckland	Step 4	Congestion level TomTom × 100 percent.Auckland	tomtom_congestion.xlsx	PANGAEA	doi:10.1594/PANGAEA.884141	https://doi.org/10.1594/PANGAEA.884141
Human capital IESE dimensionless.Auckland	Step 4	Human capital IESE dimensionless.Auckland	IESE_Table12_11.xlsx	PANGAEA	doi:10.1594/PANGAEA.884141	https://doi.org/10.1594/PANGAEA.884141
Mobility and transportation IESE dimensionless.Auckland	Step 4	Mobility and transportation IESE dimensionless.Auckland	IESE_Table12_11.xlsx	PANGAEA	doi:10.1594/PANGAEA.884141	https://doi.org/10.1594/PANGAEA.884141
Public management IESE dimensionless.Auckland	Step 4	Public management IESE dimensionless.Auckland	IESE_Table12_11.xlsx	PANGAEA	doi:10.1594/PANGAEA.884141	https://doi.org/10.1594/PANGAEA.884141
Social cohesion IESE dimensionless.Auckland	Step 4	Social cohesion IESE dimensionless.Auckland	IESE_Table12_11.xlsx	PANGAEA	doi:10.1594/PANGAEA.884141	https://doi.org/10.1594/PANGAEA.884141
Technology IESE dimensionless.Auckland	Step 4	Technology IESE dimensionless.Auckland	IESE_Table12_11.xlsx	PANGAEA	doi:10.1594/PANGAEA.884141	https://doi.org/10.1594/PANGAEA.884141
Urban planning IESE dimensionless.Auckland	Step 4	Urban planning IESE dimensionless.Auckland	IESE_Table12_11.xlsx	PANGAEA	doi:10.1594/PANGAEA.884141	https://doi.org/10.1594/PANGAEA.884141
GDP unit CDP.Auckland	All steps	GDP unit CDP.Auckland	2016_-_Citywide_GHG_Emissions_updatedDec2017_formatted.csv	PANGAEA	doi:10.1594/PANGAEA.884141	https://doi.org/10.1594/PANGAEA.884141
International impact IESE dimensionless.Auckland	Step 4	International impact IESE dimensionless.Auckland	IESE_Table12_11.xlsx	PANGAEA	doi:10.1594/PANGAEA.884141	https://doi.org/10.1594/PANGAEA.884141
Congestion rank TomTom dimensionless.Auckland	Step 4	Congestion rank TomTom dimensionless.Auckland	tomtom_congestion.xlsx	PANGAEA	doi:10.1594/PANGAEA.884141	https://doi.org/10.1594/PANGAEA.884141
CIMI IESE dimensionless.Auckland	Step 4	CIMI IESE dimensionless.Auckland	IESE_Table12_11.xlsx	PANGAEA	doi:10.1594/PANGAEA.884141	https://doi.org/10.1594/PANGAEA.884141
Household size year others.Auckland	Step 4	Household size year others.Auckland	merge_gea_uitp_wb_cdp2016_cdp_only_toFill.xlsx	PANGAEA	doi:10.1594/PANGAEA.884141	https://doi.org/10.1594/PANGAEA.884141
Household size source others.Auckland	Step 4	Household size source others.Auckland	merge_gea_uitp_wb_cdp2016_cdp_only_toFill.xlsx	PANGAEA	doi:10.1594/PANGAEA.884141	https://doi.org/10.1594/PANGAEA.884141
GDP-PPP others $BN.Auckland	Step 4	GDP-PPP others $BN.Auckland	GDP_all available_24-11-2017_processed.tsv	PANGAEA	doi:10.1594/PANGAEA.884141	https://doi.org/10.1594/PANGAEA.884141
GDP-PPP/capita others USD/capita.Auckland	Step 4	GDP-PPP/capita others USD/capita.Auckland	GDP_all available_24-11-2017_processed.tsv	PANGAEA	doi:10.1594/PANGAEA.884141	https://doi.org/10.1594/PANGAEA.884141
GDP-PPP source others.Auckland	Step 4	GDP-PPP source others.Auckland	GDP_all available_24-11-2017_processed.tsv	PANGAEA	doi:10.1594/PANGAEA.884141	https://doi.org/10.1594/PANGAEA.884141
GDP-PPP year others.Auckland	Step 4	GDP-PPP year others.Auckland	GDP_all available_24-11-2017_processed.tsv	PANGAEA	doi:10.1594/PANGAEA.884141	https://doi.org/10.1594/PANGAEA.884141
nGDP others $BN.Auckland	Step 4	nGDP others $BN.Auckland	GDP_all available_24-11-2017_processed.tsv	PANGAEA	doi:10.1594/PANGAEA.884141	https://doi.org/10.1594/PANGAEA.884141
nGDP/capita others USD/capita.Auckland	Step 4	nGDP/capita others USD/capita.Auckland	GDP_all available_24-11-2017_processed.tsv	PANGAEA	doi:10.1594/PANGAEA.884141	https://doi.org/10.1594/PANGAEA.884141
GDP source CDP.Auckland	All steps	GDP source CDP.Auckland	2016_-_Citywide_GHG_Emissions_updatedDec2017_formatted.csv	PANGAEA	doi:10.1594/PANGAEA.884141	https://doi.org/10.1594/PANGAEA.884141
Mean one-way travel time others minutes.Auckland	Step 4	Mean one-way travel time others minutes.Auckland	merge_gea_uitp_wb_cdp2016_cdp_only_toFill.xlsx	PANGAEA	doi:10.1594/PANGAEA.884141	https://doi.org/10.1594/PANGAEA.884141
Mean one-way travel time year others.Auckland	Step 4	Mean one-way travel time year others.Auckland	merge_gea_uitp_wb_cdp2016_cdp_only_toFill.xlsx	PANGAEA	doi:10.1594/PANGAEA.884141	https://doi.org/10.1594/PANGAEA.884141
Mean one-way travel time source others.Auckland	Step 4	Mean one-way travel time source others.Auckland	merge_gea_uitp_wb_cdp2016_cdp_only_toFill.xlsx	PANGAEA	doi:10.1594/PANGAEA.884141	https://doi.org/10.1594/PANGAEA.884141
Diesel price 2014 others USD/liter.Auckland	Step 4	Diesel price 2014 others USD/liter.Auckland	merge_gea_uitp_wb_cdp2016_cdp_only_toFill.xlsx	PANGAEA	doi:10.1594/PANGAEA.884141	https://doi.org/10.1594/PANGAEA.884141
Gasoline price 2014 others USD/liter.Auckland	Step 4	Gasoline price 2014 others USD/liter.Auckland	merge_gea_uitp_wb_cdp2016_cdp_only_toFill.xlsx	PANGAEA	doi:10.1594/PANGAEA.884141	https://doi.org/10.1594/PANGAEA.884141
Household size others people/household.Auckland	Technical Validation	HQF OTHERS.Auckland	merged_emissions_and_ancillary_datasets.tsv	PANGAEA	doi:10.1594/PANGAEA.884141	https://doi.org/10.1594/PANGAEA.884141
nGDP source others.Auckland	Step 4	nGDP source others.Auckland	GDP_all available_24-11-2017_processed.tsv	PANGAEA	doi:10.1594/PANGAEA.884141	https://doi.org/10.1594/PANGAEA.884141
High BUA - 2014 UEX km2.Austin	Step 4	High BUA - 2014 UEX km2.Austin	uex_prepared.tsv	PANGAEA	doi:10.1594/PANGAEA.884141	https://doi.org/10.1594/PANGAEA.884141
High BUA - 2000 UEX km2.Austin	Step 4	High BUA - 2000 UEX km2.Austin	uex_prepared.tsv	PANGAEA	doi:10.1594/PANGAEA.884141	https://doi.org/10.1594/PANGAEA.884141
High BUA - 1990 UEX km2.Austin	Step 4	High BUA - 1990 UEX km2.Austin	uex_prepared.tsv	PANGAEA	doi:10.1594/PANGAEA.884141	https://doi.org/10.1594/PANGAEA.884141
Low BUA - 2014 UEX km2.Austin	Step 4	Low BUA - 2014 UEX km2.Austin	uex_prepared.tsv	PANGAEA	doi:10.1594/PANGAEA.884141	https://doi.org/10.1594/PANGAEA.884141
Low BUA - 2000 UEX km2.Austin	Step 4	Low BUA - 2000 UEX km2.Austin	uex_prepared.tsv	PANGAEA	doi:10.1594/PANGAEA.884141	https://doi.org/10.1594/PANGAEA.884141
Low BUA - 1990 UEX km2.Austin	Step 4	Low BUA - 1990 UEX km2.Austin	uex_prepared.tsv	PANGAEA	doi:10.1594/PANGAEA.884141	https://doi.org/10.1594/PANGAEA.884141
Morning peak TomTom percent.Austin	Step 4	Morning peak TomTom percent.Austin	tomtom_congestion.xlsx	PANGAEA	doi:10.1594/PANGAEA.884141	https://doi.org/10.1594/PANGAEA.884141
Evening peak TomTom percent.Austin	Step 4	Evening peak TomTom percent.Austin	tomtom_congestion.xlsx	PANGAEA	doi:10.1594/PANGAEA.884141	https://doi.org/10.1594/PANGAEA.884141
Congestion change TomTom × 100 percent.Austin	Step 4	Congestion change TomTom × 100 percent.Austin	tomtom_congestion.xlsx	PANGAEA	doi:10.1594/PANGAEA.884141	https://doi.org/10.1594/PANGAEA.884141
Congestion level TomTom × 100 percent.Austin	Step 4	Congestion level TomTom × 100 percent.Austin	tomtom_congestion.xlsx	PANGAEA	doi:10.1594/PANGAEA.884141	https://doi.org/10.1594/PANGAEA.884141
Congestion rank TomTom dimensionless.Austin	Step 4	Congestion rank TomTom dimensionless.Austin	tomtom_congestion.xlsx	PANGAEA	doi:10.1594/PANGAEA.884141	https://doi.org/10.1594/PANGAEA.884141
Low BUA percent - 1990 UEX percent.Austin	Step 4	Low BUA percent - 1990 UEX percent.Austin	uex_prepared.tsv	PANGAEA	doi:10.1594/PANGAEA.884141	https://doi.org/10.1594/PANGAEA.884141
Average congestion rate INRIX percent.Austin	Step 4	Average congestion rate INRIX percent.Austin	INRIX_2016_Traffic_Scorecard_Appendix_EN_TableA2.xlsx	PANGAEA	doi:10.1594/PANGAEA.884141	https://doi.org/10.1594/PANGAEA.884141
Urban area name UEX.Austin	Step 4	Urban area name UEX.Austin	uex_prepared.tsv	PANGAEA	doi:10.1594/PANGAEA.884141	https://doi.org/10.1594/PANGAEA.884141
Low BUA percent - 2000 UEX percent.Austin	Step 4	Low BUA percent - 2000 UEX percent.Austin	uex_prepared.tsv	PANGAEA	doi:10.1594/PANGAEA.884141	https://doi.org/10.1594/PANGAEA.884141
High BUA population density - 2000 UEX people/km2.Austin	Step 4	High BUA population density - 2000 UEX people/km2.Austin	uex_prepared.tsv	PANGAEA	doi:10.1594/PANGAEA.884141	https://doi.org/10.1594/PANGAEA.884141
High BUA percent - 1990 UEX percent.Austin	Step 4	High BUA percent - 1990 UEX percent.Austin	uex_prepared.tsv	PANGAEA	doi:10.1594/PANGAEA.884141	https://doi.org/10.1594/PANGAEA.884141
INRIX congestion index INRIX dimensionless.Austin	Step 4	INRIX congestion index INRIX dimensionless.Austin	INRIX_2016_Traffic_Scorecard_Appendix_EN_TableA2.xlsx	PANGAEA	doi:10.1594/PANGAEA.884141	https://doi.org/10.1594/PANGAEA.884141
Corrected CH4_wastenatgas/capita others tCH4/capita.Austin	Step 4	Corrected CH4_wastenatgas/capita others tCH4/capita.Austin	merge_gea_uitp_wb_cdp2016_cdp_only_toFill.xlsx	PANGAEA	doi:10.1594/PANGAEA.884141	https://doi.org/10.1594/PANGAEA.884141
CH4_wastenatgas/capita others tCH4/capita.Austin	Step 4	CH4_wastenatgas/capita others tCH4/capita.Austin	merge_gea_uitp_wb_cdp2016_cdp_only_toFill.xlsx	PANGAEA	doi:10.1594/PANGAEA.884141	https://doi.org/10.1594/PANGAEA.884141
CH4_waste/capita others tCH4/capita.Austin	Step 4	CH4_waste/capita others tCH4/capita.Austin	merge_gea_uitp_wb_cdp2016_cdp_only_toFill.xlsx	PANGAEA	doi:10.1594/PANGAEA.884141	https://doi.org/10.1594/PANGAEA.884141
Natgas Export/Production ratio others.Austin	Step 4	Natgas Export/Production ratio others.Austin	merge_gea_uitp_wb_cdp2016_cdp_only_toFill.xlsx	PANGAEA	doi:10.1594/PANGAEA.884141	https://doi.org/10.1594/PANGAEA.884141
Production others m3.Austin	Step 4	Production others m3.Austin	merge_gea_uitp_wb_cdp2016_cdp_only_toFill.xlsx	PANGAEA	doi:10.1594/PANGAEA.884141	https://doi.org/10.1594/PANGAEA.884141
Low BUA percent - 2014 UEX percent.Austin	Step 4	Low BUA percent - 2014 UEX percent.Austin	uex_prepared.tsv	PANGAEA	doi:10.1594/PANGAEA.884141	https://doi.org/10.1594/PANGAEA.884141
Exports others m3.Austin	Step 4	Exports others m3.Austin	merge_gea_uitp_wb_cdp2016_cdp_only_toFill.xlsx	PANGAEA	doi:10.1594/PANGAEA.884141	https://doi.org/10.1594/PANGAEA.884141
Low BUA population density - 2014 UEX people/km2.Austin	Step 4	Low BUA population density - 2014 UEX people/km2.Austin	uex_prepared.tsv	PANGAEA	doi:10.1594/PANGAEA.884141	https://doi.org/10.1594/PANGAEA.884141
Low BUA population density - 2000 UEX people/km2.Austin	Step 4	Low BUA population density - 2000 UEX people/km2.Austin	uex_prepared.tsv	PANGAEA	doi:10.1594/PANGAEA.884141	https://doi.org/10.1594/PANGAEA.884141
High BUA population density - 1990 UEX people/km2.Austin	Step 4	High BUA population density - 1990 UEX people/km2.Austin	uex_prepared.tsv	PANGAEA	doi:10.1594/PANGAEA.884141	https://doi.org/10.1594/PANGAEA.884141
Low BUA population density - 1990 UEX people/km2.Austin	Step 4	Low BUA population density - 1990 UEX people/km2.Austin	uex_prepared.tsv	PANGAEA	doi:10.1594/PANGAEA.884141	https://doi.org/10.1594/PANGAEA.884141
High BUA percent - 2014 UEX percent.Austin	Step 4	High BUA percent - 2014 UEX percent.Austin	uex_prepared.tsv	PANGAEA	doi:10.1594/PANGAEA.884141	https://doi.org/10.1594/PANGAEA.884141
High BUA percent - 2000 UEX percent.Austin	Step 4	High BUA percent - 2000 UEX percent.Austin	uex_prepared.tsv	PANGAEA	doi:10.1594/PANGAEA.884141	https://doi.org/10.1594/PANGAEA.884141
High BUA population density - 2014 UEX people/km2.Austin	Step 4	High BUA population density - 2014 UEX people/km2.Austin	uex_prepared.tsv	PANGAEA	doi:10.1594/PANGAEA.884141	https://doi.org/10.1594/PANGAEA.884141
Peak hours spent in congestion INRIX hours.Austin	Step 4	Peak hours spent in congestion INRIX hours.Austin	INRIX_2016_Traffic_Scorecard_Appendix_EN_TableA2.xlsx	PANGAEA	doi:10.1594/PANGAEA.884141	https://doi.org/10.1594/PANGAEA.884141
GDP-PPP year others.Austin	Step 4	GDP-PPP year others.Austin	GDP_all available_24-11-2017_processed.tsv	PANGAEA	doi:10.1594/PANGAEA.884141	https://doi.org/10.1594/PANGAEA.884141
Household size source others.Austin	Step 4	Household size source others.Austin	merge_gea_uitp_wb_cdp2016_cdp_only_toFill.xlsx	PANGAEA	doi:10.1594/PANGAEA.884141	https://doi.org/10.1594/PANGAEA.884141
Population GEA.Austin	Step 4	Population GEA.Austin	merge_gea_uitp_wb_pruned.tsv	PANGAEA	doi:10.1594/PANGAEA.884141	https://doi.org/10.1594/PANGAEA.884141
Population year CDP.Austin	All steps	Population year CDP.Austin	2016_-_Citywide_GHG_Emissions_updatedDec2017_formatted.csv	PANGAEA	doi:10.1594/PANGAEA.884141	https://doi.org/10.1594/PANGAEA.884141
Population CDP.Austin	Technical Validation	PQF CDP.Austin	merged_emissions_and_ancillary_datasets.tsv	PANGAEA	doi:10.1594/PANGAEA.884141	https://doi.org/10.1594/PANGAEA.884141
Region.Austin	All steps	Region.Austin	assigned value	PANGAEA	doi:10.1594/PANGAEA.884141	https://doi.org/10.1594/PANGAEA.884141
Country.Austin	All steps	Country.Austin	assigned value	PANGAEA	doi:10.1594/PANGAEA.884141	https://doi.org/10.1594/PANGAEA.884141
Coordinate source others.Austin	Step 4	Coordinate source others.Austin	merge_gea_uitp_wb_cdp2016_cdp_only_toFill.xlsx	PANGAEA	doi:10.1594/PANGAEA.884141	https://doi.org/10.1594/PANGAEA.884141
Longitude others degrees.Austin	Step 4	Longitude others degrees.Austin	merge_gea_uitp_wb_cdp2016_cdp_only_toFill.xlsx	PANGAEA	doi:10.1594/PANGAEA.884141	https://doi.org/10.1594/PANGAEA.884141
Population WB.Austin	Technical Validation	PQF WB.Austin	merged_emissions_and_ancillary_datasets.tsv	PANGAEA	doi:10.1594/PANGAEA.884141	https://doi.org/10.1594/PANGAEA.884141
Latitude others degrees.Austin	Step 4	Latitude others degrees.Austin	merge_gea_uitp_wb_cdp2016_cdp_only_toFill.xlsx	PANGAEA	doi:10.1594/PANGAEA.884141	https://doi.org/10.1594/PANGAEA.884141
Total emissions CDP tCO2-eq.Austin	All steps	Total emissions CDP tCO2-eq.Austin	2016_-_Citywide_GHG_Emissions_updatedDec2017_formatted.csv	PANGAEA	doi:10.1594/PANGAEA.884141	https://doi.org/10.1594/PANGAEA.884141
Scope-2 CDP tCO2-eq.Austin	All steps	Scope-2 CDP tCO2-eq.Austin	2016_-_Citywide_GHG_Emissions_updatedDec2017_formatted.csv	PANGAEA	doi:10.1594/PANGAEA.884141	https://doi.org/10.1594/PANGAEA.884141
CDP2016 data edited CDP.Austin	All steps	CDP2016 data edited CDP.Austin	2016_-_Citywide_GHG_Emissions_updatedDec2017_formatted.csv	PANGAEA	doi:10.1594/PANGAEA.884141	https://doi.org/10.1594/PANGAEA.884141
Reason for increase/decrease in emissions CDP.Austin	All steps	Reason for increase/decrease in emissions CDP.Austin	2016_-_Citywide_GHG_Emissions_updatedDec2017_formatted.csv	PANGAEA	doi:10.1594/PANGAEA.884141	https://doi.org/10.1594/PANGAEA.884141
Increase/Decrease from last year CDP.Austin	All steps	Increase/Decrease from last year CDP.Austin	2016_-_Citywide_GHG_Emissions_updatedDec2017_formatted.csv	PANGAEA	doi:10.1594/PANGAEA.884141	https://doi.org/10.1594/PANGAEA.884141
Gases included CDP.Austin	All steps	Gases included CDP.Austin	2016_-_Citywide_GHG_Emissions_updatedDec2017_formatted.csv	PANGAEA	doi:10.1594/PANGAEA.884141	https://doi.org/10.1594/PANGAEA.884141
Emissions protocol.Austin	Step 3	Emissions protocol.Austin	2016_-_Citywide_GHG_Emissions_updatedDec2017_formatted.csv	PANGAEA	doi:10.1594/PANGAEA.884141	https://doi.org/10.1594/PANGAEA.884141
City location CDP degrees.Austin	All steps	City location CDP degrees.Austin	2016_-_Citywide_GHG_Emissions_updatedDec2017_formatted.csv	PANGAEA	doi:10.1594/PANGAEA.884141	https://doi.org/10.1594/PANGAEA.884141
Year of emission.Austin	Step 3	Year of emission.Austin	2016_-_Citywide_GHG_Emissions_updatedDec2017_formatted.csv	PANGAEA	doi:10.1594/PANGAEA.884141	https://doi.org/10.1594/PANGAEA.884141
Population year WB.Austin	Step 4	Population year WB.Austin	merge_gea_uitp_wb_pruned.tsv	PANGAEA	doi:10.1594/PANGAEA.884141	https://doi.org/10.1594/PANGAEA.884141
Population year others.Austin	Step 4	Population year others.Austin	merge_gea_uitp_wb_cdp2016_cdp_only_toFill.xlsx	PANGAEA	doi:10.1594/PANGAEA.884141	https://doi.org/10.1594/PANGAEA.884141
Population/sqrtarea WB people/km.Austin	Step 4	Population/sqrtarea WB people/km.Austin	merge_gea_uitp_wb_pruned.tsv	PANGAEA	doi:10.1594/PANGAEA.884141	https://doi.org/10.1594/PANGAEA.884141
Congestion rank INRIX dimensionless.Austin	Step 4	Congestion rank INRIX dimensionless.Austin	INRIX_2016_Traffic_Scorecard_Appendix_EN_TableA2.xlsx	PANGAEA	doi:10.1594/PANGAEA.884141	https://doi.org/10.1594/PANGAEA.884141
Population density WB people/km2.Austin	Step 4	Population density WB people/km2.Austin	merge_gea_uitp_wb_pruned.tsv	PANGAEA	doi:10.1594/PANGAEA.884141	https://doi.org/10.1594/PANGAEA.884141
Population density GEA people/km2.Austin	Step 4	Population density GEA people/km2.Austin	merge_gea_uitp_wb_pruned.tsv	PANGAEA	doi:10.1594/PANGAEA.884141	https://doi.org/10.1594/PANGAEA.884141
City area source others.Austin	Step 4	City area source others.Austin	merge_gea_uitp_wb_cdp2016_cdp_only_toFill.xlsx	PANGAEA	doi:10.1594/PANGAEA.884141	https://doi.org/10.1594/PANGAEA.884141
City area source year others.Austin	Step 4	City area source year others.Austin	merge_gea_uitp_wb_cdp2016_cdp_only_toFill.xlsx	PANGAEA	doi:10.1594/PANGAEA.884141	https://doi.org/10.1594/PANGAEA.884141
City area others km2.Austin	Technical Validation	contributes to AQF CDP/OTHERS and AQF PKU/OTHERS.Austin	merged_emissions_and_ancillary_datasets.tsv	PANGAEA	doi:10.1594/PANGAEA.884141	https://doi.org/10.1594/PANGAEA.884141
Population others.Austin	Step 4	Population others.Austin	merge_gea_uitp_wb_cdp2016_cdp_only_toFill.xlsx	PANGAEA	doi:10.1594/PANGAEA.884141	https://doi.org/10.1594/PANGAEA.884141
City area WB km2.Austin	Technical Validation	contributes to AQF CDP/WB and AQF PKU/WB.Austin	merged_emissions_and_ancillary_datasets.tsv	PANGAEA	doi:10.1594/PANGAEA.884141	https://doi.org/10.1594/PANGAEA.884141
Ancillary from GEA.Austin	Step 4	Ancillary from GEA.Austin	merge_gea_uitp_wb_pruned.tsv	PANGAEA	doi:10.1594/PANGAEA.884141	https://doi.org/10.1594/PANGAEA.884141
Population growth rate 1990-2010 WB people/20years.Austin	Step 4	Population growth rate 1990-2010 WB people/20years.Austin	merge_gea_uitp_wb_pruned.tsv	PANGAEA	doi:10.1594/PANGAEA.884141	https://doi.org/10.1594/PANGAEA.884141
Population growth rate 1950-2010 WB people/60years.Austin	Step 4	Population growth rate 1950-2010 WB people/60years.Austin	merge_gea_uitp_wb_pruned.tsv	PANGAEA	doi:10.1594/PANGAEA.884141	https://doi.org/10.1594/PANGAEA.884141
Population 2010 WB.Austin	Step 4	Population 2010 WB.Austin	merge_gea_uitp_wb_pruned.tsv	PANGAEA	doi:10.1594/PANGAEA.884141	https://doi.org/10.1594/PANGAEA.884141
Population 1990 WB.Austin	Step 4	Population 1990 WB.Austin	merge_gea_uitp_wb_pruned.tsv	PANGAEA	doi:10.1594/PANGAEA.884141	https://doi.org/10.1594/PANGAEA.884141
Population 1950 WB.Austin	Step 4	Population 1950 WB.Austin	merge_gea_uitp_wb_pruned.tsv	PANGAEA	doi:10.1594/PANGAEA.884141	https://doi.org/10.1594/PANGAEA.884141
Population source others.Austin	Step 4	Population source others.Austin	merge_gea_uitp_wb_cdp2016_cdp_only_toFill.xlsx	PANGAEA	doi:10.1594/PANGAEA.884141	https://doi.org/10.1594/PANGAEA.884141
City area CDP km2.Austin	Technical Validation	contributes to AQF CDP/GEA and AQF CDP/WB and AQF CDP/OTHERS.Austin	merged_emissions_and_ancillary_datasets.tsv	PANGAEA	doi:10.1594/PANGAEA.884141	https://doi.org/10.1594/PANGAEA.884141
Scope-1 GHG emissions units.Austin	Step 3	Scope-1 GHG emissions units.Austin	2016_-_Citywide_GHG_Emissions_updatedDec2017_formatted.csv	PANGAEA	doi:10.1594/PANGAEA.884141	https://doi.org/10.1594/PANGAEA.884141
Scope-1 source dataset.Austin	All steps	Scope-1 source dataset.Austin	assigned value	PANGAEA	doi:10.1594/PANGAEA.884141	https://doi.org/10.1594/PANGAEA.884141
Scope-1 GHG emissions tCO2 or tCO2-eq.Austin	Step 3	Scope-1 GHG emissions tCO2 or tCO2-eq.Austin	2016_-_Citywide_GHG_Emissions_updatedDec2017_formatted.csv	PANGAEA	doi:10.1594/PANGAEA.884141	https://doi.org/10.1594/PANGAEA.884141
GDP-PPP/capita WB USD/year.Austin	Step 4	GDP-PPP/capita WB USD/year.Austin	merge_gea_uitp_wb_pruned.tsv	PANGAEA	doi:10.1594/PANGAEA.884141	https://doi.org/10.1594/PANGAEA.884141
Total final consumption per capita GEA GJ/capita/yr.Austin	Step 4	Total final consumption per capita GEA GJ/capita/yr.Austin	merge_gea_uitp_wb_pruned.tsv	PANGAEA	doi:10.1594/PANGAEA.884141	https://doi.org/10.1594/PANGAEA.884141
Energy per capita CO2 WB tCO2-eq/capita/yr.Austin	Step 4	Energy per capita CO2 WB tCO2-eq/capita/yr.Austin	merge_gea_uitp_wb_pruned.tsv	PANGAEA	doi:10.1594/PANGAEA.884141	https://doi.org/10.1594/PANGAEA.884141
Diesel price GEA USD/liter.Austin	Step 4	Diesel price GEA USD/liter.Austin	merge_gea_uitp_wb_pruned.tsv	PANGAEA	doi:10.1594/PANGAEA.884141	https://doi.org/10.1594/PANGAEA.884141
Gasoline price GEA USD/liter.Austin	Step 4	Gasoline price GEA USD/liter.Austin	merge_gea_uitp_wb_pruned.tsv	PANGAEA	doi:10.1594/PANGAEA.884141	https://doi.org/10.1594/PANGAEA.884141
Household size GEA people/household.Austin	Technical Validation	HQF GEA.Austin	merged_emissions_and_ancillary_datasets.tsv	PANGAEA	doi:10.1594/PANGAEA.884141	https://doi.org/10.1594/PANGAEA.884141
Household size year GEA.Austin	Step 4	Household size year GEA.Austin	merge_gea_uitp_wb_pruned.tsv	PANGAEA	doi:10.1594/PANGAEA.884141	https://doi.org/10.1594/PANGAEA.884141
GDP-PPP/capita GEA USD/year.Austin	Step 4	GDP-PPP/capita GEA USD/year.Austin	merge_gea_uitp_wb_pruned.tsv	PANGAEA	doi:10.1594/PANGAEA.884141	https://doi.org/10.1594/PANGAEA.884141
Household source GEA.Austin	Step 4	Household source GEA.Austin	merge_gea_uitp_wb_pruned.tsv	PANGAEA	doi:10.1594/PANGAEA.884141	https://doi.org/10.1594/PANGAEA.884141
Water bounded GEA.Austin	Step 4	Water bounded GEA.Austin	merge_gea_uitp_wb_pruned.tsv	PANGAEA	doi:10.1594/PANGAEA.884141	https://doi.org/10.1594/PANGAEA.884141
Mean one-way travel time others minutes.Austin	Step 4	Mean one-way travel time others minutes.Austin	merge_gea_uitp_wb_cdp2016_cdp_only_toFill.xlsx	PANGAEA	doi:10.1594/PANGAEA.884141	https://doi.org/10.1594/PANGAEA.884141
Mean one-way travel time year others.Austin	Step 4	Mean one-way travel time year others.Austin	merge_gea_uitp_wb_cdp2016_cdp_only_toFill.xlsx	PANGAEA	doi:10.1594/PANGAEA.884141	https://doi.org/10.1594/PANGAEA.884141
Diesel price 2014 others USD/liter.Austin	Step 4	Diesel price 2014 others USD/liter.Austin	merge_gea_uitp_wb_cdp2016_cdp_only_toFill.xlsx	PANGAEA	doi:10.1594/PANGAEA.884141	https://doi.org/10.1594/PANGAEA.884141
Gasoline price 2014 others USD/liter.Austin	Step 4	Gasoline price 2014 others USD/liter.Austin	merge_gea_uitp_wb_cdp2016_cdp_only_toFill.xlsx	PANGAEA	doi:10.1594/PANGAEA.884141	https://doi.org/10.1594/PANGAEA.884141
Household size others people/household.Austin	Technical Validation	HQF OTHERS.Austin	merged_emissions_and_ancillary_datasets.tsv	PANGAEA	doi:10.1594/PANGAEA.884141	https://doi.org/10.1594/PANGAEA.884141
Household size year others.Austin	Step 4	Household size year others.Austin	merge_gea_uitp_wb_cdp2016_cdp_only_toFill.xlsx	PANGAEA	doi:10.1594/PANGAEA.884141	https://doi.org/10.1594/PANGAEA.884141
Urbanization ratio GEA percent.Austin	Step 4	Urbanization ratio GEA percent.Austin	merge_gea_uitp_wb_pruned.tsv	PANGAEA	doi:10.1594/PANGAEA.884141	https://doi.org/10.1594/PANGAEA.884141
nGDP source others.Austin	Step 4	nGDP source others.Austin	GDP_all available_24-11-2017_processed.tsv	PANGAEA	doi:10.1594/PANGAEA.884141	https://doi.org/10.1594/PANGAEA.884141
nGDP/capita others USD/capita.Austin	Step 4	nGDP/capita others USD/capita.Austin	GDP_all available_24-11-2017_processed.tsv	PANGAEA	doi:10.1594/PANGAEA.884141	https://doi.org/10.1594/PANGAEA.884141
nGDP others $BN.Austin	Step 4	nGDP others $BN.Austin	GDP_all available_24-11-2017_processed.tsv	PANGAEA	doi:10.1594/PANGAEA.884141	https://doi.org/10.1594/PANGAEA.884141
Reporting year CDP.Austin	All steps	Reporting year CDP.Austin	2016_-_Citywide_GHG_Emissions_updatedDec2017_formatted.csv	PANGAEA	doi:10.1594/PANGAEA.884141	https://doi.org/10.1594/PANGAEA.884141
Study year WB.Austin	Step 4	Study year WB.Austin	merge_gea_uitp_wb_pruned.tsv	PANGAEA	doi:10.1594/PANGAEA.884141	https://doi.org/10.1594/PANGAEA.884141
Definition WB.Austin	Step 4	Definition WB.Austin	merge_gea_uitp_wb_pruned.tsv	PANGAEA	doi:10.1594/PANGAEA.884141	https://doi.org/10.1594/PANGAEA.884141
Definition CDP.Austin	All steps	Definition CDP.Austin	2016_-_Citywide_GHG_Emissions_updatedDec2017_formatted.csv	PANGAEA	doi:10.1594/PANGAEA.884141	https://doi.org/10.1594/PANGAEA.884141
City name WB.Austin	Step 4	City name WB.Austin	merge_gea_uitp_wb_pruned.tsv	PANGAEA	doi:10.1594/PANGAEA.884141	https://doi.org/10.1594/PANGAEA.884141
City name GEA.Austin	Step 4	City name GEA.Austin	merge_gea_uitp_wb_pruned.tsv	PANGAEA	doi:10.1594/PANGAEA.884141	https://doi.org/10.1594/PANGAEA.884141
Average altitude m.Austin	All steps	Average altitude m.Austin	2016_-_Citywide_GHG_Emissions_updatedDec2017_formatted.csv	PANGAEA	doi:10.1594/PANGAEA.884141	https://doi.org/10.1594/PANGAEA.884141
Average annual temperature CDP degrees Celsius.Austin	All steps	Average annual temperature CDP degrees Celsius.Austin	2016_-_Citywide_GHG_Emissions_updatedDec2017_formatted.csv	PANGAEA	doi:10.1594/PANGAEA.884141	https://doi.org/10.1594/PANGAEA.884141
Weather station ID GEA.Austin	Step 4	Weather station ID GEA.Austin	merge_gea_uitp_wb_pruned.tsv	PANGAEA	doi:10.1594/PANGAEA.884141	https://doi.org/10.1594/PANGAEA.884141
CDD 23C GEA degrees C × days.Austin	Step 4	CDD 23C GEA degrees C × days.Austin	merge_gea_uitp_wb_pruned.tsv	PANGAEA	doi:10.1594/PANGAEA.884141	https://doi.org/10.1594/PANGAEA.884141
HDD 15.5C GEA degrees C × days.Austin	Step 4	HDD 15.5C GEA degrees C × days.Austin	merge_gea_uitp_wb_pruned.tsv	PANGAEA	doi:10.1594/PANGAEA.884141	https://doi.org/10.1594/PANGAEA.884141
HDD 15.5C clim degrees C × days.Austin	Step 4	HDD 15.5C clim degrees C × days.Austin	climAll_prepared.tsv	PANGAEA	doi:10.1594/PANGAEA.884141	https://doi.org/10.1594/PANGAEA.884141
CDD 23C clim degrees C × days.Austin	Step 4	CDD 23C clim degrees C × days.Austin	climAll_prepared.tsv	PANGAEA	doi:10.1594/PANGAEA.884141	https://doi.org/10.1594/PANGAEA.884141
GDP-PPP others $BN.Austin	Step 4	GDP-PPP others $BN.Austin	GDP_all available_24-11-2017_processed.tsv	PANGAEA	doi:10.1594/PANGAEA.884141	https://doi.org/10.1594/PANGAEA.884141
GDP-PPP/capita others USD/capita.Austin	Step 4	GDP-PPP/capita others USD/capita.Austin	GDP_all available_24-11-2017_processed.tsv	PANGAEA	doi:10.1594/PANGAEA.884141	https://doi.org/10.1594/PANGAEA.884141
GDP-PPP source others.Austin	Step 4	GDP-PPP source others.Austin	GDP_all available_24-11-2017_processed.tsv	PANGAEA	doi:10.1594/PANGAEA.884141	https://doi.org/10.1594/PANGAEA.884141
City name CDP.Austin	All steps	City name CDP.Austin	2016_-_Citywide_GHG_Emissions_updatedDec2017_formatted.csv	PANGAEA	doi:10.1594/PANGAEA.884141	https://doi.org/10.1594/PANGAEA.884141
High BUA population density - 2014 UEX people/km2.Balikpapan	Step 4	High BUA population density - 2014 UEX people/km2.Balikpapan	uex_prepared.tsv	PANGAEA	doi:10.1594/PANGAEA.884141	https://doi.org/10.1594/PANGAEA.884141
Low BUA population density - 2014 UEX people/km2.Balikpapan	Step 4	Low BUA population density - 2014 UEX people/km2.Balikpapan	uex_prepared.tsv	PANGAEA	doi:10.1594/PANGAEA.884141	https://doi.org/10.1594/PANGAEA.884141
Low BUA population density - 1990 UEX people/km2.Balikpapan	Step 4	Low BUA population density - 1990 UEX people/km2.Balikpapan	uex_prepared.tsv	PANGAEA	doi:10.1594/PANGAEA.884141	https://doi.org/10.1594/PANGAEA.884141
Low BUA population density - 2000 UEX people/km2.Balikpapan	Step 4	Low BUA population density - 2000 UEX people/km2.Balikpapan	uex_prepared.tsv	PANGAEA	doi:10.1594/PANGAEA.884141	https://doi.org/10.1594/PANGAEA.884141
City area source others.Balikpapan	Step 4	City area source others.Balikpapan	merge_gea_uitp_wb_cdp2016_cdp_only_toFill.xlsx	PANGAEA	doi:10.1594/PANGAEA.884141	https://doi.org/10.1594/PANGAEA.884141
City area source year others.Balikpapan	Step 4	City area source year others.Balikpapan	merge_gea_uitp_wb_cdp2016_cdp_only_toFill.xlsx	PANGAEA	doi:10.1594/PANGAEA.884141	https://doi.org/10.1594/PANGAEA.884141
City area others km2.Balikpapan	Technical Validation	contributes to AQF CDP/OTHERS and AQF PKU/OTHERS.Balikpapan	merged_emissions_and_ancillary_datasets.tsv	PANGAEA	doi:10.1594/PANGAEA.884141	https://doi.org/10.1594/PANGAEA.884141
Population source others.Balikpapan	Step 4	Population source others.Balikpapan	merge_gea_uitp_wb_cdp2016_cdp_only_toFill.xlsx	PANGAEA	doi:10.1594/PANGAEA.884141	https://doi.org/10.1594/PANGAEA.884141
Population year others.Balikpapan	Step 4	Population year others.Balikpapan	merge_gea_uitp_wb_cdp2016_cdp_only_toFill.xlsx	PANGAEA	doi:10.1594/PANGAEA.884141	https://doi.org/10.1594/PANGAEA.884141
Population others.Balikpapan	Step 4	Population others.Balikpapan	merge_gea_uitp_wb_cdp2016_cdp_only_toFill.xlsx	PANGAEA	doi:10.1594/PANGAEA.884141	https://doi.org/10.1594/PANGAEA.884141
Population year carbonn.Balikpapan	Step 3	Population year carbonn.Balikpapan	carbonn_selectedCities.tsv or carbonn_Creutzig_notCDP.tsv	PANGAEA	doi:10.1594/PANGAEA.884141	https://doi.org/10.1594/PANGAEA.884141
Population carbonn.Balikpapan	Technical Validation	PQF carbonn.Balikpapan	merged_emissions_and_ancillary_datasets.tsv	PANGAEA	doi:10.1594/PANGAEA.884141	https://doi.org/10.1594/PANGAEA.884141
Region.Balikpapan	All steps	Region.Balikpapan	assigned value	PANGAEA	doi:10.1594/PANGAEA.884141	https://doi.org/10.1594/PANGAEA.884141
HDD 15.5C clim degrees C × days.Balikpapan	Step 4	HDD 15.5C clim degrees C × days.Balikpapan	climAll_prepared.tsv	PANGAEA	doi:10.1594/PANGAEA.884141	https://doi.org/10.1594/PANGAEA.884141
Country.Balikpapan	All steps	Country.Balikpapan	assigned value	PANGAEA	doi:10.1594/PANGAEA.884141	https://doi.org/10.1594/PANGAEA.884141
Longitude others degrees.Balikpapan	Step 4	Longitude others degrees.Balikpapan	merge_gea_uitp_wb_cdp2016_cdp_only_toFill.xlsx	PANGAEA	doi:10.1594/PANGAEA.884141	https://doi.org/10.1594/PANGAEA.884141
Latitude others degrees.Balikpapan	Step 4	Latitude others degrees.Balikpapan	merge_gea_uitp_wb_cdp2016_cdp_only_toFill.xlsx	PANGAEA	doi:10.1594/PANGAEA.884141	https://doi.org/10.1594/PANGAEA.884141
Emissions protocol.Balikpapan	Step 3	Emissions protocol.Balikpapan	carbonn_selectedCities.tsv or carbonn_Creutzig_notCDP.tsv	PANGAEA	doi:10.1594/PANGAEA.884141	https://doi.org/10.1594/PANGAEA.884141
Year of emission.Balikpapan	Step 3	Year of emission.Balikpapan	carbonn_selectedCities.tsv or carbonn_Creutzig_notCDP.tsv	PANGAEA	doi:10.1594/PANGAEA.884141	https://doi.org/10.1594/PANGAEA.884141
Scope-1 GHG emissions units.Balikpapan	Step 3	Scope-1 GHG emissions units.Balikpapan	carbonn_selectedCities.tsv or carbonn_Creutzig_notCDP.tsv	PANGAEA	doi:10.1594/PANGAEA.884141	https://doi.org/10.1594/PANGAEA.884141
Scope-1 source dataset.Balikpapan	All steps	Scope-1 source dataset.Balikpapan	assigned value	PANGAEA	doi:10.1594/PANGAEA.884141	https://doi.org/10.1594/PANGAEA.884141
Scope-1 GHG emissions tCO2 or tCO2-eq.Balikpapan	Step 3	Scope-1 GHG emissions tCO2 or tCO2-eq.Balikpapan	carbonn_selectedCities.tsv or carbonn_Creutzig_notCDP.tsv	PANGAEA	doi:10.1594/PANGAEA.884141	https://doi.org/10.1594/PANGAEA.884141
Definition carbonn.Balikpapan	Step 3	Definition carbonn.Balikpapan	carbonn_selectedCities.tsv or carbonn_Creutzig_notCDP.tsv	PANGAEA	doi:10.1594/PANGAEA.884141	https://doi.org/10.1594/PANGAEA.884141
City name carbonn.Balikpapan	Step 3	City name carbonn.Balikpapan	carbonn_selectedCities.tsv or carbonn_Creutzig_notCDP.tsv	PANGAEA	doi:10.1594/PANGAEA.884141	https://doi.org/10.1594/PANGAEA.884141
High BUA population density - 2000 UEX people/km2.Balikpapan	Step 4	High BUA population density - 2000 UEX people/km2.Balikpapan	uex_prepared.tsv	PANGAEA	doi:10.1594/PANGAEA.884141	https://doi.org/10.1594/PANGAEA.884141
CDD 23C clim degrees C × days.Balikpapan	Step 4	CDD 23C clim degrees C × days.Balikpapan	climAll_prepared.tsv	PANGAEA	doi:10.1594/PANGAEA.884141	https://doi.org/10.1594/PANGAEA.884141
Coordinate source others.Balikpapan	Step 4	Coordinate source others.Balikpapan	merge_gea_uitp_wb_cdp2016_cdp_only_toFill.xlsx	PANGAEA	doi:10.1594/PANGAEA.884141	https://doi.org/10.1594/PANGAEA.884141
nGDP carbonn multiple units.Balikpapan	Step 3	nGDP carbonn multiple units.Balikpapan	carbonn_selectedCities.tsv or carbonn_Creutzig_notCDP.tsv	PANGAEA	doi:10.1594/PANGAEA.884141	https://doi.org/10.1594/PANGAEA.884141
GDP carbonn multiple units.Balikpapan	Step 3	GDP carbonn multiple units.Balikpapan	carbonn_selectedCities.tsv or carbonn_Creutzig_notCDP.tsv	PANGAEA	doi:10.1594/PANGAEA.884141	https://doi.org/10.1594/PANGAEA.884141
High BUA population density - 1990 UEX people/km2.Balikpapan	Step 4	High BUA population density - 1990 UEX people/km2.Balikpapan	uex_prepared.tsv	PANGAEA	doi:10.1594/PANGAEA.884141	https://doi.org/10.1594/PANGAEA.884141
High BUA percent - 2014 UEX percent.Balikpapan	Step 4	High BUA percent - 2014 UEX percent.Balikpapan	uex_prepared.tsv	PANGAEA	doi:10.1594/PANGAEA.884141	https://doi.org/10.1594/PANGAEA.884141
High BUA percent - 2000 UEX percent.Balikpapan	Step 4	High BUA percent - 2000 UEX percent.Balikpapan	uex_prepared.tsv	PANGAEA	doi:10.1594/PANGAEA.884141	https://doi.org/10.1594/PANGAEA.884141
High BUA percent - 1990 UEX percent.Balikpapan	Step 4	High BUA percent - 1990 UEX percent.Balikpapan	uex_prepared.tsv	PANGAEA	doi:10.1594/PANGAEA.884141	https://doi.org/10.1594/PANGAEA.884141
Low BUA percent - 2000 UEX percent.Balikpapan	Step 4	Low BUA percent - 2000 UEX percent.Balikpapan	uex_prepared.tsv	PANGAEA	doi:10.1594/PANGAEA.884141	https://doi.org/10.1594/PANGAEA.884141
Low BUA percent - 1990 UEX percent.Balikpapan	Step 4	Low BUA percent - 1990 UEX percent.Balikpapan	uex_prepared.tsv	PANGAEA	doi:10.1594/PANGAEA.884141	https://doi.org/10.1594/PANGAEA.884141
High BUA - 2014 UEX km2.Balikpapan	Step 4	High BUA - 2014 UEX km2.Balikpapan	uex_prepared.tsv	PANGAEA	doi:10.1594/PANGAEA.884141	https://doi.org/10.1594/PANGAEA.884141
High BUA - 2000 UEX km2.Balikpapan	Step 4	High BUA - 2000 UEX km2.Balikpapan	uex_prepared.tsv	PANGAEA	doi:10.1594/PANGAEA.884141	https://doi.org/10.1594/PANGAEA.884141
High BUA - 1990 UEX km2.Balikpapan	Step 4	High BUA - 1990 UEX km2.Balikpapan	uex_prepared.tsv	PANGAEA	doi:10.1594/PANGAEA.884141	https://doi.org/10.1594/PANGAEA.884141
Low BUA percent - 2014 UEX percent.Balikpapan	Step 4	Low BUA percent - 2014 UEX percent.Balikpapan	uex_prepared.tsv	PANGAEA	doi:10.1594/PANGAEA.884141	https://doi.org/10.1594/PANGAEA.884141
Low BUA - 2000 UEX km2.Balikpapan	Step 4	Low BUA - 2000 UEX km2.Balikpapan	uex_prepared.tsv	PANGAEA	doi:10.1594/PANGAEA.884141	https://doi.org/10.1594/PANGAEA.884141
Low BUA - 1990 UEX km2.Balikpapan	Step 4	Low BUA - 1990 UEX km2.Balikpapan	uex_prepared.tsv	PANGAEA	doi:10.1594/PANGAEA.884141	https://doi.org/10.1594/PANGAEA.884141
Urban area name UEX.Balikpapan	Step 4	Urban area name UEX.Balikpapan	uex_prepared.tsv	PANGAEA	doi:10.1594/PANGAEA.884141	https://doi.org/10.1594/PANGAEA.884141
Gasoline price 2014 others USD/liter.Balikpapan	Step 4	Gasoline price 2014 others USD/liter.Balikpapan	merge_gea_uitp_wb_cdp2016_cdp_only_toFill.xlsx	PANGAEA	doi:10.1594/PANGAEA.884141	https://doi.org/10.1594/PANGAEA.884141
Diesel price 2014 others USD/liter.Balikpapan	Step 4	Diesel price 2014 others USD/liter.Balikpapan	merge_gea_uitp_wb_cdp2016_cdp_only_toFill.xlsx	PANGAEA	doi:10.1594/PANGAEA.884141	https://doi.org/10.1594/PANGAEA.884141
nGDP source others.Balikpapan	Step 4	nGDP source others.Balikpapan	GDP_all available_24-11-2017_processed.tsv	PANGAEA	doi:10.1594/PANGAEA.884141	https://doi.org/10.1594/PANGAEA.884141
nGDP/capita others USD/capita.Balikpapan	Step 4	nGDP/capita others USD/capita.Balikpapan	GDP_all available_24-11-2017_processed.tsv	PANGAEA	doi:10.1594/PANGAEA.884141	https://doi.org/10.1594/PANGAEA.884141
nGDP others $BN.Balikpapan	Step 4	nGDP others $BN.Balikpapan	GDP_all available_24-11-2017_processed.tsv	PANGAEA	doi:10.1594/PANGAEA.884141	https://doi.org/10.1594/PANGAEA.884141
GDP year carbonn.Balikpapan	Step 3	GDP year carbonn.Balikpapan	carbonn_selectedCities.tsv or carbonn_Creutzig_notCDP.tsv	PANGAEA	doi:10.1594/PANGAEA.884141	https://doi.org/10.1594/PANGAEA.884141
Low BUA - 2014 UEX km2.Balikpapan	Step 4	Low BUA - 2014 UEX km2.Balikpapan	uex_prepared.tsv	PANGAEA	doi:10.1594/PANGAEA.884141	https://doi.org/10.1594/PANGAEA.884141
GDP unit carbonn.Balikpapan	Step 3	GDP unit carbonn.Balikpapan	carbonn_selectedCities.tsv or carbonn_Creutzig_notCDP.tsv	PANGAEA	doi:10.1594/PANGAEA.884141	https://doi.org/10.1594/PANGAEA.884141
Low BUA percent - 2014 UEX percent.Baltimore	Step 4	Low BUA percent - 2014 UEX percent.Baltimore	uex_prepared.tsv	PANGAEA	doi:10.1594/PANGAEA.884141	https://doi.org/10.1594/PANGAEA.884141
Low BUA percent - 2000 UEX percent.Baltimore	Step 4	Low BUA percent - 2000 UEX percent.Baltimore	uex_prepared.tsv	PANGAEA	doi:10.1594/PANGAEA.884141	https://doi.org/10.1594/PANGAEA.884141
Low BUA percent - 1990 UEX percent.Baltimore	Step 4	Low BUA percent - 1990 UEX percent.Baltimore	uex_prepared.tsv	PANGAEA	doi:10.1594/PANGAEA.884141	https://doi.org/10.1594/PANGAEA.884141
High BUA - 2014 UEX km2.Baltimore	Step 4	High BUA - 2014 UEX km2.Baltimore	uex_prepared.tsv	PANGAEA	doi:10.1594/PANGAEA.884141	https://doi.org/10.1594/PANGAEA.884141
High BUA - 2000 UEX km2.Baltimore	Step 4	High BUA - 2000 UEX km2.Baltimore	uex_prepared.tsv	PANGAEA	doi:10.1594/PANGAEA.884141	https://doi.org/10.1594/PANGAEA.884141
Low BUA - 2000 UEX km2.Baltimore	Step 4	Low BUA - 2000 UEX km2.Baltimore	uex_prepared.tsv	PANGAEA	doi:10.1594/PANGAEA.884141	https://doi.org/10.1594/PANGAEA.884141
Low BUA - 2014 UEX km2.Baltimore	Step 4	Low BUA - 2014 UEX km2.Baltimore	uex_prepared.tsv	PANGAEA	doi:10.1594/PANGAEA.884141	https://doi.org/10.1594/PANGAEA.884141
Urban area name UEX.Baltimore	Step 4	Urban area name UEX.Baltimore	uex_prepared.tsv	PANGAEA	doi:10.1594/PANGAEA.884141	https://doi.org/10.1594/PANGAEA.884141
Low BUA - 1990 UEX km2.Baltimore	Step 4	Low BUA - 1990 UEX km2.Baltimore	uex_prepared.tsv	PANGAEA	doi:10.1594/PANGAEA.884141	https://doi.org/10.1594/PANGAEA.884141
High BUA percent - 1990 UEX percent.Baltimore	Step 4	High BUA percent - 1990 UEX percent.Baltimore	uex_prepared.tsv	PANGAEA	doi:10.1594/PANGAEA.884141	https://doi.org/10.1594/PANGAEA.884141
High BUA - 1990 UEX km2.Baltimore	Step 4	High BUA - 1990 UEX km2.Baltimore	uex_prepared.tsv	PANGAEA	doi:10.1594/PANGAEA.884141	https://doi.org/10.1594/PANGAEA.884141
High BUA percent - 2000 UEX percent.Baltimore	Step 4	High BUA percent - 2000 UEX percent.Baltimore	uex_prepared.tsv	PANGAEA	doi:10.1594/PANGAEA.884141	https://doi.org/10.1594/PANGAEA.884141
CH4_waste/capita others tCH4/capita.Baltimore	Step 4	CH4_waste/capita others tCH4/capita.Baltimore	merge_gea_uitp_wb_cdp2016_cdp_only_toFill.xlsx	PANGAEA	doi:10.1594/PANGAEA.884141	https://doi.org/10.1594/PANGAEA.884141
Low BUA population density - 1990 UEX people/km2.Baltimore	Step 4	Low BUA population density - 1990 UEX people/km2.Baltimore	uex_prepared.tsv	PANGAEA	doi:10.1594/PANGAEA.884141	https://doi.org/10.1594/PANGAEA.884141
High BUA population density - 1990 UEX people/km2.Baltimore	Step 4	High BUA population density - 1990 UEX people/km2.Baltimore	uex_prepared.tsv	PANGAEA	doi:10.1594/PANGAEA.884141	https://doi.org/10.1594/PANGAEA.884141
Low BUA population density - 2000 UEX people/km2.Baltimore	Step 4	Low BUA population density - 2000 UEX people/km2.Baltimore	uex_prepared.tsv	PANGAEA	doi:10.1594/PANGAEA.884141	https://doi.org/10.1594/PANGAEA.884141
High BUA population density - 2000 UEX people/km2.Baltimore	Step 4	High BUA population density - 2000 UEX people/km2.Baltimore	uex_prepared.tsv	PANGAEA	doi:10.1594/PANGAEA.884141	https://doi.org/10.1594/PANGAEA.884141
Low BUA population density - 2014 UEX people/km2.Baltimore	Step 4	Low BUA population density - 2014 UEX people/km2.Baltimore	uex_prepared.tsv	PANGAEA	doi:10.1594/PANGAEA.884141	https://doi.org/10.1594/PANGAEA.884141
High BUA population density - 2014 UEX people/km2.Baltimore	Step 4	High BUA population density - 2014 UEX people/km2.Baltimore	uex_prepared.tsv	PANGAEA	doi:10.1594/PANGAEA.884141	https://doi.org/10.1594/PANGAEA.884141
Exports others m3.Baltimore	Step 4	Exports others m3.Baltimore	merge_gea_uitp_wb_cdp2016_cdp_only_toFill.xlsx	PANGAEA	doi:10.1594/PANGAEA.884141	https://doi.org/10.1594/PANGAEA.884141
Production others m3.Baltimore	Step 4	Production others m3.Baltimore	merge_gea_uitp_wb_cdp2016_cdp_only_toFill.xlsx	PANGAEA	doi:10.1594/PANGAEA.884141	https://doi.org/10.1594/PANGAEA.884141
Natgas Export/Production ratio others.Baltimore	Step 4	Natgas Export/Production ratio others.Baltimore	merge_gea_uitp_wb_cdp2016_cdp_only_toFill.xlsx	PANGAEA	doi:10.1594/PANGAEA.884141	https://doi.org/10.1594/PANGAEA.884141
CH4_wastenatgas/capita others tCH4/capita.Baltimore	Step 4	CH4_wastenatgas/capita others tCH4/capita.Baltimore	merge_gea_uitp_wb_cdp2016_cdp_only_toFill.xlsx	PANGAEA	doi:10.1594/PANGAEA.884141	https://doi.org/10.1594/PANGAEA.884141
Corrected CH4_wastenatgas/capita others tCH4/capita.Baltimore	Step 4	Corrected CH4_wastenatgas/capita others tCH4/capita.Baltimore	merge_gea_uitp_wb_cdp2016_cdp_only_toFill.xlsx	PANGAEA	doi:10.1594/PANGAEA.884141	https://doi.org/10.1594/PANGAEA.884141
High BUA percent - 2014 UEX percent.Baltimore	Step 4	High BUA percent - 2014 UEX percent.Baltimore	uex_prepared.tsv	PANGAEA	doi:10.1594/PANGAEA.884141	https://doi.org/10.1594/PANGAEA.884141
CIMI performance IESE dimensionless.Baltimore	Step 4	CIMI performance IESE dimensionless.Baltimore	IESE_Table12_11.xlsx	PANGAEA	doi:10.1594/PANGAEA.884141	https://doi.org/10.1594/PANGAEA.884141
Public management IESE dimensionless.Baltimore	Step 4	Public management IESE dimensionless.Baltimore	IESE_Table12_11.xlsx	PANGAEA	doi:10.1594/PANGAEA.884141	https://doi.org/10.1594/PANGAEA.884141
CIMI IESE dimensionless.Baltimore	Step 4	CIMI IESE dimensionless.Baltimore	IESE_Table12_11.xlsx	PANGAEA	doi:10.1594/PANGAEA.884141	https://doi.org/10.1594/PANGAEA.884141
Coordinate source others.Baltimore	Step 4	Coordinate source others.Baltimore	merge_gea_uitp_wb_cdp2016_cdp_only_toFill.xlsx	PANGAEA	doi:10.1594/PANGAEA.884141	https://doi.org/10.1594/PANGAEA.884141
Longitude others degrees.Baltimore	Step 4	Longitude others degrees.Baltimore	merge_gea_uitp_wb_cdp2016_cdp_only_toFill.xlsx	PANGAEA	doi:10.1594/PANGAEA.884141	https://doi.org/10.1594/PANGAEA.884141
Latitude others degrees.Baltimore	Step 4	Latitude others degrees.Baltimore	merge_gea_uitp_wb_cdp2016_cdp_only_toFill.xlsx	PANGAEA	doi:10.1594/PANGAEA.884141	https://doi.org/10.1594/PANGAEA.884141
City location CDP degrees.Baltimore	All steps	City location CDP degrees.Baltimore	2017_-_Cities_Community_Wide_Emissions_updatedDec2017_formatted.csv	PANGAEA	doi:10.1594/PANGAEA.884141	https://doi.org/10.1594/PANGAEA.884141
Total emissions CDP tCO2-eq.Baltimore	All steps	Total emissions CDP tCO2-eq.Baltimore	2017_-_Cities_Community_Wide_Emissions_updatedDec2017_formatted.csv	PANGAEA	doi:10.1594/PANGAEA.884141	https://doi.org/10.1594/PANGAEA.884141
Scope-2 CDP tCO2-eq.Baltimore	All steps	Scope-2 CDP tCO2-eq.Baltimore	2017_-_Cities_Community_Wide_Emissions_updatedDec2017_formatted.csv	PANGAEA	doi:10.1594/PANGAEA.884141	https://doi.org/10.1594/PANGAEA.884141
CDP2016 data edited CDP.Baltimore	All steps	CDP2016 data edited CDP.Baltimore	2017_-_Cities_Community_Wide_Emissions_updatedDec2017_formatted.csv	PANGAEA	doi:10.1594/PANGAEA.884141	https://doi.org/10.1594/PANGAEA.884141
Reason for increase/decrease in emissions CDP.Baltimore	All steps	Reason for increase/decrease in emissions CDP.Baltimore	2017_-_Cities_Community_Wide_Emissions_updatedDec2017_formatted.csv	PANGAEA	doi:10.1594/PANGAEA.884141	https://doi.org/10.1594/PANGAEA.884141
Increase/Decrease from last year CDP.Baltimore	All steps	Increase/Decrease from last year CDP.Baltimore	2017_-_Cities_Community_Wide_Emissions_updatedDec2017_formatted.csv	PANGAEA	doi:10.1594/PANGAEA.884141	https://doi.org/10.1594/PANGAEA.884141
Methodology details CDP.Baltimore	All steps	Methodology details CDP.Baltimore	2017_-_Cities_Community_Wide_Emissions_updatedDec2017_formatted.csv	PANGAEA	doi:10.1594/PANGAEA.884141	https://doi.org/10.1594/PANGAEA.884141
Gases included CDP.Baltimore	All steps	Gases included CDP.Baltimore	2017_-_Cities_Community_Wide_Emissions_updatedDec2017_formatted.csv	PANGAEA	doi:10.1594/PANGAEA.884141	https://doi.org/10.1594/PANGAEA.884141
Emissions protocol.Baltimore	Step 3	Emissions protocol.Baltimore	2017_-_Cities_Community_Wide_Emissions_updatedDec2017_formatted.csv	PANGAEA	doi:10.1594/PANGAEA.884141	https://doi.org/10.1594/PANGAEA.884141
Year of emission.Baltimore	Step 3	Year of emission.Baltimore	2017_-_Cities_Community_Wide_Emissions_updatedDec2017_formatted.csv	PANGAEA	doi:10.1594/PANGAEA.884141	https://doi.org/10.1594/PANGAEA.884141
Scope-1 GHG emissions units.Baltimore	Step 3	Scope-1 GHG emissions units.Baltimore	2017_-_Cities_Community_Wide_Emissions_updatedDec2017_formatted.csv	PANGAEA	doi:10.1594/PANGAEA.884141	https://doi.org/10.1594/PANGAEA.884141
Scope-1 source dataset.Baltimore	All steps	Scope-1 source dataset.Baltimore	assigned value	PANGAEA	doi:10.1594/PANGAEA.884141	https://doi.org/10.1594/PANGAEA.884141
Scope-1 GHG emissions tCO2 or tCO2-eq.Baltimore	Step 3	Scope-1 GHG emissions tCO2 or tCO2-eq.Baltimore	2017_-_Cities_Community_Wide_Emissions_updatedDec2017_formatted.csv	PANGAEA	doi:10.1594/PANGAEA.884141	https://doi.org/10.1594/PANGAEA.884141
CIMI ranking IESE dimensionless.Baltimore	Step 4	CIMI ranking IESE dimensionless.Baltimore	IESE_Table12_11.xlsx	PANGAEA	doi:10.1594/PANGAEA.884141	https://doi.org/10.1594/PANGAEA.884141
Reporting year CDP.Baltimore	All steps	Reporting year CDP.Baltimore	2017_-_Cities_Community_Wide_Emissions_updatedDec2017_formatted.csv	PANGAEA	doi:10.1594/PANGAEA.884141	https://doi.org/10.1594/PANGAEA.884141
Definition CDP.Baltimore	All steps	Definition CDP.Baltimore	2017_-_Cities_Community_Wide_Emissions_updatedDec2017_formatted.csv	PANGAEA	doi:10.1594/PANGAEA.884141	https://doi.org/10.1594/PANGAEA.884141
Country.Baltimore	All steps	Country.Baltimore	assigned value	PANGAEA	doi:10.1594/PANGAEA.884141	https://doi.org/10.1594/PANGAEA.884141
Region.Baltimore	All steps	Region.Baltimore	assigned value	PANGAEA	doi:10.1594/PANGAEA.884141	https://doi.org/10.1594/PANGAEA.884141
Population CDP.Baltimore	Technical Validation	PQF CDP.Baltimore	merged_emissions_and_ancillary_datasets.tsv	PANGAEA	doi:10.1594/PANGAEA.884141	https://doi.org/10.1594/PANGAEA.884141
Population year CDP.Baltimore	All steps	Population year CDP.Baltimore	2017_-_Cities_Community_Wide_Emissions_updatedDec2017_formatted.csv	PANGAEA	doi:10.1594/PANGAEA.884141	https://doi.org/10.1594/PANGAEA.884141
nGDP others $BN.Baltimore	Step 4	nGDP others $BN.Baltimore	GDP_all available_24-11-2017_processed.tsv	PANGAEA	doi:10.1594/PANGAEA.884141	https://doi.org/10.1594/PANGAEA.884141
GDP-PPP year others.Baltimore	Step 4	GDP-PPP year others.Baltimore	GDP_all available_24-11-2017_processed.tsv	PANGAEA	doi:10.1594/PANGAEA.884141	https://doi.org/10.1594/PANGAEA.884141
GDP-PPP source others.Baltimore	Step 4	GDP-PPP source others.Baltimore	GDP_all available_24-11-2017_processed.tsv	PANGAEA	doi:10.1594/PANGAEA.884141	https://doi.org/10.1594/PANGAEA.884141
GDP-PPP/capita others USD/capita.Baltimore	Step 4	GDP-PPP/capita others USD/capita.Baltimore	GDP_all available_24-11-2017_processed.tsv	PANGAEA	doi:10.1594/PANGAEA.884141	https://doi.org/10.1594/PANGAEA.884141
GDP-PPP others $BN.Baltimore	Step 4	GDP-PPP others $BN.Baltimore	GDP_all available_24-11-2017_processed.tsv	PANGAEA	doi:10.1594/PANGAEA.884141	https://doi.org/10.1594/PANGAEA.884141
GDP source CDP.Baltimore	All steps	GDP source CDP.Baltimore	2017_-_Cities_Community_Wide_Emissions_updatedDec2017_formatted.csv	PANGAEA	doi:10.1594/PANGAEA.884141	https://doi.org/10.1594/PANGAEA.884141
GDP year CDP.Baltimore	All steps	GDP year CDP.Baltimore	2017_-_Cities_Community_Wide_Emissions_updatedDec2017_formatted.csv	PANGAEA	doi:10.1594/PANGAEA.884141	https://doi.org/10.1594/PANGAEA.884141
GDP unit CDP.Baltimore	All steps	GDP unit CDP.Baltimore	2017_-_Cities_Community_Wide_Emissions_updatedDec2017_formatted.csv	PANGAEA	doi:10.1594/PANGAEA.884141	https://doi.org/10.1594/PANGAEA.884141
GDP CDP multiple units.Baltimore	All steps	GDP CDP multiple units.Baltimore	2017_-_Cities_Community_Wide_Emissions_updatedDec2017_formatted.csv	PANGAEA	doi:10.1594/PANGAEA.884141	https://doi.org/10.1594/PANGAEA.884141
City name CDP.Baltimore	All steps	City name CDP.Baltimore	2017_-_Cities_Community_Wide_Emissions_updatedDec2017_formatted.csv	PANGAEA	doi:10.1594/PANGAEA.884141	https://doi.org/10.1594/PANGAEA.884141
CDD 23C clim degrees C × days.Baltimore	Step 4	CDD 23C clim degrees C × days.Baltimore	climAll_prepared.tsv	PANGAEA	doi:10.1594/PANGAEA.884141	https://doi.org/10.1594/PANGAEA.884141
Average annual temperature CDP degrees Celsius.Baltimore	All steps	Average annual temperature CDP degrees Celsius.Baltimore	2017_-_Cities_Community_Wide_Emissions_updatedDec2017_formatted.csv	PANGAEA	doi:10.1594/PANGAEA.884141	https://doi.org/10.1594/PANGAEA.884141
Average altitude m.Baltimore	All steps	Average altitude m.Baltimore	2017_-_Cities_Community_Wide_Emissions_updatedDec2017_formatted.csv	PANGAEA	doi:10.1594/PANGAEA.884141	https://doi.org/10.1594/PANGAEA.884141
City area source others.Baltimore	Step 4	City area source others.Baltimore	merge_gea_uitp_wb_cdp2016_cdp_only_toFill.xlsx	PANGAEA	doi:10.1594/PANGAEA.884141	https://doi.org/10.1594/PANGAEA.884141
City area source year others.Baltimore	Step 4	City area source year others.Baltimore	merge_gea_uitp_wb_cdp2016_cdp_only_toFill.xlsx	PANGAEA	doi:10.1594/PANGAEA.884141	https://doi.org/10.1594/PANGAEA.884141
City area others km2.Baltimore	Technical Validation	contributes to AQF CDP/OTHERS and AQF PKU/OTHERS.Baltimore	merged_emissions_and_ancillary_datasets.tsv	PANGAEA	doi:10.1594/PANGAEA.884141	https://doi.org/10.1594/PANGAEA.884141
City area CDP km2.Baltimore	Technical Validation	contributes to AQF CDP/GEA and AQF CDP/WB and AQF CDP/OTHERS.Baltimore	merged_emissions_and_ancillary_datasets.tsv	PANGAEA	doi:10.1594/PANGAEA.884141	https://doi.org/10.1594/PANGAEA.884141
Population source others.Baltimore	Step 4	Population source others.Baltimore	merge_gea_uitp_wb_cdp2016_cdp_only_toFill.xlsx	PANGAEA	doi:10.1594/PANGAEA.884141	https://doi.org/10.1594/PANGAEA.884141
Population year others.Baltimore	Step 4	Population year others.Baltimore	merge_gea_uitp_wb_cdp2016_cdp_only_toFill.xlsx	PANGAEA	doi:10.1594/PANGAEA.884141	https://doi.org/10.1594/PANGAEA.884141
Population others.Baltimore	Step 4	Population others.Baltimore	merge_gea_uitp_wb_cdp2016_cdp_only_toFill.xlsx	PANGAEA	doi:10.1594/PANGAEA.884141	https://doi.org/10.1594/PANGAEA.884141
HDD 15.5C clim degrees C × days.Baltimore	Step 4	HDD 15.5C clim degrees C × days.Baltimore	climAll_prepared.tsv	PANGAEA	doi:10.1594/PANGAEA.884141	https://doi.org/10.1594/PANGAEA.884141
nGDP/capita others USD/capita.Baltimore	Step 4	nGDP/capita others USD/capita.Baltimore	GDP_all available_24-11-2017_processed.tsv	PANGAEA	doi:10.1594/PANGAEA.884141	https://doi.org/10.1594/PANGAEA.884141
nGDP source others.Baltimore	Step 4	nGDP source others.Baltimore	GDP_all available_24-11-2017_processed.tsv	PANGAEA	doi:10.1594/PANGAEA.884141	https://doi.org/10.1594/PANGAEA.884141
Average congestion rate INRIX percent.Baltimore	Step 4	Average congestion rate INRIX percent.Baltimore	INRIX_2016_Traffic_Scorecard_Appendix_EN_TableA2.xlsx	PANGAEA	doi:10.1594/PANGAEA.884141	https://doi.org/10.1594/PANGAEA.884141
Gasoline price 2014 others USD/liter.Baltimore	Step 4	Gasoline price 2014 others USD/liter.Baltimore	merge_gea_uitp_wb_cdp2016_cdp_only_toFill.xlsx	PANGAEA	doi:10.1594/PANGAEA.884141	https://doi.org/10.1594/PANGAEA.884141
Household size others people/household.Baltimore	Technical Validation	HQF OTHERS.Baltimore	merged_emissions_and_ancillary_datasets.tsv	PANGAEA	doi:10.1594/PANGAEA.884141	https://doi.org/10.1594/PANGAEA.884141
Household size year others.Baltimore	Step 4	Household size year others.Baltimore	merge_gea_uitp_wb_cdp2016_cdp_only_toFill.xlsx	PANGAEA	doi:10.1594/PANGAEA.884141	https://doi.org/10.1594/PANGAEA.884141
Household size source others.Baltimore	Step 4	Household size source others.Baltimore	merge_gea_uitp_wb_cdp2016_cdp_only_toFill.xlsx	PANGAEA	doi:10.1594/PANGAEA.884141	https://doi.org/10.1594/PANGAEA.884141
Congestion rank INRIX dimensionless.Baltimore	Step 4	Congestion rank INRIX dimensionless.Baltimore	INRIX_2016_Traffic_Scorecard_Appendix_EN_TableA2.xlsx	PANGAEA	doi:10.1594/PANGAEA.884141	https://doi.org/10.1594/PANGAEA.884141
Peak hours spent in congestion INRIX hours.Baltimore	Step 4	Peak hours spent in congestion INRIX hours.Baltimore	INRIX_2016_Traffic_Scorecard_Appendix_EN_TableA2.xlsx	PANGAEA	doi:10.1594/PANGAEA.884141	https://doi.org/10.1594/PANGAEA.884141
INRIX congestion index INRIX dimensionless.Baltimore	Step 4	INRIX congestion index INRIX dimensionless.Baltimore	INRIX_2016_Traffic_Scorecard_Appendix_EN_TableA2.xlsx	PANGAEA	doi:10.1594/PANGAEA.884141	https://doi.org/10.1594/PANGAEA.884141
Congestion rank TomTom dimensionless.Baltimore	Step 4	Congestion rank TomTom dimensionless.Baltimore	tomtom_congestion.xlsx	PANGAEA	doi:10.1594/PANGAEA.884141	https://doi.org/10.1594/PANGAEA.884141
Congestion level TomTom × 100 percent.Baltimore	Step 4	Congestion level TomTom × 100 percent.Baltimore	tomtom_congestion.xlsx	PANGAEA	doi:10.1594/PANGAEA.884141	https://doi.org/10.1594/PANGAEA.884141
Congestion change TomTom × 100 percent.Baltimore	Step 4	Congestion change TomTom × 100 percent.Baltimore	tomtom_congestion.xlsx	PANGAEA	doi:10.1594/PANGAEA.884141	https://doi.org/10.1594/PANGAEA.884141
Morning peak TomTom percent.Baltimore	Step 4	Morning peak TomTom percent.Baltimore	tomtom_congestion.xlsx	PANGAEA	doi:10.1594/PANGAEA.884141	https://doi.org/10.1594/PANGAEA.884141
Urban planning IESE dimensionless.Baltimore	Step 4	Urban planning IESE dimensionless.Baltimore	IESE_Table12_11.xlsx	PANGAEA	doi:10.1594/PANGAEA.884141	https://doi.org/10.1594/PANGAEA.884141
Technology IESE dimensionless.Baltimore	Step 4	Technology IESE dimensionless.Baltimore	IESE_Table12_11.xlsx	PANGAEA	doi:10.1594/PANGAEA.884141	https://doi.org/10.1594/PANGAEA.884141
Social cohesion IESE dimensionless.Baltimore	Step 4	Social cohesion IESE dimensionless.Baltimore	IESE_Table12_11.xlsx	PANGAEA	doi:10.1594/PANGAEA.884141	https://doi.org/10.1594/PANGAEA.884141
Mobility and transportation IESE dimensionless.Baltimore	Step 4	Mobility and transportation IESE dimensionless.Baltimore	IESE_Table12_11.xlsx	PANGAEA	doi:10.1594/PANGAEA.884141	https://doi.org/10.1594/PANGAEA.884141
International impact IESE dimensionless.Baltimore	Step 4	International impact IESE dimensionless.Baltimore	IESE_Table12_11.xlsx	PANGAEA	doi:10.1594/PANGAEA.884141	https://doi.org/10.1594/PANGAEA.884141
Human capital IESE dimensionless.Baltimore	Step 4	Human capital IESE dimensionless.Baltimore	IESE_Table12_11.xlsx	PANGAEA	doi:10.1594/PANGAEA.884141	https://doi.org/10.1594/PANGAEA.884141
Governance IESE dimensionless.Baltimore	Step 4	Governance IESE dimensionless.Baltimore	IESE_Table12_11.xlsx	PANGAEA	doi:10.1594/PANGAEA.884141	https://doi.org/10.1594/PANGAEA.884141
Environment IESE dimensionless.Baltimore	Step 4	Environment IESE dimensionless.Baltimore	IESE_Table12_11.xlsx	PANGAEA	doi:10.1594/PANGAEA.884141	https://doi.org/10.1594/PANGAEA.884141
Diesel price 2014 others USD/liter.Baltimore	Step 4	Diesel price 2014 others USD/liter.Baltimore	merge_gea_uitp_wb_cdp2016_cdp_only_toFill.xlsx	PANGAEA	doi:10.1594/PANGAEA.884141	https://doi.org/10.1594/PANGAEA.884141
Mean one-way travel time year others.Baltimore	Step 4	Mean one-way travel time year others.Baltimore	merge_gea_uitp_wb_cdp2016_cdp_only_toFill.xlsx	PANGAEA	doi:10.1594/PANGAEA.884141	https://doi.org/10.1594/PANGAEA.884141
Evening peak TomTom percent.Baltimore	Step 4	Evening peak TomTom percent.Baltimore	tomtom_congestion.xlsx	PANGAEA	doi:10.1594/PANGAEA.884141	https://doi.org/10.1594/PANGAEA.884141
Mean one-way travel time others minutes.Baltimore	Step 4	Mean one-way travel time others minutes.Baltimore	merge_gea_uitp_wb_cdp2016_cdp_only_toFill.xlsx	PANGAEA	doi:10.1594/PANGAEA.884141	https://doi.org/10.1594/PANGAEA.884141
Economy IESE dimensionless.Baltimore	Step 4	Economy IESE dimensionless.Baltimore	IESE_Table12_11.xlsx	PANGAEA	doi:10.1594/PANGAEA.884141	https://doi.org/10.1594/PANGAEA.884141
HDD 15.5C clim degrees C × days.Bandung	Step 4	HDD 15.5C clim degrees C × days.Bandung	climAll_prepared.tsv	PANGAEA	doi:10.1594/PANGAEA.884141	https://doi.org/10.1594/PANGAEA.884141
City area source year others.Bandung	Step 4	City area source year others.Bandung	merge_gea_uitp_wb_cdp2016_cdp_only_toFill.xlsx	PANGAEA	doi:10.1594/PANGAEA.884141	https://doi.org/10.1594/PANGAEA.884141
City area others km2.Bandung	Technical Validation	contributes to AQF CDP/OTHERS and AQF PKU/OTHERS.Bandung	merged_emissions_and_ancillary_datasets.tsv	PANGAEA	doi:10.1594/PANGAEA.884141	https://doi.org/10.1594/PANGAEA.884141
Population source others.Bandung	Step 4	Population source others.Bandung	merge_gea_uitp_wb_cdp2016_cdp_only_toFill.xlsx	PANGAEA	doi:10.1594/PANGAEA.884141	https://doi.org/10.1594/PANGAEA.884141
Population year others.Bandung	Step 4	Population year others.Bandung	merge_gea_uitp_wb_cdp2016_cdp_only_toFill.xlsx	PANGAEA	doi:10.1594/PANGAEA.884141	https://doi.org/10.1594/PANGAEA.884141
Population others.Bandung	Step 4	Population others.Bandung	merge_gea_uitp_wb_cdp2016_cdp_only_toFill.xlsx	PANGAEA	doi:10.1594/PANGAEA.884141	https://doi.org/10.1594/PANGAEA.884141
Population year carbonn.Bandung	Step 3	Population year carbonn.Bandung	carbonn_selectedCities.tsv or carbonn_Creutzig_notCDP.tsv	PANGAEA	doi:10.1594/PANGAEA.884141	https://doi.org/10.1594/PANGAEA.884141
Population carbonn.Bandung	Technical Validation	PQF carbonn.Bandung	merged_emissions_and_ancillary_datasets.tsv	PANGAEA	doi:10.1594/PANGAEA.884141	https://doi.org/10.1594/PANGAEA.884141
Region.Bandung	All steps	Region.Bandung	assigned value	PANGAEA	doi:10.1594/PANGAEA.884141	https://doi.org/10.1594/PANGAEA.884141
Country.Bandung	All steps	Country.Bandung	assigned value	PANGAEA	doi:10.1594/PANGAEA.884141	https://doi.org/10.1594/PANGAEA.884141
Longitude others degrees.Bandung	Step 4	Longitude others degrees.Bandung	merge_gea_uitp_wb_cdp2016_cdp_only_toFill.xlsx	PANGAEA	doi:10.1594/PANGAEA.884141	https://doi.org/10.1594/PANGAEA.884141
Latitude others degrees.Bandung	Step 4	Latitude others degrees.Bandung	merge_gea_uitp_wb_cdp2016_cdp_only_toFill.xlsx	PANGAEA	doi:10.1594/PANGAEA.884141	https://doi.org/10.1594/PANGAEA.884141
Emissions protocol.Bandung	Step 3	Emissions protocol.Bandung	carbonn_selectedCities.tsv or carbonn_Creutzig_notCDP.tsv	PANGAEA	doi:10.1594/PANGAEA.884141	https://doi.org/10.1594/PANGAEA.884141
Year of emission.Bandung	Step 3	Year of emission.Bandung	carbonn_selectedCities.tsv or carbonn_Creutzig_notCDP.tsv	PANGAEA	doi:10.1594/PANGAEA.884141	https://doi.org/10.1594/PANGAEA.884141
Scope-1 GHG emissions units.Bandung	Step 3	Scope-1 GHG emissions units.Bandung	carbonn_selectedCities.tsv or carbonn_Creutzig_notCDP.tsv	PANGAEA	doi:10.1594/PANGAEA.884141	https://doi.org/10.1594/PANGAEA.884141
Scope-1 source dataset.Bandung	All steps	Scope-1 source dataset.Bandung	assigned value	PANGAEA	doi:10.1594/PANGAEA.884141	https://doi.org/10.1594/PANGAEA.884141
Scope-1 GHG emissions tCO2 or tCO2-eq.Bandung	Step 3	Scope-1 GHG emissions tCO2 or tCO2-eq.Bandung	carbonn_selectedCities.tsv or carbonn_Creutzig_notCDP.tsv	PANGAEA	doi:10.1594/PANGAEA.884141	https://doi.org/10.1594/PANGAEA.884141
Definition carbonn.Bandung	Step 3	Definition carbonn.Bandung	carbonn_selectedCities.tsv or carbonn_Creutzig_notCDP.tsv	PANGAEA	doi:10.1594/PANGAEA.884141	https://doi.org/10.1594/PANGAEA.884141
City name carbonn.Bandung	Step 3	City name carbonn.Bandung	carbonn_selectedCities.tsv or carbonn_Creutzig_notCDP.tsv	PANGAEA	doi:10.1594/PANGAEA.884141	https://doi.org/10.1594/PANGAEA.884141
Coordinate source others.Bandung	Step 4	Coordinate source others.Bandung	merge_gea_uitp_wb_cdp2016_cdp_only_toFill.xlsx	PANGAEA	doi:10.1594/PANGAEA.884141	https://doi.org/10.1594/PANGAEA.884141
City area source others.Bandung	Step 4	City area source others.Bandung	merge_gea_uitp_wb_cdp2016_cdp_only_toFill.xlsx	PANGAEA	doi:10.1594/PANGAEA.884141	https://doi.org/10.1594/PANGAEA.884141
CDD 23C clim degrees C × days.Bandung	Step 4	CDD 23C clim degrees C × days.Bandung	climAll_prepared.tsv	PANGAEA	doi:10.1594/PANGAEA.884141	https://doi.org/10.1594/PANGAEA.884141
Low BUA population density - 2014 UEX people/km2.Bandung	Step 4	Low BUA population density - 2014 UEX people/km2.Bandung	uex_prepared.tsv	PANGAEA	doi:10.1594/PANGAEA.884141	https://doi.org/10.1594/PANGAEA.884141
INRIX congestion index INRIX dimensionless.Bandung	Step 4	INRIX congestion index INRIX dimensionless.Bandung	INRIX_2016_Traffic_Scorecard_Appendix_EN_TableA2.xlsx	PANGAEA	doi:10.1594/PANGAEA.884141	https://doi.org/10.1594/PANGAEA.884141
Peak hours spent in congestion INRIX hours.Bandung	Step 4	Peak hours spent in congestion INRIX hours.Bandung	INRIX_2016_Traffic_Scorecard_Appendix_EN_TableA2.xlsx	PANGAEA	doi:10.1594/PANGAEA.884141	https://doi.org/10.1594/PANGAEA.884141
Congestion rank INRIX dimensionless.Bandung	Step 4	Congestion rank INRIX dimensionless.Bandung	INRIX_2016_Traffic_Scorecard_Appendix_EN_TableA2.xlsx	PANGAEA	doi:10.1594/PANGAEA.884141	https://doi.org/10.1594/PANGAEA.884141
Gasoline price 2014 others USD/liter.Bandung	Step 4	Gasoline price 2014 others USD/liter.Bandung	merge_gea_uitp_wb_cdp2016_cdp_only_toFill.xlsx	PANGAEA	doi:10.1594/PANGAEA.884141	https://doi.org/10.1594/PANGAEA.884141
Diesel price 2014 others USD/liter.Bandung	Step 4	Diesel price 2014 others USD/liter.Bandung	merge_gea_uitp_wb_cdp2016_cdp_only_toFill.xlsx	PANGAEA	doi:10.1594/PANGAEA.884141	https://doi.org/10.1594/PANGAEA.884141
nGDP source others.Bandung	Step 4	nGDP source others.Bandung	GDP_all available_24-11-2017_processed.tsv	PANGAEA	doi:10.1594/PANGAEA.884141	https://doi.org/10.1594/PANGAEA.884141
nGDP/capita others USD/capita.Bandung	Step 4	nGDP/capita others USD/capita.Bandung	GDP_all available_24-11-2017_processed.tsv	PANGAEA	doi:10.1594/PANGAEA.884141	https://doi.org/10.1594/PANGAEA.884141
High BUA population density - 2014 UEX people/km2.Bandung	Step 4	High BUA population density - 2014 UEX people/km2.Bandung	uex_prepared.tsv	PANGAEA	doi:10.1594/PANGAEA.884141	https://doi.org/10.1594/PANGAEA.884141
GDP-PPP year others.Bandung	Step 4	GDP-PPP year others.Bandung	GDP_all available_24-11-2017_processed.tsv	PANGAEA	doi:10.1594/PANGAEA.884141	https://doi.org/10.1594/PANGAEA.884141
GDP-PPP source others.Bandung	Step 4	GDP-PPP source others.Bandung	GDP_all available_24-11-2017_processed.tsv	PANGAEA	doi:10.1594/PANGAEA.884141	https://doi.org/10.1594/PANGAEA.884141
GDP-PPP others $BN.Bandung	Step 4	GDP-PPP others $BN.Bandung	GDP_all available_24-11-2017_processed.tsv	PANGAEA	doi:10.1594/PANGAEA.884141	https://doi.org/10.1594/PANGAEA.884141
GDP year carbonn.Bandung	Step 3	GDP year carbonn.Bandung	carbonn_selectedCities.tsv or carbonn_Creutzig_notCDP.tsv	PANGAEA	doi:10.1594/PANGAEA.884141	https://doi.org/10.1594/PANGAEA.884141
GDP unit carbonn.Bandung	Step 3	GDP unit carbonn.Bandung	carbonn_selectedCities.tsv or carbonn_Creutzig_notCDP.tsv	PANGAEA	doi:10.1594/PANGAEA.884141	https://doi.org/10.1594/PANGAEA.884141
nGDP carbonn multiple units.Bandung	Step 3	nGDP carbonn multiple units.Bandung	carbonn_selectedCities.tsv or carbonn_Creutzig_notCDP.tsv	PANGAEA	doi:10.1594/PANGAEA.884141	https://doi.org/10.1594/PANGAEA.884141
GDP carbonn multiple units.Bandung	Step 3	GDP carbonn multiple units.Bandung	carbonn_selectedCities.tsv or carbonn_Creutzig_notCDP.tsv	PANGAEA	doi:10.1594/PANGAEA.884141	https://doi.org/10.1594/PANGAEA.884141
Average congestion rate INRIX percent.Bandung	Step 4	Average congestion rate INRIX percent.Bandung	INRIX_2016_Traffic_Scorecard_Appendix_EN_TableA2.xlsx	PANGAEA	doi:10.1594/PANGAEA.884141	https://doi.org/10.1594/PANGAEA.884141
Urban area name UEX.Bandung	Step 4	Urban area name UEX.Bandung	uex_prepared.tsv	PANGAEA	doi:10.1594/PANGAEA.884141	https://doi.org/10.1594/PANGAEA.884141
nGDP others $BN.Bandung	Step 4	nGDP others $BN.Bandung	GDP_all available_24-11-2017_processed.tsv	PANGAEA	doi:10.1594/PANGAEA.884141	https://doi.org/10.1594/PANGAEA.884141
Low BUA - 2000 UEX km2.Bandung	Step 4	Low BUA - 2000 UEX km2.Bandung	uex_prepared.tsv	PANGAEA	doi:10.1594/PANGAEA.884141	https://doi.org/10.1594/PANGAEA.884141
Low BUA - 1990 UEX km2.Bandung	Step 4	Low BUA - 1990 UEX km2.Bandung	uex_prepared.tsv	PANGAEA	doi:10.1594/PANGAEA.884141	https://doi.org/10.1594/PANGAEA.884141
Low BUA population density - 2000 UEX people/km2.Bandung	Step 4	Low BUA population density - 2000 UEX people/km2.Bandung	uex_prepared.tsv	PANGAEA	doi:10.1594/PANGAEA.884141	https://doi.org/10.1594/PANGAEA.884141
High BUA population density - 1990 UEX people/km2.Bandung	Step 4	High BUA population density - 1990 UEX people/km2.Bandung	uex_prepared.tsv	PANGAEA	doi:10.1594/PANGAEA.884141	https://doi.org/10.1594/PANGAEA.884141
Low BUA population density - 1990 UEX people/km2.Bandung	Step 4	Low BUA population density - 1990 UEX people/km2.Bandung	uex_prepared.tsv	PANGAEA	doi:10.1594/PANGAEA.884141	https://doi.org/10.1594/PANGAEA.884141
High BUA percent - 2014 UEX percent.Bandung	Step 4	High BUA percent - 2014 UEX percent.Bandung	uex_prepared.tsv	PANGAEA	doi:10.1594/PANGAEA.884141	https://doi.org/10.1594/PANGAEA.884141
High BUA percent - 2000 UEX percent.Bandung	Step 4	High BUA percent - 2000 UEX percent.Bandung	uex_prepared.tsv	PANGAEA	doi:10.1594/PANGAEA.884141	https://doi.org/10.1594/PANGAEA.884141
High BUA percent - 1990 UEX percent.Bandung	Step 4	High BUA percent - 1990 UEX percent.Bandung	uex_prepared.tsv	PANGAEA	doi:10.1594/PANGAEA.884141	https://doi.org/10.1594/PANGAEA.884141
High BUA population density - 2000 UEX people/km2.Bandung	Step 4	High BUA population density - 2000 UEX people/km2.Bandung	uex_prepared.tsv	PANGAEA	doi:10.1594/PANGAEA.884141	https://doi.org/10.1594/PANGAEA.884141
Low BUA percent - 2000 UEX percent.Bandung	Step 4	Low BUA percent - 2000 UEX percent.Bandung	uex_prepared.tsv	PANGAEA	doi:10.1594/PANGAEA.884141	https://doi.org/10.1594/PANGAEA.884141
Low BUA percent - 1990 UEX percent.Bandung	Step 4	Low BUA percent - 1990 UEX percent.Bandung	uex_prepared.tsv	PANGAEA	doi:10.1594/PANGAEA.884141	https://doi.org/10.1594/PANGAEA.884141
High BUA - 2014 UEX km2.Bandung	Step 4	High BUA - 2014 UEX km2.Bandung	uex_prepared.tsv	PANGAEA	doi:10.1594/PANGAEA.884141	https://doi.org/10.1594/PANGAEA.884141
High BUA - 2000 UEX km2.Bandung	Step 4	High BUA - 2000 UEX km2.Bandung	uex_prepared.tsv	PANGAEA	doi:10.1594/PANGAEA.884141	https://doi.org/10.1594/PANGAEA.884141
High BUA - 1990 UEX km2.Bandung	Step 4	High BUA - 1990 UEX km2.Bandung	uex_prepared.tsv	PANGAEA	doi:10.1594/PANGAEA.884141	https://doi.org/10.1594/PANGAEA.884141
Low BUA - 2014 UEX km2.Bandung	Step 4	Low BUA - 2014 UEX km2.Bandung	uex_prepared.tsv	PANGAEA	doi:10.1594/PANGAEA.884141	https://doi.org/10.1594/PANGAEA.884141
Low BUA percent - 2014 UEX percent.Bandung	Step 4	Low BUA percent - 2014 UEX percent.Bandung	uex_prepared.tsv	PANGAEA	doi:10.1594/PANGAEA.884141	https://doi.org/10.1594/PANGAEA.884141
Low BUA - 1990 UEX km2.Bangalore	Step 4	Low BUA - 1990 UEX km2.Bangalore	uex_prepared.tsv	PANGAEA	doi:10.1594/PANGAEA.884141	https://doi.org/10.1594/PANGAEA.884141
Low BUA - 2000 UEX km2.Bangalore	Step 4	Low BUA - 2000 UEX km2.Bangalore	uex_prepared.tsv	PANGAEA	doi:10.1594/PANGAEA.884141	https://doi.org/10.1594/PANGAEA.884141
Low BUA - 2014 UEX km2.Bangalore	Step 4	Low BUA - 2014 UEX km2.Bangalore	uex_prepared.tsv	PANGAEA	doi:10.1594/PANGAEA.884141	https://doi.org/10.1594/PANGAEA.884141
High BUA - 1990 UEX km2.Bangalore	Step 4	High BUA - 1990 UEX km2.Bangalore	uex_prepared.tsv	PANGAEA	doi:10.1594/PANGAEA.884141	https://doi.org/10.1594/PANGAEA.884141
High BUA - 2000 UEX km2.Bangalore	Step 4	High BUA - 2000 UEX km2.Bangalore	uex_prepared.tsv	PANGAEA	doi:10.1594/PANGAEA.884141	https://doi.org/10.1594/PANGAEA.884141
High BUA - 2014 UEX km2.Bangalore	Step 4	High BUA - 2014 UEX km2.Bangalore	uex_prepared.tsv	PANGAEA	doi:10.1594/PANGAEA.884141	https://doi.org/10.1594/PANGAEA.884141
Low BUA percent - 1990 UEX percent.Bangalore	Step 4	Low BUA percent - 1990 UEX percent.Bangalore	uex_prepared.tsv	PANGAEA	doi:10.1594/PANGAEA.884141	https://doi.org/10.1594/PANGAEA.884141
Low BUA percent - 2000 UEX percent.Bangalore	Step 4	Low BUA percent - 2000 UEX percent.Bangalore	uex_prepared.tsv	PANGAEA	doi:10.1594/PANGAEA.884141	https://doi.org/10.1594/PANGAEA.884141
Low BUA percent - 2014 UEX percent.Bangalore	Step 4	Low BUA percent - 2014 UEX percent.Bangalore	uex_prepared.tsv	PANGAEA	doi:10.1594/PANGAEA.884141	https://doi.org/10.1594/PANGAEA.884141
High BUA percent - 2014 UEX percent.Bangalore	Step 4	High BUA percent - 2014 UEX percent.Bangalore	uex_prepared.tsv	PANGAEA	doi:10.1594/PANGAEA.884141	https://doi.org/10.1594/PANGAEA.884141
High BUA percent - 2000 UEX percent.Bangalore	Step 4	High BUA percent - 2000 UEX percent.Bangalore	uex_prepared.tsv	PANGAEA	doi:10.1594/PANGAEA.884141	https://doi.org/10.1594/PANGAEA.884141
Low BUA population density - 1990 UEX people/km2.Bangalore	Step 4	Low BUA population density - 1990 UEX people/km2.Bangalore	uex_prepared.tsv	PANGAEA	doi:10.1594/PANGAEA.884141	https://doi.org/10.1594/PANGAEA.884141
High BUA population density - 1990 UEX people/km2.Bangalore	Step 4	High BUA population density - 1990 UEX people/km2.Bangalore	uex_prepared.tsv	PANGAEA	doi:10.1594/PANGAEA.884141	https://doi.org/10.1594/PANGAEA.884141
Low BUA population density - 2000 UEX people/km2.Bangalore	Step 4	Low BUA population density - 2000 UEX people/km2.Bangalore	uex_prepared.tsv	PANGAEA	doi:10.1594/PANGAEA.884141	https://doi.org/10.1594/PANGAEA.884141
High BUA population density - 2000 UEX people/km2.Bangalore	Step 4	High BUA population density - 2000 UEX people/km2.Bangalore	uex_prepared.tsv	PANGAEA	doi:10.1594/PANGAEA.884141	https://doi.org/10.1594/PANGAEA.884141
Low BUA population density - 2014 UEX people/km2.Bangalore	Step 4	Low BUA population density - 2014 UEX people/km2.Bangalore	uex_prepared.tsv	PANGAEA	doi:10.1594/PANGAEA.884141	https://doi.org/10.1594/PANGAEA.884141
High BUA population density - 2014 UEX people/km2.Bangalore	Step 4	High BUA population density - 2014 UEX people/km2.Bangalore	uex_prepared.tsv	PANGAEA	doi:10.1594/PANGAEA.884141	https://doi.org/10.1594/PANGAEA.884141
Urban area name UEX.Bangalore	Step 4	Urban area name UEX.Bangalore	uex_prepared.tsv	PANGAEA	doi:10.1594/PANGAEA.884141	https://doi.org/10.1594/PANGAEA.884141
High BUA percent - 1990 UEX percent.Bangalore	Step 4	High BUA percent - 1990 UEX percent.Bangalore	uex_prepared.tsv	PANGAEA	doi:10.1594/PANGAEA.884141	https://doi.org/10.1594/PANGAEA.884141
CIMI performance IESE dimensionless.Bangalore	Step 4	CIMI performance IESE dimensionless.Bangalore	IESE_Table12_11.xlsx	PANGAEA	doi:10.1594/PANGAEA.884141	https://doi.org/10.1594/PANGAEA.884141
Household size year GEA.Bangalore	Step 4	Household size year GEA.Bangalore	merge_gea_uitp_wb_pruned.tsv	PANGAEA	doi:10.1594/PANGAEA.884141	https://doi.org/10.1594/PANGAEA.884141
CIMI IESE dimensionless.Bangalore	Step 4	CIMI IESE dimensionless.Bangalore	IESE_Table12_11.xlsx	PANGAEA	doi:10.1594/PANGAEA.884141	https://doi.org/10.1594/PANGAEA.884141
GDP carbonn multiple units.Bangalore	Step 3	GDP carbonn multiple units.Bangalore	carbonn_selectedCities.tsv or carbonn_Creutzig_notCDP.tsv	PANGAEA	doi:10.1594/PANGAEA.884141	https://doi.org/10.1594/PANGAEA.884141
CDD 23C clim degrees C × days.Bangalore	Step 4	CDD 23C clim degrees C × days.Bangalore	climAll_prepared.tsv	PANGAEA	doi:10.1594/PANGAEA.884141	https://doi.org/10.1594/PANGAEA.884141
HDD 15.5C clim degrees C × days.Bangalore	Step 4	HDD 15.5C clim degrees C × days.Bangalore	climAll_prepared.tsv	PANGAEA	doi:10.1594/PANGAEA.884141	https://doi.org/10.1594/PANGAEA.884141
HDD 15.5C GEA degrees C × days.Bangalore	Step 4	HDD 15.5C GEA degrees C × days.Bangalore	merge_gea_uitp_wb_pruned.tsv	PANGAEA	doi:10.1594/PANGAEA.884141	https://doi.org/10.1594/PANGAEA.884141
CDD 23C GEA degrees C × days.Bangalore	Step 4	CDD 23C GEA degrees C × days.Bangalore	merge_gea_uitp_wb_pruned.tsv	PANGAEA	doi:10.1594/PANGAEA.884141	https://doi.org/10.1594/PANGAEA.884141
Population density GEA people/km2.Bangalore	Step 4	Population density GEA people/km2.Bangalore	merge_gea_uitp_wb_pruned.tsv	PANGAEA	doi:10.1594/PANGAEA.884141	https://doi.org/10.1594/PANGAEA.884141
City area source others.Bangalore	Step 4	City area source others.Bangalore	merge_gea_uitp_wb_cdp2016_cdp_only_toFill.xlsx	PANGAEA	doi:10.1594/PANGAEA.884141	https://doi.org/10.1594/PANGAEA.884141
City area source year others.Bangalore	Step 4	City area source year others.Bangalore	merge_gea_uitp_wb_cdp2016_cdp_only_toFill.xlsx	PANGAEA	doi:10.1594/PANGAEA.884141	https://doi.org/10.1594/PANGAEA.884141
City area others km2.Bangalore	Technical Validation	contributes to AQF CDP/OTHERS and AQF PKU/OTHERS.Bangalore	merged_emissions_and_ancillary_datasets.tsv	PANGAEA	doi:10.1594/PANGAEA.884141	https://doi.org/10.1594/PANGAEA.884141
Ancillary from GEA.Bangalore	Step 4	Ancillary from GEA.Bangalore	merge_gea_uitp_wb_pruned.tsv	PANGAEA	doi:10.1594/PANGAEA.884141	https://doi.org/10.1594/PANGAEA.884141
Population source others.Bangalore	Step 4	Population source others.Bangalore	merge_gea_uitp_wb_cdp2016_cdp_only_toFill.xlsx	PANGAEA	doi:10.1594/PANGAEA.884141	https://doi.org/10.1594/PANGAEA.884141
Population year others.Bangalore	Step 4	Population year others.Bangalore	merge_gea_uitp_wb_cdp2016_cdp_only_toFill.xlsx	PANGAEA	doi:10.1594/PANGAEA.884141	https://doi.org/10.1594/PANGAEA.884141
Population others.Bangalore	Step 4	Population others.Bangalore	merge_gea_uitp_wb_cdp2016_cdp_only_toFill.xlsx	PANGAEA	doi:10.1594/PANGAEA.884141	https://doi.org/10.1594/PANGAEA.884141
Population GEA.Bangalore	Step 4	Population GEA.Bangalore	merge_gea_uitp_wb_pruned.tsv	PANGAEA	doi:10.1594/PANGAEA.884141	https://doi.org/10.1594/PANGAEA.884141
Population year carbonn.Bangalore	Step 3	Population year carbonn.Bangalore	carbonn_selectedCities.tsv or carbonn_Creutzig_notCDP.tsv	PANGAEA	doi:10.1594/PANGAEA.884141	https://doi.org/10.1594/PANGAEA.884141
Population carbonn.Bangalore	Technical Validation	PQF carbonn.Bangalore	merged_emissions_and_ancillary_datasets.tsv	PANGAEA	doi:10.1594/PANGAEA.884141	https://doi.org/10.1594/PANGAEA.884141
Region.Bangalore	All steps	Region.Bangalore	assigned value	PANGAEA	doi:10.1594/PANGAEA.884141	https://doi.org/10.1594/PANGAEA.884141
Country.Bangalore	All steps	Country.Bangalore	assigned value	PANGAEA	doi:10.1594/PANGAEA.884141	https://doi.org/10.1594/PANGAEA.884141
Coordinate source others.Bangalore	Step 4	Coordinate source others.Bangalore	merge_gea_uitp_wb_cdp2016_cdp_only_toFill.xlsx	PANGAEA	doi:10.1594/PANGAEA.884141	https://doi.org/10.1594/PANGAEA.884141
Longitude others degrees.Bangalore	Step 4	Longitude others degrees.Bangalore	merge_gea_uitp_wb_cdp2016_cdp_only_toFill.xlsx	PANGAEA	doi:10.1594/PANGAEA.884141	https://doi.org/10.1594/PANGAEA.884141
Latitude others degrees.Bangalore	Step 4	Latitude others degrees.Bangalore	merge_gea_uitp_wb_cdp2016_cdp_only_toFill.xlsx	PANGAEA	doi:10.1594/PANGAEA.884141	https://doi.org/10.1594/PANGAEA.884141
Emissions protocol.Bangalore	Step 3	Emissions protocol.Bangalore	carbonn_selectedCities.tsv or carbonn_Creutzig_notCDP.tsv	PANGAEA	doi:10.1594/PANGAEA.884141	https://doi.org/10.1594/PANGAEA.884141
Year of emission.Bangalore	Step 3	Year of emission.Bangalore	carbonn_selectedCities.tsv or carbonn_Creutzig_notCDP.tsv	PANGAEA	doi:10.1594/PANGAEA.884141	https://doi.org/10.1594/PANGAEA.884141
Scope-1 GHG emissions units.Bangalore	Step 3	Scope-1 GHG emissions units.Bangalore	carbonn_selectedCities.tsv or carbonn_Creutzig_notCDP.tsv	PANGAEA	doi:10.1594/PANGAEA.884141	https://doi.org/10.1594/PANGAEA.884141
Scope-1 source dataset.Bangalore	All steps	Scope-1 source dataset.Bangalore	assigned value	PANGAEA	doi:10.1594/PANGAEA.884141	https://doi.org/10.1594/PANGAEA.884141
Scope-1 GHG emissions tCO2 or tCO2-eq.Bangalore	Step 3	Scope-1 GHG emissions tCO2 or tCO2-eq.Bangalore	carbonn_selectedCities.tsv or carbonn_Creutzig_notCDP.tsv	PANGAEA	doi:10.1594/PANGAEA.884141	https://doi.org/10.1594/PANGAEA.884141
Definition carbonn.Bangalore	Step 3	Definition carbonn.Bangalore	carbonn_selectedCities.tsv or carbonn_Creutzig_notCDP.tsv	PANGAEA	doi:10.1594/PANGAEA.884141	https://doi.org/10.1594/PANGAEA.884141
City name GEA.Bangalore	Step 4	City name GEA.Bangalore	merge_gea_uitp_wb_pruned.tsv	PANGAEA	doi:10.1594/PANGAEA.884141	https://doi.org/10.1594/PANGAEA.884141
City name carbonn.Bangalore	Step 3	City name carbonn.Bangalore	carbonn_selectedCities.tsv or carbonn_Creutzig_notCDP.tsv	PANGAEA	doi:10.1594/PANGAEA.884141	https://doi.org/10.1594/PANGAEA.884141
nGDP carbonn multiple units.Bangalore	Step 3	nGDP carbonn multiple units.Bangalore	carbonn_selectedCities.tsv or carbonn_Creutzig_notCDP.tsv	PANGAEA	doi:10.1594/PANGAEA.884141	https://doi.org/10.1594/PANGAEA.884141
CIMI ranking IESE dimensionless.Bangalore	Step 4	CIMI ranking IESE dimensionless.Bangalore	IESE_Table12_11.xlsx	PANGAEA	doi:10.1594/PANGAEA.884141	https://doi.org/10.1594/PANGAEA.884141
GDP unit carbonn.Bangalore	Step 3	GDP unit carbonn.Bangalore	carbonn_selectedCities.tsv or carbonn_Creutzig_notCDP.tsv	PANGAEA	doi:10.1594/PANGAEA.884141	https://doi.org/10.1594/PANGAEA.884141
GDP-PPP others $BN.Bangalore	Step 4	GDP-PPP others $BN.Bangalore	GDP_all available_24-11-2017_processed.tsv	PANGAEA	doi:10.1594/PANGAEA.884141	https://doi.org/10.1594/PANGAEA.884141
Urban planning IESE dimensionless.Bangalore	Step 4	Urban planning IESE dimensionless.Bangalore	IESE_Table12_11.xlsx	PANGAEA	doi:10.1594/PANGAEA.884141	https://doi.org/10.1594/PANGAEA.884141
Technology IESE dimensionless.Bangalore	Step 4	Technology IESE dimensionless.Bangalore	IESE_Table12_11.xlsx	PANGAEA	doi:10.1594/PANGAEA.884141	https://doi.org/10.1594/PANGAEA.884141
Social cohesion IESE dimensionless.Bangalore	Step 4	Social cohesion IESE dimensionless.Bangalore	IESE_Table12_11.xlsx	PANGAEA	doi:10.1594/PANGAEA.884141	https://doi.org/10.1594/PANGAEA.884141
Public management IESE dimensionless.Bangalore	Step 4	Public management IESE dimensionless.Bangalore	IESE_Table12_11.xlsx	PANGAEA	doi:10.1594/PANGAEA.884141	https://doi.org/10.1594/PANGAEA.884141
Mobility and transportation IESE dimensionless.Bangalore	Step 4	Mobility and transportation IESE dimensionless.Bangalore	IESE_Table12_11.xlsx	PANGAEA	doi:10.1594/PANGAEA.884141	https://doi.org/10.1594/PANGAEA.884141
International impact IESE dimensionless.Bangalore	Step 4	International impact IESE dimensionless.Bangalore	IESE_Table12_11.xlsx	PANGAEA	doi:10.1594/PANGAEA.884141	https://doi.org/10.1594/PANGAEA.884141
Human capital IESE dimensionless.Bangalore	Step 4	Human capital IESE dimensionless.Bangalore	IESE_Table12_11.xlsx	PANGAEA	doi:10.1594/PANGAEA.884141	https://doi.org/10.1594/PANGAEA.884141
Governance IESE dimensionless.Bangalore	Step 4	Governance IESE dimensionless.Bangalore	IESE_Table12_11.xlsx	PANGAEA	doi:10.1594/PANGAEA.884141	https://doi.org/10.1594/PANGAEA.884141
Environment IESE dimensionless.Bangalore	Step 4	Environment IESE dimensionless.Bangalore	IESE_Table12_11.xlsx	PANGAEA	doi:10.1594/PANGAEA.884141	https://doi.org/10.1594/PANGAEA.884141
Economy IESE dimensionless.Bangalore	Step 4	Economy IESE dimensionless.Bangalore	IESE_Table12_11.xlsx	PANGAEA	doi:10.1594/PANGAEA.884141	https://doi.org/10.1594/PANGAEA.884141
Gasoline price 2014 others USD/liter.Bangalore	Step 4	Gasoline price 2014 others USD/liter.Bangalore	merge_gea_uitp_wb_cdp2016_cdp_only_toFill.xlsx	PANGAEA	doi:10.1594/PANGAEA.884141	https://doi.org/10.1594/PANGAEA.884141
Diesel price 2014 others USD/liter.Bangalore	Step 4	Diesel price 2014 others USD/liter.Bangalore	merge_gea_uitp_wb_cdp2016_cdp_only_toFill.xlsx	PANGAEA	doi:10.1594/PANGAEA.884141	https://doi.org/10.1594/PANGAEA.884141
Water bounded GEA.Bangalore	Step 4	Water bounded GEA.Bangalore	merge_gea_uitp_wb_pruned.tsv	PANGAEA	doi:10.1594/PANGAEA.884141	https://doi.org/10.1594/PANGAEA.884141
Urbanization ratio GEA percent.Bangalore	Step 4	Urbanization ratio GEA percent.Bangalore	merge_gea_uitp_wb_pruned.tsv	PANGAEA	doi:10.1594/PANGAEA.884141	https://doi.org/10.1594/PANGAEA.884141
Household size comment GEA.Bangalore	Step 4	Household size comment GEA.Bangalore	merge_gea_uitp_wb_pruned.tsv	PANGAEA	doi:10.1594/PANGAEA.884141	https://doi.org/10.1594/PANGAEA.884141
Household source GEA.Bangalore	Step 4	Household source GEA.Bangalore	merge_gea_uitp_wb_pruned.tsv	PANGAEA	doi:10.1594/PANGAEA.884141	https://doi.org/10.1594/PANGAEA.884141
Household size GEA people/household.Bangalore	Technical Validation	HQF GEA.Bangalore	merged_emissions_and_ancillary_datasets.tsv	PANGAEA	doi:10.1594/PANGAEA.884141	https://doi.org/10.1594/PANGAEA.884141
Center of commerce index GEA dimensionless.Bangalore	Step 4	Center of commerce index GEA dimensionless.Bangalore	merge_gea_uitp_wb_pruned.tsv	PANGAEA	doi:10.1594/PANGAEA.884141	https://doi.org/10.1594/PANGAEA.884141
Gasoline price GEA USD/liter.Bangalore	Step 4	Gasoline price GEA USD/liter.Bangalore	merge_gea_uitp_wb_pruned.tsv	PANGAEA	doi:10.1594/PANGAEA.884141	https://doi.org/10.1594/PANGAEA.884141
Diesel price GEA USD/liter.Bangalore	Step 4	Diesel price GEA USD/liter.Bangalore	merge_gea_uitp_wb_pruned.tsv	PANGAEA	doi:10.1594/PANGAEA.884141	https://doi.org/10.1594/PANGAEA.884141
Total final consumption per capita GEA GJ/capita/yr.Bangalore	Step 4	Total final consumption per capita GEA GJ/capita/yr.Bangalore	merge_gea_uitp_wb_pruned.tsv	PANGAEA	doi:10.1594/PANGAEA.884141	https://doi.org/10.1594/PANGAEA.884141
GDP-PPP/capita GEA USD/year.Bangalore	Step 4	GDP-PPP/capita GEA USD/year.Bangalore	merge_gea_uitp_wb_pruned.tsv	PANGAEA	doi:10.1594/PANGAEA.884141	https://doi.org/10.1594/PANGAEA.884141
nGDP year others.Bangalore	Step 4	nGDP year others.Bangalore	GDP_all available_24-11-2017_processed.tsv	PANGAEA	doi:10.1594/PANGAEA.884141	https://doi.org/10.1594/PANGAEA.884141
nGDP source others.Bangalore	Step 4	nGDP source others.Bangalore	GDP_all available_24-11-2017_processed.tsv	PANGAEA	doi:10.1594/PANGAEA.884141	https://doi.org/10.1594/PANGAEA.884141
nGDP/capita others USD/capita.Bangalore	Step 4	nGDP/capita others USD/capita.Bangalore	GDP_all available_24-11-2017_processed.tsv	PANGAEA	doi:10.1594/PANGAEA.884141	https://doi.org/10.1594/PANGAEA.884141
nGDP others $BN.Bangalore	Step 4	nGDP others $BN.Bangalore	GDP_all available_24-11-2017_processed.tsv	PANGAEA	doi:10.1594/PANGAEA.884141	https://doi.org/10.1594/PANGAEA.884141
GDP-PPP year others.Bangalore	Step 4	GDP-PPP year others.Bangalore	GDP_all available_24-11-2017_processed.tsv	PANGAEA	doi:10.1594/PANGAEA.884141	https://doi.org/10.1594/PANGAEA.884141
GDP-PPP source others.Bangalore	Step 4	GDP-PPP source others.Bangalore	GDP_all available_24-11-2017_processed.tsv	PANGAEA	doi:10.1594/PANGAEA.884141	https://doi.org/10.1594/PANGAEA.884141
GDP-PPP/capita others USD/capita.Bangalore	Step 4	GDP-PPP/capita others USD/capita.Bangalore	GDP_all available_24-11-2017_processed.tsv	PANGAEA	doi:10.1594/PANGAEA.884141	https://doi.org/10.1594/PANGAEA.884141
GDP year carbonn.Bangalore	Step 3	GDP year carbonn.Bangalore	carbonn_selectedCities.tsv or carbonn_Creutzig_notCDP.tsv	PANGAEA	doi:10.1594/PANGAEA.884141	https://doi.org/10.1594/PANGAEA.884141
Weather station ID GEA.Bangalore	Step 4	Weather station ID GEA.Bangalore	merge_gea_uitp_wb_pruned.tsv	PANGAEA	doi:10.1594/PANGAEA.884141	https://doi.org/10.1594/PANGAEA.884141
Scope-1 GHG emissions units.Baoding	Step 3	Scope-1 GHG emissions units.Baoding	china_prepared.tsv	PANGAEA	doi:10.1594/PANGAEA.884141	https://doi.org/10.1594/PANGAEA.884141
Low BUA - 2000 UEX km2.Baoding	Step 4	Low BUA - 2000 UEX km2.Baoding	uex_prepared.tsv	PANGAEA	doi:10.1594/PANGAEA.884141	https://doi.org/10.1594/PANGAEA.884141
nGDP source others.Baoding	Step 4	nGDP source others.Baoding	GDP_all available_24-11-2017_processed.tsv	PANGAEA	doi:10.1594/PANGAEA.884141	https://doi.org/10.1594/PANGAEA.884141
Diesel price 2014 others USD/liter.Baoding	Step 4	Diesel price 2014 others USD/liter.Baoding	merge_gea_uitp_wb_cdp2016_cdp_only_toFill.xlsx	PANGAEA	doi:10.1594/PANGAEA.884141	https://doi.org/10.1594/PANGAEA.884141
Gasoline price 2014 others USD/liter.Baoding	Step 4	Gasoline price 2014 others USD/liter.Baoding	merge_gea_uitp_wb_cdp2016_cdp_only_toFill.xlsx	PANGAEA	doi:10.1594/PANGAEA.884141	https://doi.org/10.1594/PANGAEA.884141
Urban area name UEX.Baoding	Step 4	Urban area name UEX.Baoding	uex_prepared.tsv	PANGAEA	doi:10.1594/PANGAEA.884141	https://doi.org/10.1594/PANGAEA.884141
Low BUA - 1990 UEX km2.Baoding	Step 4	Low BUA - 1990 UEX km2.Baoding	uex_prepared.tsv	PANGAEA	doi:10.1594/PANGAEA.884141	https://doi.org/10.1594/PANGAEA.884141
High BUA population density - 2014 UEX people/km2.Baoding	Step 4	High BUA population density - 2014 UEX people/km2.Baoding	uex_prepared.tsv	PANGAEA	doi:10.1594/PANGAEA.884141	https://doi.org/10.1594/PANGAEA.884141
Low BUA - 2014 UEX km2.Baoding	Step 4	Low BUA - 2014 UEX km2.Baoding	uex_prepared.tsv	PANGAEA	doi:10.1594/PANGAEA.884141	https://doi.org/10.1594/PANGAEA.884141
High BUA - 1990 UEX km2.Baoding	Step 4	High BUA - 1990 UEX km2.Baoding	uex_prepared.tsv	PANGAEA	doi:10.1594/PANGAEA.884141	https://doi.org/10.1594/PANGAEA.884141
High BUA - 2000 UEX km2.Baoding	Step 4	High BUA - 2000 UEX km2.Baoding	uex_prepared.tsv	PANGAEA	doi:10.1594/PANGAEA.884141	https://doi.org/10.1594/PANGAEA.884141
nGDP/capita others USD/capita.Baoding	Step 4	nGDP/capita others USD/capita.Baoding	GDP_all available_24-11-2017_processed.tsv	PANGAEA	doi:10.1594/PANGAEA.884141	https://doi.org/10.1594/PANGAEA.884141
High BUA - 2014 UEX km2.Baoding	Step 4	High BUA - 2014 UEX km2.Baoding	uex_prepared.tsv	PANGAEA	doi:10.1594/PANGAEA.884141	https://doi.org/10.1594/PANGAEA.884141
Low BUA percent - 2000 UEX percent.Baoding	Step 4	Low BUA percent - 2000 UEX percent.Baoding	uex_prepared.tsv	PANGAEA	doi:10.1594/PANGAEA.884141	https://doi.org/10.1594/PANGAEA.884141
Low BUA percent - 2014 UEX percent.Baoding	Step 4	Low BUA percent - 2014 UEX percent.Baoding	uex_prepared.tsv	PANGAEA	doi:10.1594/PANGAEA.884141	https://doi.org/10.1594/PANGAEA.884141
High BUA percent - 1990 UEX percent.Baoding	Step 4	High BUA percent - 1990 UEX percent.Baoding	uex_prepared.tsv	PANGAEA	doi:10.1594/PANGAEA.884141	https://doi.org/10.1594/PANGAEA.884141
High BUA percent - 2000 UEX percent.Baoding	Step 4	High BUA percent - 2000 UEX percent.Baoding	uex_prepared.tsv	PANGAEA	doi:10.1594/PANGAEA.884141	https://doi.org/10.1594/PANGAEA.884141
High BUA percent - 2014 UEX percent.Baoding	Step 4	High BUA percent - 2014 UEX percent.Baoding	uex_prepared.tsv	PANGAEA	doi:10.1594/PANGAEA.884141	https://doi.org/10.1594/PANGAEA.884141
Low BUA population density - 1990 UEX people/km2.Baoding	Step 4	Low BUA population density - 1990 UEX people/km2.Baoding	uex_prepared.tsv	PANGAEA	doi:10.1594/PANGAEA.884141	https://doi.org/10.1594/PANGAEA.884141
High BUA population density - 1990 UEX people/km2.Baoding	Step 4	High BUA population density - 1990 UEX people/km2.Baoding	uex_prepared.tsv	PANGAEA	doi:10.1594/PANGAEA.884141	https://doi.org/10.1594/PANGAEA.884141
Low BUA population density - 2000 UEX people/km2.Baoding	Step 4	Low BUA population density - 2000 UEX people/km2.Baoding	uex_prepared.tsv	PANGAEA	doi:10.1594/PANGAEA.884141	https://doi.org/10.1594/PANGAEA.884141
High BUA population density - 2000 UEX people/km2.Baoding	Step 4	High BUA population density - 2000 UEX people/km2.Baoding	uex_prepared.tsv	PANGAEA	doi:10.1594/PANGAEA.884141	https://doi.org/10.1594/PANGAEA.884141
Low BUA percent - 1990 UEX percent.Baoding	Step 4	Low BUA percent - 1990 UEX percent.Baoding	uex_prepared.tsv	PANGAEA	doi:10.1594/PANGAEA.884141	https://doi.org/10.1594/PANGAEA.884141
Low BUA population density - 2014 UEX people/km2.Baoding	Step 4	Low BUA population density - 2014 UEX people/km2.Baoding	uex_prepared.tsv	PANGAEA	doi:10.1594/PANGAEA.884141	https://doi.org/10.1594/PANGAEA.884141
nGDP others $BN.Baoding	Step 4	nGDP others $BN.Baoding	GDP_all available_24-11-2017_processed.tsv	PANGAEA	doi:10.1594/PANGAEA.884141	https://doi.org/10.1594/PANGAEA.884141
Income per capita PKU RMB/capita.Baoding	Step 3	Income per capita PKU RMB/capita.Baoding	china_prepared.tsv	PANGAEA	doi:10.1594/PANGAEA.884141	https://doi.org/10.1594/PANGAEA.884141
City name PKU.Baoding	Step 3	City name PKU.Baoding	china_prepared.tsv	PANGAEA	doi:10.1594/PANGAEA.884141	https://doi.org/10.1594/PANGAEA.884141
Scope-1 GHG emissions tCO2 or tCO2-eq.Baoding	Step 3	Scope-1 GHG emissions tCO2 or tCO2-eq.Baoding	china_prepared.tsv	PANGAEA	doi:10.1594/PANGAEA.884141	https://doi.org/10.1594/PANGAEA.884141
Scope-1 source dataset.Baoding	All steps	Scope-1 source dataset.Baoding	assigned value	PANGAEA	doi:10.1594/PANGAEA.884141	https://doi.org/10.1594/PANGAEA.884141
Year of emission.Baoding	Step 3	Year of emission.Baoding	china_prepared.tsv	PANGAEA	doi:10.1594/PANGAEA.884141	https://doi.org/10.1594/PANGAEA.884141
Emissions protocol.Baoding	Step 3	Emissions protocol.Baoding	china_prepared.tsv	PANGAEA	doi:10.1594/PANGAEA.884141	https://doi.org/10.1594/PANGAEA.884141
CO2 emissions per capita PKU tCO2/capita.Baoding	Step 3	CO2 emissions per capita PKU tCO2/capita.Baoding	china_prepared.tsv	PANGAEA	doi:10.1594/PANGAEA.884141	https://doi.org/10.1594/PANGAEA.884141
Latitude others degrees.Baoding	Step 4	Latitude others degrees.Baoding	merge_gea_uitp_wb_cdp2016_cdp_only_toFill.xlsx	PANGAEA	doi:10.1594/PANGAEA.884141	https://doi.org/10.1594/PANGAEA.884141
Longitude others degrees.Baoding	Step 4	Longitude others degrees.Baoding	merge_gea_uitp_wb_cdp2016_cdp_only_toFill.xlsx	PANGAEA	doi:10.1594/PANGAEA.884141	https://doi.org/10.1594/PANGAEA.884141
Coordinate source others.Baoding	Step 4	Coordinate source others.Baoding	merge_gea_uitp_wb_cdp2016_cdp_only_toFill.xlsx	PANGAEA	doi:10.1594/PANGAEA.884141	https://doi.org/10.1594/PANGAEA.884141
GDP-PPP year others.Baoding	Step 4	GDP-PPP year others.Baoding	GDP_all available_24-11-2017_processed.tsv	PANGAEA	doi:10.1594/PANGAEA.884141	https://doi.org/10.1594/PANGAEA.884141
Country.Baoding	All steps	Country.Baoding	assigned value	PANGAEA	doi:10.1594/PANGAEA.884141	https://doi.org/10.1594/PANGAEA.884141
Urban population PKU.Baoding	Step 3	Urban population PKU.Baoding	china_prepared.tsv	PANGAEA	doi:10.1594/PANGAEA.884141	https://doi.org/10.1594/PANGAEA.884141
Population others.Baoding	Step 4	Population others.Baoding	merge_gea_uitp_wb_cdp2016_cdp_only_toFill.xlsx	PANGAEA	doi:10.1594/PANGAEA.884141	https://doi.org/10.1594/PANGAEA.884141
Population source others.Baoding	Step 4	Population source others.Baoding	merge_gea_uitp_wb_cdp2016_cdp_only_toFill.xlsx	PANGAEA	doi:10.1594/PANGAEA.884141	https://doi.org/10.1594/PANGAEA.884141
Built-up area PKU km2.Baoding	Technical Validation	contributes to AQF PKU/GEA and AQF PKU/WB and AQF PKU/OTHERS.Baoding	merged_emissions_and_ancillary_datasets.tsv	PANGAEA	doi:10.1594/PANGAEA.884141	https://doi.org/10.1594/PANGAEA.884141
City area others km2.Baoding	Technical Validation	contributes to AQF CDP/OTHERS and AQF PKU/OTHERS.Baoding	merged_emissions_and_ancillary_datasets.tsv	PANGAEA	doi:10.1594/PANGAEA.884141	https://doi.org/10.1594/PANGAEA.884141
City area source others.Baoding	Step 4	City area source others.Baoding	merge_gea_uitp_wb_cdp2016_cdp_only_toFill.xlsx	PANGAEA	doi:10.1594/PANGAEA.884141	https://doi.org/10.1594/PANGAEA.884141
HDD 15.5C clim degrees C × days.Baoding	Step 4	HDD 15.5C clim degrees C × days.Baoding	climAll_prepared.tsv	PANGAEA	doi:10.1594/PANGAEA.884141	https://doi.org/10.1594/PANGAEA.884141
CDD 23C clim degrees C × days.Baoding	Step 4	CDD 23C clim degrees C × days.Baoding	climAll_prepared.tsv	PANGAEA	doi:10.1594/PANGAEA.884141	https://doi.org/10.1594/PANGAEA.884141
GDP PKU 10000 RMB.Baoding	Step 3	GDP PKU 10000 RMB.Baoding	china_prepared.tsv	PANGAEA	doi:10.1594/PANGAEA.884141	https://doi.org/10.1594/PANGAEA.884141
Region.Baoding	All steps	Region.Baoding	assigned value	PANGAEA	doi:10.1594/PANGAEA.884141	https://doi.org/10.1594/PANGAEA.884141
High BUA population density - 2014 UEX people/km2.Baotou	Step 4	High BUA population density - 2014 UEX people/km2.Baotou	uex_prepared.tsv	PANGAEA	doi:10.1594/PANGAEA.884141	https://doi.org/10.1594/PANGAEA.884141
City name PKU.Baotou	Step 3	City name PKU.Baotou	china_prepared.tsv	PANGAEA	doi:10.1594/PANGAEA.884141	https://doi.org/10.1594/PANGAEA.884141
High BUA population density - 2000 UEX people/km2.Baotou	Step 4	High BUA population density - 2000 UEX people/km2.Baotou	uex_prepared.tsv	PANGAEA	doi:10.1594/PANGAEA.884141	https://doi.org/10.1594/PANGAEA.884141
GDP PKU 10000 RMB.Baotou	Step 3	GDP PKU 10000 RMB.Baotou	china_prepared.tsv	PANGAEA	doi:10.1594/PANGAEA.884141	https://doi.org/10.1594/PANGAEA.884141
CDD 23C clim degrees C × days.Baotou	Step 4	CDD 23C clim degrees C × days.Baotou	climAll_prepared.tsv	PANGAEA	doi:10.1594/PANGAEA.884141	https://doi.org/10.1594/PANGAEA.884141
HDD 15.5C clim degrees C × days.Baotou	Step 4	HDD 15.5C clim degrees C × days.Baotou	climAll_prepared.tsv	PANGAEA	doi:10.1594/PANGAEA.884141	https://doi.org/10.1594/PANGAEA.884141
City area source others.Baotou	Step 4	City area source others.Baotou	merge_gea_uitp_wb_cdp2016_cdp_only_toFill.xlsx	PANGAEA	doi:10.1594/PANGAEA.884141	https://doi.org/10.1594/PANGAEA.884141
City area others km2.Baotou	Technical Validation	contributes to AQF CDP/OTHERS and AQF PKU/OTHERS.Baotou	merged_emissions_and_ancillary_datasets.tsv	PANGAEA	doi:10.1594/PANGAEA.884141	https://doi.org/10.1594/PANGAEA.884141
Built-up area PKU km2.Baotou	Technical Validation	contributes to AQF PKU/GEA and AQF PKU/WB and AQF PKU/OTHERS.Baotou	merged_emissions_and_ancillary_datasets.tsv	PANGAEA	doi:10.1594/PANGAEA.884141	https://doi.org/10.1594/PANGAEA.884141
Population source others.Baotou	Step 4	Population source others.Baotou	merge_gea_uitp_wb_cdp2016_cdp_only_toFill.xlsx	PANGAEA	doi:10.1594/PANGAEA.884141	https://doi.org/10.1594/PANGAEA.884141
Population others.Baotou	Step 4	Population others.Baotou	merge_gea_uitp_wb_cdp2016_cdp_only_toFill.xlsx	PANGAEA	doi:10.1594/PANGAEA.884141	https://doi.org/10.1594/PANGAEA.884141
Urban population PKU.Baotou	Step 3	Urban population PKU.Baotou	china_prepared.tsv	PANGAEA	doi:10.1594/PANGAEA.884141	https://doi.org/10.1594/PANGAEA.884141
Income per capita PKU RMB/capita.Baotou	Step 3	Income per capita PKU RMB/capita.Baotou	china_prepared.tsv	PANGAEA	doi:10.1594/PANGAEA.884141	https://doi.org/10.1594/PANGAEA.884141
Region.Baotou	All steps	Region.Baotou	assigned value	PANGAEA	doi:10.1594/PANGAEA.884141	https://doi.org/10.1594/PANGAEA.884141
Coordinate source others.Baotou	Step 4	Coordinate source others.Baotou	merge_gea_uitp_wb_cdp2016_cdp_only_toFill.xlsx	PANGAEA	doi:10.1594/PANGAEA.884141	https://doi.org/10.1594/PANGAEA.884141
Longitude others degrees.Baotou	Step 4	Longitude others degrees.Baotou	merge_gea_uitp_wb_cdp2016_cdp_only_toFill.xlsx	PANGAEA	doi:10.1594/PANGAEA.884141	https://doi.org/10.1594/PANGAEA.884141
Low BUA population density - 2014 UEX people/km2.Baotou	Step 4	Low BUA population density - 2014 UEX people/km2.Baotou	uex_prepared.tsv	PANGAEA	doi:10.1594/PANGAEA.884141	https://doi.org/10.1594/PANGAEA.884141
CO2 emissions per capita PKU tCO2/capita.Baotou	Step 3	CO2 emissions per capita PKU tCO2/capita.Baotou	china_prepared.tsv	PANGAEA	doi:10.1594/PANGAEA.884141	https://doi.org/10.1594/PANGAEA.884141
Emissions protocol.Baotou	Step 3	Emissions protocol.Baotou	china_prepared.tsv	PANGAEA	doi:10.1594/PANGAEA.884141	https://doi.org/10.1594/PANGAEA.884141
Year of emission.Baotou	Step 3	Year of emission.Baotou	china_prepared.tsv	PANGAEA	doi:10.1594/PANGAEA.884141	https://doi.org/10.1594/PANGAEA.884141
Scope-1 GHG emissions units.Baotou	Step 3	Scope-1 GHG emissions units.Baotou	china_prepared.tsv	PANGAEA	doi:10.1594/PANGAEA.884141	https://doi.org/10.1594/PANGAEA.884141
Scope-1 source dataset.Baotou	All steps	Scope-1 source dataset.Baotou	assigned value	PANGAEA	doi:10.1594/PANGAEA.884141	https://doi.org/10.1594/PANGAEA.884141
Scope-1 GHG emissions tCO2 or tCO2-eq.Baotou	Step 3	Scope-1 GHG emissions tCO2 or tCO2-eq.Baotou	china_prepared.tsv	PANGAEA	doi:10.1594/PANGAEA.884141	https://doi.org/10.1594/PANGAEA.884141
Country.Baotou	All steps	Country.Baotou	assigned value	PANGAEA	doi:10.1594/PANGAEA.884141	https://doi.org/10.1594/PANGAEA.884141
GDP-PPP others $BN.Baotou	Step 4	GDP-PPP others $BN.Baotou	GDP_all available_24-11-2017_processed.tsv	PANGAEA	doi:10.1594/PANGAEA.884141	https://doi.org/10.1594/PANGAEA.884141
Latitude others degrees.Baotou	Step 4	Latitude others degrees.Baotou	merge_gea_uitp_wb_cdp2016_cdp_only_toFill.xlsx	PANGAEA	doi:10.1594/PANGAEA.884141	https://doi.org/10.1594/PANGAEA.884141
GDP-PPP year others.Baotou	Step 4	GDP-PPP year others.Baotou	GDP_all available_24-11-2017_processed.tsv	PANGAEA	doi:10.1594/PANGAEA.884141	https://doi.org/10.1594/PANGAEA.884141
GDP-PPP source others.Baotou	Step 4	GDP-PPP source others.Baotou	GDP_all available_24-11-2017_processed.tsv	PANGAEA	doi:10.1594/PANGAEA.884141	https://doi.org/10.1594/PANGAEA.884141
Low BUA population density - 2000 UEX people/km2.Baotou	Step 4	Low BUA population density - 2000 UEX people/km2.Baotou	uex_prepared.tsv	PANGAEA	doi:10.1594/PANGAEA.884141	https://doi.org/10.1594/PANGAEA.884141
High BUA population density - 1990 UEX people/km2.Baotou	Step 4	High BUA population density - 1990 UEX people/km2.Baotou	uex_prepared.tsv	PANGAEA	doi:10.1594/PANGAEA.884141	https://doi.org/10.1594/PANGAEA.884141
Low BUA population density - 1990 UEX people/km2.Baotou	Step 4	Low BUA population density - 1990 UEX people/km2.Baotou	uex_prepared.tsv	PANGAEA	doi:10.1594/PANGAEA.884141	https://doi.org/10.1594/PANGAEA.884141
High BUA percent - 2000 UEX percent.Baotou	Step 4	High BUA percent - 2000 UEX percent.Baotou	uex_prepared.tsv	PANGAEA	doi:10.1594/PANGAEA.884141	https://doi.org/10.1594/PANGAEA.884141
High BUA percent - 1990 UEX percent.Baotou	Step 4	High BUA percent - 1990 UEX percent.Baotou	uex_prepared.tsv	PANGAEA	doi:10.1594/PANGAEA.884141	https://doi.org/10.1594/PANGAEA.884141
Low BUA percent - 2014 UEX percent.Baotou	Step 4	Low BUA percent - 2014 UEX percent.Baotou	uex_prepared.tsv	PANGAEA	doi:10.1594/PANGAEA.884141	https://doi.org/10.1594/PANGAEA.884141
Low BUA percent - 2000 UEX percent.Baotou	Step 4	Low BUA percent - 2000 UEX percent.Baotou	uex_prepared.tsv	PANGAEA	doi:10.1594/PANGAEA.884141	https://doi.org/10.1594/PANGAEA.884141
Low BUA percent - 1990 UEX percent.Baotou	Step 4	Low BUA percent - 1990 UEX percent.Baotou	uex_prepared.tsv	PANGAEA	doi:10.1594/PANGAEA.884141	https://doi.org/10.1594/PANGAEA.884141
High BUA - 2014 UEX km2.Baotou	Step 4	High BUA - 2014 UEX km2.Baotou	uex_prepared.tsv	PANGAEA	doi:10.1594/PANGAEA.884141	https://doi.org/10.1594/PANGAEA.884141
High BUA percent - 2014 UEX percent.Baotou	Step 4	High BUA percent - 2014 UEX percent.Baotou	uex_prepared.tsv	PANGAEA	doi:10.1594/PANGAEA.884141	https://doi.org/10.1594/PANGAEA.884141
High BUA - 1990 UEX km2.Baotou	Step 4	High BUA - 1990 UEX km2.Baotou	uex_prepared.tsv	PANGAEA	doi:10.1594/PANGAEA.884141	https://doi.org/10.1594/PANGAEA.884141
High BUA - 2000 UEX km2.Baotou	Step 4	High BUA - 2000 UEX km2.Baotou	uex_prepared.tsv	PANGAEA	doi:10.1594/PANGAEA.884141	https://doi.org/10.1594/PANGAEA.884141
nGDP/capita others USD/capita.Baotou	Step 4	nGDP/capita others USD/capita.Baotou	GDP_all available_24-11-2017_processed.tsv	PANGAEA	doi:10.1594/PANGAEA.884141	https://doi.org/10.1594/PANGAEA.884141
nGDP source others.Baotou	Step 4	nGDP source others.Baotou	GDP_all available_24-11-2017_processed.tsv	PANGAEA	doi:10.1594/PANGAEA.884141	https://doi.org/10.1594/PANGAEA.884141
nGDP others $BN.Baotou	Step 4	nGDP others $BN.Baotou	GDP_all available_24-11-2017_processed.tsv	PANGAEA	doi:10.1594/PANGAEA.884141	https://doi.org/10.1594/PANGAEA.884141
Gasoline price 2014 others USD/liter.Baotou	Step 4	Gasoline price 2014 others USD/liter.Baotou	merge_gea_uitp_wb_cdp2016_cdp_only_toFill.xlsx	PANGAEA	doi:10.1594/PANGAEA.884141	https://doi.org/10.1594/PANGAEA.884141
Diesel price 2014 others USD/liter.Baotou	Step 4	Diesel price 2014 others USD/liter.Baotou	merge_gea_uitp_wb_cdp2016_cdp_only_toFill.xlsx	PANGAEA	doi:10.1594/PANGAEA.884141	https://doi.org/10.1594/PANGAEA.884141
Low BUA - 1990 UEX km2.Baotou	Step 4	Low BUA - 1990 UEX km2.Baotou	uex_prepared.tsv	PANGAEA	doi:10.1594/PANGAEA.884141	https://doi.org/10.1594/PANGAEA.884141
Low BUA - 2000 UEX km2.Baotou	Step 4	Low BUA - 2000 UEX km2.Baotou	uex_prepared.tsv	PANGAEA	doi:10.1594/PANGAEA.884141	https://doi.org/10.1594/PANGAEA.884141
Low BUA - 2014 UEX km2.Baotou	Step 4	Low BUA - 2014 UEX km2.Baotou	uex_prepared.tsv	PANGAEA	doi:10.1594/PANGAEA.884141	https://doi.org/10.1594/PANGAEA.884141
Urban area name UEX.Baotou	Step 4	Urban area name UEX.Baotou	uex_prepared.tsv	PANGAEA	doi:10.1594/PANGAEA.884141	https://doi.org/10.1594/PANGAEA.884141
CIMI performance IESE dimensionless.Barcelona	Step 4	CIMI performance IESE dimensionless.Barcelona	IESE_Table12_11.xlsx	PANGAEA	doi:10.1594/PANGAEA.884141	https://doi.org/10.1594/PANGAEA.884141
Urban area name UEX.Barcelona	Step 4	Urban area name UEX.Barcelona	uex_prepared.tsv	PANGAEA	doi:10.1594/PANGAEA.884141	https://doi.org/10.1594/PANGAEA.884141
CIMI ranking IESE dimensionless.Barcelona	Step 4	CIMI ranking IESE dimensionless.Barcelona	IESE_Table12_11.xlsx	PANGAEA	doi:10.1594/PANGAEA.884141	https://doi.org/10.1594/PANGAEA.884141
CIMI IESE dimensionless.Barcelona	Step 4	CIMI IESE dimensionless.Barcelona	IESE_Table12_11.xlsx	PANGAEA	doi:10.1594/PANGAEA.884141	https://doi.org/10.1594/PANGAEA.884141
Urban planning IESE dimensionless.Barcelona	Step 4	Urban planning IESE dimensionless.Barcelona	IESE_Table12_11.xlsx	PANGAEA	doi:10.1594/PANGAEA.884141	https://doi.org/10.1594/PANGAEA.884141
Technology IESE dimensionless.Barcelona	Step 4	Technology IESE dimensionless.Barcelona	IESE_Table12_11.xlsx	PANGAEA	doi:10.1594/PANGAEA.884141	https://doi.org/10.1594/PANGAEA.884141
Social cohesion IESE dimensionless.Barcelona	Step 4	Social cohesion IESE dimensionless.Barcelona	IESE_Table12_11.xlsx	PANGAEA	doi:10.1594/PANGAEA.884141	https://doi.org/10.1594/PANGAEA.884141
Human capital IESE dimensionless.Barcelona	Step 4	Human capital IESE dimensionless.Barcelona	IESE_Table12_11.xlsx	PANGAEA	doi:10.1594/PANGAEA.884141	https://doi.org/10.1594/PANGAEA.884141
Mobility and transportation IESE dimensionless.Barcelona	Step 4	Mobility and transportation IESE dimensionless.Barcelona	IESE_Table12_11.xlsx	PANGAEA	doi:10.1594/PANGAEA.884141	https://doi.org/10.1594/PANGAEA.884141
International impact IESE dimensionless.Barcelona	Step 4	International impact IESE dimensionless.Barcelona	IESE_Table12_11.xlsx	PANGAEA	doi:10.1594/PANGAEA.884141	https://doi.org/10.1594/PANGAEA.884141
Governance IESE dimensionless.Barcelona	Step 4	Governance IESE dimensionless.Barcelona	IESE_Table12_11.xlsx	PANGAEA	doi:10.1594/PANGAEA.884141	https://doi.org/10.1594/PANGAEA.884141
Environment IESE dimensionless.Barcelona	Step 4	Environment IESE dimensionless.Barcelona	IESE_Table12_11.xlsx	PANGAEA	doi:10.1594/PANGAEA.884141	https://doi.org/10.1594/PANGAEA.884141
Low BUA - 1990 UEX km2.Barcelona	Step 4	Low BUA - 1990 UEX km2.Barcelona	uex_prepared.tsv	PANGAEA	doi:10.1594/PANGAEA.884141	https://doi.org/10.1594/PANGAEA.884141
Economy IESE dimensionless.Barcelona	Step 4	Economy IESE dimensionless.Barcelona	IESE_Table12_11.xlsx	PANGAEA	doi:10.1594/PANGAEA.884141	https://doi.org/10.1594/PANGAEA.884141
Public management IESE dimensionless.Barcelona	Step 4	Public management IESE dimensionless.Barcelona	IESE_Table12_11.xlsx	PANGAEA	doi:10.1594/PANGAEA.884141	https://doi.org/10.1594/PANGAEA.884141
Low BUA - 2000 UEX km2.Barcelona	Step 4	Low BUA - 2000 UEX km2.Barcelona	uex_prepared.tsv	PANGAEA	doi:10.1594/PANGAEA.884141	https://doi.org/10.1594/PANGAEA.884141
Low BUA population density - 1990 UEX people/km2.Barcelona	Step 4	Low BUA population density - 1990 UEX people/km2.Barcelona	uex_prepared.tsv	PANGAEA	doi:10.1594/PANGAEA.884141	https://doi.org/10.1594/PANGAEA.884141
High BUA - 1990 UEX km2.Barcelona	Step 4	High BUA - 1990 UEX km2.Barcelona	uex_prepared.tsv	PANGAEA	doi:10.1594/PANGAEA.884141	https://doi.org/10.1594/PANGAEA.884141
Evening peak TomTom percent.Barcelona	Step 4	Evening peak TomTom percent.Barcelona	tomtom_congestion.xlsx	PANGAEA	doi:10.1594/PANGAEA.884141	https://doi.org/10.1594/PANGAEA.884141
High BUA population density - 2014 UEX people/km2.Barcelona	Step 4	High BUA population density - 2014 UEX people/km2.Barcelona	uex_prepared.tsv	PANGAEA	doi:10.1594/PANGAEA.884141	https://doi.org/10.1594/PANGAEA.884141
Low BUA population density - 2014 UEX people/km2.Barcelona	Step 4	Low BUA population density - 2014 UEX people/km2.Barcelona	uex_prepared.tsv	PANGAEA	doi:10.1594/PANGAEA.884141	https://doi.org/10.1594/PANGAEA.884141
High BUA population density - 2000 UEX people/km2.Barcelona	Step 4	High BUA population density - 2000 UEX people/km2.Barcelona	uex_prepared.tsv	PANGAEA	doi:10.1594/PANGAEA.884141	https://doi.org/10.1594/PANGAEA.884141
Low BUA population density - 2000 UEX people/km2.Barcelona	Step 4	Low BUA population density - 2000 UEX people/km2.Barcelona	uex_prepared.tsv	PANGAEA	doi:10.1594/PANGAEA.884141	https://doi.org/10.1594/PANGAEA.884141
High BUA population density - 1990 UEX people/km2.Barcelona	Step 4	High BUA population density - 1990 UEX people/km2.Barcelona	uex_prepared.tsv	PANGAEA	doi:10.1594/PANGAEA.884141	https://doi.org/10.1594/PANGAEA.884141
Low BUA - 2014 UEX km2.Barcelona	Step 4	Low BUA - 2014 UEX km2.Barcelona	uex_prepared.tsv	PANGAEA	doi:10.1594/PANGAEA.884141	https://doi.org/10.1594/PANGAEA.884141
High BUA percent - 2014 UEX percent.Barcelona	Step 4	High BUA percent - 2014 UEX percent.Barcelona	uex_prepared.tsv	PANGAEA	doi:10.1594/PANGAEA.884141	https://doi.org/10.1594/PANGAEA.884141
High BUA percent - 1990 UEX percent.Barcelona	Step 4	High BUA percent - 1990 UEX percent.Barcelona	uex_prepared.tsv	PANGAEA	doi:10.1594/PANGAEA.884141	https://doi.org/10.1594/PANGAEA.884141
Low BUA percent - 2014 UEX percent.Barcelona	Step 4	Low BUA percent - 2014 UEX percent.Barcelona	uex_prepared.tsv	PANGAEA	doi:10.1594/PANGAEA.884141	https://doi.org/10.1594/PANGAEA.884141
Low BUA percent - 2000 UEX percent.Barcelona	Step 4	Low BUA percent - 2000 UEX percent.Barcelona	uex_prepared.tsv	PANGAEA	doi:10.1594/PANGAEA.884141	https://doi.org/10.1594/PANGAEA.884141
Low BUA percent - 1990 UEX percent.Barcelona	Step 4	Low BUA percent - 1990 UEX percent.Barcelona	uex_prepared.tsv	PANGAEA	doi:10.1594/PANGAEA.884141	https://doi.org/10.1594/PANGAEA.884141
High BUA - 2014 UEX km2.Barcelona	Step 4	High BUA - 2014 UEX km2.Barcelona	uex_prepared.tsv	PANGAEA	doi:10.1594/PANGAEA.884141	https://doi.org/10.1594/PANGAEA.884141
High BUA - 2000 UEX km2.Barcelona	Step 4	High BUA - 2000 UEX km2.Barcelona	uex_prepared.tsv	PANGAEA	doi:10.1594/PANGAEA.884141	https://doi.org/10.1594/PANGAEA.884141
High BUA percent - 2000 UEX percent.Barcelona	Step 4	High BUA percent - 2000 UEX percent.Barcelona	uex_prepared.tsv	PANGAEA	doi:10.1594/PANGAEA.884141	https://doi.org/10.1594/PANGAEA.884141
Morning peak TomTom percent.Barcelona	Step 4	Morning peak TomTom percent.Barcelona	tomtom_congestion.xlsx	PANGAEA	doi:10.1594/PANGAEA.884141	https://doi.org/10.1594/PANGAEA.884141
Household source GEA.Barcelona	Step 4	Household source GEA.Barcelona	merge_gea_uitp_wb_pruned.tsv	PANGAEA	doi:10.1594/PANGAEA.884141	https://doi.org/10.1594/PANGAEA.884141
Congestion level TomTom × 100 percent.Barcelona	Step 4	Congestion level TomTom × 100 percent.Barcelona	tomtom_congestion.xlsx	PANGAEA	doi:10.1594/PANGAEA.884141	https://doi.org/10.1594/PANGAEA.884141
Population growth rate 1950-2010 WB people/60years.Barcelona	Step 4	Population growth rate 1950-2010 WB people/60years.Barcelona	merge_gea_uitp_wb_pruned.tsv	PANGAEA	doi:10.1594/PANGAEA.884141	https://doi.org/10.1594/PANGAEA.884141
Population 2010 WB.Barcelona	Step 4	Population 2010 WB.Barcelona	merge_gea_uitp_wb_pruned.tsv	PANGAEA	doi:10.1594/PANGAEA.884141	https://doi.org/10.1594/PANGAEA.884141
Population 1990 WB.Barcelona	Step 4	Population 1990 WB.Barcelona	merge_gea_uitp_wb_pruned.tsv	PANGAEA	doi:10.1594/PANGAEA.884141	https://doi.org/10.1594/PANGAEA.884141
Population 1950 WB.Barcelona	Step 4	Population 1950 WB.Barcelona	merge_gea_uitp_wb_pruned.tsv	PANGAEA	doi:10.1594/PANGAEA.884141	https://doi.org/10.1594/PANGAEA.884141
Population source others.Barcelona	Step 4	Population source others.Barcelona	merge_gea_uitp_wb_cdp2016_cdp_only_toFill.xlsx	PANGAEA	doi:10.1594/PANGAEA.884141	https://doi.org/10.1594/PANGAEA.884141
Population year others.Barcelona	Step 4	Population year others.Barcelona	merge_gea_uitp_wb_cdp2016_cdp_only_toFill.xlsx	PANGAEA	doi:10.1594/PANGAEA.884141	https://doi.org/10.1594/PANGAEA.884141
Population others.Barcelona	Step 4	Population others.Barcelona	merge_gea_uitp_wb_cdp2016_cdp_only_toFill.xlsx	PANGAEA	doi:10.1594/PANGAEA.884141	https://doi.org/10.1594/PANGAEA.884141
Population growth rate 1990-2010 WB people/20years.Barcelona	Step 4	Population growth rate 1990-2010 WB people/20years.Barcelona	merge_gea_uitp_wb_pruned.tsv	PANGAEA	doi:10.1594/PANGAEA.884141	https://doi.org/10.1594/PANGAEA.884141
Population year WB.Barcelona	Step 4	Population year WB.Barcelona	merge_gea_uitp_wb_pruned.tsv	PANGAEA	doi:10.1594/PANGAEA.884141	https://doi.org/10.1594/PANGAEA.884141
Population GEA.Barcelona	Step 4	Population GEA.Barcelona	merge_gea_uitp_wb_pruned.tsv	PANGAEA	doi:10.1594/PANGAEA.884141	https://doi.org/10.1594/PANGAEA.884141
Population year carbonn.Barcelona	Step 3	Population year carbonn.Barcelona	carbonn_selectedCities.tsv or carbonn_Creutzig_notCDP.tsv	PANGAEA	doi:10.1594/PANGAEA.884141	https://doi.org/10.1594/PANGAEA.884141
Population carbonn.Barcelona	Technical Validation	PQF carbonn.Barcelona	merged_emissions_and_ancillary_datasets.tsv	PANGAEA	doi:10.1594/PANGAEA.884141	https://doi.org/10.1594/PANGAEA.884141
Region.Barcelona	All steps	Region.Barcelona	assigned value	PANGAEA	doi:10.1594/PANGAEA.884141	https://doi.org/10.1594/PANGAEA.884141
Country.Barcelona	All steps	Country.Barcelona	assigned value	PANGAEA	doi:10.1594/PANGAEA.884141	https://doi.org/10.1594/PANGAEA.884141
Coordinate source others.Barcelona	Step 4	Coordinate source others.Barcelona	merge_gea_uitp_wb_cdp2016_cdp_only_toFill.xlsx	PANGAEA	doi:10.1594/PANGAEA.884141	https://doi.org/10.1594/PANGAEA.884141
Longitude others degrees.Barcelona	Step 4	Longitude others degrees.Barcelona	merge_gea_uitp_wb_cdp2016_cdp_only_toFill.xlsx	PANGAEA	doi:10.1594/PANGAEA.884141	https://doi.org/10.1594/PANGAEA.884141
Population WB.Barcelona	Technical Validation	PQF WB.Barcelona	merged_emissions_and_ancillary_datasets.tsv	PANGAEA	doi:10.1594/PANGAEA.884141	https://doi.org/10.1594/PANGAEA.884141
Latitude others degrees.Barcelona	Step 4	Latitude others degrees.Barcelona	merge_gea_uitp_wb_cdp2016_cdp_only_toFill.xlsx	PANGAEA	doi:10.1594/PANGAEA.884141	https://doi.org/10.1594/PANGAEA.884141
Ancillary from GEA.Barcelona	Step 4	Ancillary from GEA.Barcelona	merge_gea_uitp_wb_pruned.tsv	PANGAEA	doi:10.1594/PANGAEA.884141	https://doi.org/10.1594/PANGAEA.884141
City area WB km2.Barcelona	Technical Validation	contributes to AQF CDP/WB and AQF PKU/WB.Barcelona	merged_emissions_and_ancillary_datasets.tsv	PANGAEA	doi:10.1594/PANGAEA.884141	https://doi.org/10.1594/PANGAEA.884141
Congestion change TomTom × 100 percent.Barcelona	Step 4	Congestion change TomTom × 100 percent.Barcelona	tomtom_congestion.xlsx	PANGAEA	doi:10.1594/PANGAEA.884141	https://doi.org/10.1594/PANGAEA.884141
nGDP carbonn multiple units.Barcelona	Step 3	nGDP carbonn multiple units.Barcelona	carbonn_selectedCities.tsv or carbonn_Creutzig_notCDP.tsv	PANGAEA	doi:10.1594/PANGAEA.884141	https://doi.org/10.1594/PANGAEA.884141
GDP carbonn multiple units.Barcelona	Step 3	GDP carbonn multiple units.Barcelona	carbonn_selectedCities.tsv or carbonn_Creutzig_notCDP.tsv	PANGAEA	doi:10.1594/PANGAEA.884141	https://doi.org/10.1594/PANGAEA.884141
CDD 23C clim degrees C × days.Barcelona	Step 4	CDD 23C clim degrees C × days.Barcelona	climAll_prepared.tsv	PANGAEA	doi:10.1594/PANGAEA.884141	https://doi.org/10.1594/PANGAEA.884141
HDD 15.5C clim degrees C × days.Barcelona	Step 4	HDD 15.5C clim degrees C × days.Barcelona	climAll_prepared.tsv	PANGAEA	doi:10.1594/PANGAEA.884141	https://doi.org/10.1594/PANGAEA.884141
HDD 15.5C GEA degrees C × days.Barcelona	Step 4	HDD 15.5C GEA degrees C × days.Barcelona	merge_gea_uitp_wb_pruned.tsv	PANGAEA	doi:10.1594/PANGAEA.884141	https://doi.org/10.1594/PANGAEA.884141
CDD 23C GEA degrees C × days.Barcelona	Step 4	CDD 23C GEA degrees C × days.Barcelona	merge_gea_uitp_wb_pruned.tsv	PANGAEA	doi:10.1594/PANGAEA.884141	https://doi.org/10.1594/PANGAEA.884141
City area GEA km2.Barcelona	Technical Validation	contributes to AQF CDP/GEA and AQF PKU/GEA.Barcelona	merged_emissions_and_ancillary_datasets.tsv	PANGAEA	doi:10.1594/PANGAEA.884141	https://doi.org/10.1594/PANGAEA.884141
Weather station ID GEA.Barcelona	Step 4	Weather station ID GEA.Barcelona	merge_gea_uitp_wb_pruned.tsv	PANGAEA	doi:10.1594/PANGAEA.884141	https://doi.org/10.1594/PANGAEA.884141
Population/sqrtarea GEA people/km.Barcelona	Step 4	Population/sqrtarea GEA people/km.Barcelona	merge_gea_uitp_wb_pruned.tsv	PANGAEA	doi:10.1594/PANGAEA.884141	https://doi.org/10.1594/PANGAEA.884141
Population density WB people/km2.Barcelona	Step 4	Population density WB people/km2.Barcelona	merge_gea_uitp_wb_pruned.tsv	PANGAEA	doi:10.1594/PANGAEA.884141	https://doi.org/10.1594/PANGAEA.884141
Population density GEA people/km2.Barcelona	Step 4	Population density GEA people/km2.Barcelona	merge_gea_uitp_wb_pruned.tsv	PANGAEA	doi:10.1594/PANGAEA.884141	https://doi.org/10.1594/PANGAEA.884141
City name GEA.Barcelona	Step 4	City name GEA.Barcelona	merge_gea_uitp_wb_pruned.tsv	PANGAEA	doi:10.1594/PANGAEA.884141	https://doi.org/10.1594/PANGAEA.884141
City area source others.Barcelona	Step 4	City area source others.Barcelona	merge_gea_uitp_wb_cdp2016_cdp_only_toFill.xlsx	PANGAEA	doi:10.1594/PANGAEA.884141	https://doi.org/10.1594/PANGAEA.884141
City area source year others.Barcelona	Step 4	City area source year others.Barcelona	merge_gea_uitp_wb_cdp2016_cdp_only_toFill.xlsx	PANGAEA	doi:10.1594/PANGAEA.884141	https://doi.org/10.1594/PANGAEA.884141
City area others km2.Barcelona	Technical Validation	contributes to AQF CDP/OTHERS and AQF PKU/OTHERS.Barcelona	merged_emissions_and_ancillary_datasets.tsv	PANGAEA	doi:10.1594/PANGAEA.884141	https://doi.org/10.1594/PANGAEA.884141
Population/sqrtarea WB people/km.Barcelona	Step 4	Population/sqrtarea WB people/km.Barcelona	merge_gea_uitp_wb_pruned.tsv	PANGAEA	doi:10.1594/PANGAEA.884141	https://doi.org/10.1594/PANGAEA.884141
Emissions protocol.Barcelona	Step 3	Emissions protocol.Barcelona	carbonn_selectedCities.tsv or carbonn_Creutzig_notCDP.tsv	PANGAEA	doi:10.1594/PANGAEA.884141	https://doi.org/10.1594/PANGAEA.884141
Year of emission.Barcelona	Step 3	Year of emission.Barcelona	carbonn_selectedCities.tsv or carbonn_Creutzig_notCDP.tsv	PANGAEA	doi:10.1594/PANGAEA.884141	https://doi.org/10.1594/PANGAEA.884141
Energy per capita CO2 WB tCO2-eq/capita/yr.Barcelona	Step 4	Energy per capita CO2 WB tCO2-eq/capita/yr.Barcelona	merge_gea_uitp_wb_pruned.tsv	PANGAEA	doi:10.1594/PANGAEA.884141	https://doi.org/10.1594/PANGAEA.884141
Diesel price GEA USD/liter.Barcelona	Step 4	Diesel price GEA USD/liter.Barcelona	merge_gea_uitp_wb_pruned.tsv	PANGAEA	doi:10.1594/PANGAEA.884141	https://doi.org/10.1594/PANGAEA.884141
Gasoline price GEA USD/liter.Barcelona	Step 4	Gasoline price GEA USD/liter.Barcelona	merge_gea_uitp_wb_pruned.tsv	PANGAEA	doi:10.1594/PANGAEA.884141	https://doi.org/10.1594/PANGAEA.884141
Center of commerce index GEA dimensionless.Barcelona	Step 4	Center of commerce index GEA dimensionless.Barcelona	merge_gea_uitp_wb_pruned.tsv	PANGAEA	doi:10.1594/PANGAEA.884141	https://doi.org/10.1594/PANGAEA.884141
Household size GEA people/household.Barcelona	Technical Validation	HQF GEA.Barcelona	merged_emissions_and_ancillary_datasets.tsv	PANGAEA	doi:10.1594/PANGAEA.884141	https://doi.org/10.1594/PANGAEA.884141
Household size year GEA.Barcelona	Step 4	Household size year GEA.Barcelona	merge_gea_uitp_wb_pruned.tsv	PANGAEA	doi:10.1594/PANGAEA.884141	https://doi.org/10.1594/PANGAEA.884141
City name carbonn.Barcelona	Step 3	City name carbonn.Barcelona	carbonn_selectedCities.tsv or carbonn_Creutzig_notCDP.tsv	PANGAEA	doi:10.1594/PANGAEA.884141	https://doi.org/10.1594/PANGAEA.884141
Urbanization ratio GEA percent.Barcelona	Step 4	Urbanization ratio GEA percent.Barcelona	merge_gea_uitp_wb_pruned.tsv	PANGAEA	doi:10.1594/PANGAEA.884141	https://doi.org/10.1594/PANGAEA.884141
Scope-1 GHG emissions units.Barcelona	Step 3	Scope-1 GHG emissions units.Barcelona	carbonn_selectedCities.tsv or carbonn_Creutzig_notCDP.tsv	PANGAEA	doi:10.1594/PANGAEA.884141	https://doi.org/10.1594/PANGAEA.884141
Water bounded GEA.Barcelona	Step 4	Water bounded GEA.Barcelona	merge_gea_uitp_wb_pruned.tsv	PANGAEA	doi:10.1594/PANGAEA.884141	https://doi.org/10.1594/PANGAEA.884141
Gasoline price 2014 others USD/liter.Barcelona	Step 4	Gasoline price 2014 others USD/liter.Barcelona	merge_gea_uitp_wb_cdp2016_cdp_only_toFill.xlsx	PANGAEA	doi:10.1594/PANGAEA.884141	https://doi.org/10.1594/PANGAEA.884141
Household size others people/household.Barcelona	Technical Validation	HQF OTHERS.Barcelona	merged_emissions_and_ancillary_datasets.tsv	PANGAEA	doi:10.1594/PANGAEA.884141	https://doi.org/10.1594/PANGAEA.884141
Household size year others.Barcelona	Step 4	Household size year others.Barcelona	merge_gea_uitp_wb_cdp2016_cdp_only_toFill.xlsx	PANGAEA	doi:10.1594/PANGAEA.884141	https://doi.org/10.1594/PANGAEA.884141
Household size source others.Barcelona	Step 4	Household size source others.Barcelona	merge_gea_uitp_wb_cdp2016_cdp_only_toFill.xlsx	PANGAEA	doi:10.1594/PANGAEA.884141	https://doi.org/10.1594/PANGAEA.884141
Congestion rank INRIX dimensionless.Barcelona	Step 4	Congestion rank INRIX dimensionless.Barcelona	INRIX_2016_Traffic_Scorecard_Appendix_EN_TableA2.xlsx	PANGAEA	doi:10.1594/PANGAEA.884141	https://doi.org/10.1594/PANGAEA.884141
Peak hours spent in congestion INRIX hours.Barcelona	Step 4	Peak hours spent in congestion INRIX hours.Barcelona	INRIX_2016_Traffic_Scorecard_Appendix_EN_TableA2.xlsx	PANGAEA	doi:10.1594/PANGAEA.884141	https://doi.org/10.1594/PANGAEA.884141
INRIX congestion index INRIX dimensionless.Barcelona	Step 4	INRIX congestion index INRIX dimensionless.Barcelona	INRIX_2016_Traffic_Scorecard_Appendix_EN_TableA2.xlsx	PANGAEA	doi:10.1594/PANGAEA.884141	https://doi.org/10.1594/PANGAEA.884141
Diesel price 2014 others USD/liter.Barcelona	Step 4	Diesel price 2014 others USD/liter.Barcelona	merge_gea_uitp_wb_cdp2016_cdp_only_toFill.xlsx	PANGAEA	doi:10.1594/PANGAEA.884141	https://doi.org/10.1594/PANGAEA.884141
Average congestion rate INRIX percent.Barcelona	Step 4	Average congestion rate INRIX percent.Barcelona	INRIX_2016_Traffic_Scorecard_Appendix_EN_TableA2.xlsx	PANGAEA	doi:10.1594/PANGAEA.884141	https://doi.org/10.1594/PANGAEA.884141
Total final consumption per capita GEA GJ/capita/yr.Barcelona	Step 4	Total final consumption per capita GEA GJ/capita/yr.Barcelona	merge_gea_uitp_wb_pruned.tsv	PANGAEA	doi:10.1594/PANGAEA.884141	https://doi.org/10.1594/PANGAEA.884141
GDP-PPP/capita GEA USD/year.Barcelona	Step 4	GDP-PPP/capita GEA USD/year.Barcelona	merge_gea_uitp_wb_pruned.tsv	PANGAEA	doi:10.1594/PANGAEA.884141	https://doi.org/10.1594/PANGAEA.884141
Scope-1 source dataset.Barcelona	All steps	Scope-1 source dataset.Barcelona	assigned value	PANGAEA	doi:10.1594/PANGAEA.884141	https://doi.org/10.1594/PANGAEA.884141
Scope-1 GHG emissions tCO2 or tCO2-eq.Barcelona	Step 3	Scope-1 GHG emissions tCO2 or tCO2-eq.Barcelona	carbonn_selectedCities.tsv or carbonn_Creutzig_notCDP.tsv	PANGAEA	doi:10.1594/PANGAEA.884141	https://doi.org/10.1594/PANGAEA.884141
Study year WB.Barcelona	Step 4	Study year WB.Barcelona	merge_gea_uitp_wb_pruned.tsv	PANGAEA	doi:10.1594/PANGAEA.884141	https://doi.org/10.1594/PANGAEA.884141
Definition WB.Barcelona	Step 4	Definition WB.Barcelona	merge_gea_uitp_wb_pruned.tsv	PANGAEA	doi:10.1594/PANGAEA.884141	https://doi.org/10.1594/PANGAEA.884141
Definition carbonn.Barcelona	Step 3	Definition carbonn.Barcelona	carbonn_selectedCities.tsv or carbonn_Creutzig_notCDP.tsv	PANGAEA	doi:10.1594/PANGAEA.884141	https://doi.org/10.1594/PANGAEA.884141
City name WB.Barcelona	Step 4	City name WB.Barcelona	merge_gea_uitp_wb_pruned.tsv	PANGAEA	doi:10.1594/PANGAEA.884141	https://doi.org/10.1594/PANGAEA.884141
GDP unit carbonn.Barcelona	Step 3	GDP unit carbonn.Barcelona	carbonn_selectedCities.tsv or carbonn_Creutzig_notCDP.tsv	PANGAEA	doi:10.1594/PANGAEA.884141	https://doi.org/10.1594/PANGAEA.884141
GDP-PPP/capita WB USD/year.Barcelona	Step 4	GDP-PPP/capita WB USD/year.Barcelona	merge_gea_uitp_wb_pruned.tsv	PANGAEA	doi:10.1594/PANGAEA.884141	https://doi.org/10.1594/PANGAEA.884141
GDP year carbonn.Barcelona	Step 3	GDP year carbonn.Barcelona	carbonn_selectedCities.tsv or carbonn_Creutzig_notCDP.tsv	PANGAEA	doi:10.1594/PANGAEA.884141	https://doi.org/10.1594/PANGAEA.884141
GDP-PPP/capita others USD/capita.Barcelona	Step 4	GDP-PPP/capita others USD/capita.Barcelona	GDP_all available_24-11-2017_processed.tsv	PANGAEA	doi:10.1594/PANGAEA.884141	https://doi.org/10.1594/PANGAEA.884141
[truncated: 22,556 more rows]
